# Supplementary material for: Whole genome MBD-seq and RRBS analyses reveal that hypermethylation of gastrointestinal hormone receptors is associated with gastric carcinogenesis
Source: Exp Mol Med. 2018 Dec 3;50(12):156. doi: 10.1038/s12276-018-0179-x (PMC6277407; doi:10.1038/s12276-018-0179-x)
Supplement: Supplementary file 2 — Supplementary Table S5 [file 12276_2018_179_MOESM2_ESM.xlsx]

## Sheet: MBD-hyper-gene(1942)
Supplementary Table S5. Number of genes associated with hypermethylated DMPs from MBD-seq data.
Gene	chr	begin	end	gm	im	gc	pVal_gmim	pVal_imgc	pVal_gmgc	fdr_gmim	fdr_imgc	fdr_gmgc	status (by YS, HJ)	feature (refGene.hg18)	1st Exon (src from HOMER)	repeat (repMask3.2.7)	cgi	shore	shelf	promoter associated shore/shelf	geneType (src from HOMER)
AACSP1	5	178134001	178135000	1.91033	5.32365	4.84562	0.000223073	0.676872	0.0412709	0.106584	0.879264	0.260402	Hyper_Early_onset	Prom_AACSP1,3UTR_AACSP1,intron_AACSP1	---	---	---	---	---	---	pseudo(acetoacetyl-CoA synthetase pseudogene 1)
AARD	8	118019401	118020400	1.49504	2.77755	7.51907	0.00339258	0.0786595	0.0451177	0.218109	0.299833	0.274421	Hyper_GC_specific	intron_AARD,cExon_AARD,Prom_AARD,5UTR_AARD	exon1_AARD	LINE,Simple_repeat	cgi	shore	---	---	protein-coding(alanine and arginine rich domain containing protein)
ABCA17P	16	2331001	2332000	2.40868	2.77756	5.01271	0.456586	0.00326257	0.00917057	0.924576	0.142365	0.196113	Hyper_GC_specific	Prom_ABCA17P,Prom_ABCA3,intron_ABCA17P,5UTR_ABCA17P	---	Low_complexity	cgi	---	---	---	pseudo(ATP-binding cassette, sub-family A (ABC1), member 17, pseudogene)
ABCA3	16	2331001	2332000	2.40868	2.77756	5.01271	0.456586	0.00326257	0.00917057	0.924576	0.142365	0.196113	Hyper_GC_specific	Prom_ABCA17P,Prom_ABCA3,intron_ABCA17P,5UTR_ABCA17P	---	Low_complexity	cgi	---	---	---	pseudo(ATP-binding cassette, sub-family A (ABC1), member 17, pseudogene)
ABCC4	13	94749801	94750800	1.16281	2.00601	3.30004	0.0250805	0.0450064	0.00999038	0.323185	0.251679	0.203885	Hyper_GC_specific	Prom_ABCC4,intron_ABCC4	---	SINE,DNA	---	shore	---	---	protein-coding(ATP-binding cassette, sub-family C (CFTR/MRP), member 4)
ABHD16B	20	61963201	61964200	15.1996	13.5791	53.636	0.18753	0.00221133	0.00243978	0.493018	0.142365	0.154836	Hyper_GC_specific	5UTR_ABHD16B,Prom_ABHD16B,cExon_ABHD16B	exon1_ABHD16B	---	cgi	shore	shelf	---	protein-coding(abhydrolase domain containing 16B)
ACAD10	12	110608601	110609600	0.249174	1.31162	2.33927	0.0096746	0.0356507	0.00392356	0.268896	0.235626	0.154836	Hyper_GC_specific	intron_ACAD10,Prom_BRAP,Prom_ACAD10	---	LINE,SINE,DNA	---	shore	---	promShore_BRAP	protein-coding(acyl-CoA dehydrogenase family, member 10)
ACAN	15	87147401	87148400	1.74422	2.7004	6.37032	0.0620567	0.000775598	0.000303648	0.375815	0.113295	0.106286	Hyper_GC_specific	Prom_ACAN,intron_ACAN,5UTR_ACAN	exon1_ACAN	SINE,Low_complexity	cgi	shore	---	---	protein-coding(aggrecan)
ACE	17	58906401	58907400	4.90042	4.5521	9.94188	0.574698	0.00258259	0.0099145	0.924576	0.142365	0.202774	Hyper_GC_specific	Prom_ACE	---	SINE	---	shore	---	---	protein-coding(angiotensin I converting enzyme (peptidyl-dipeptidase A) 1)
ACOT12	5	80725001	80726000	1.82728	1.31162	6.2659	0.615999	0.0425732	0.00771963	0.924576	0.246534	0.196113	Hyper_GC_specific	5UTR_ACOT12,Prom_ACOT12,cExon_ACOT12,intron_ACOT12	---	SINE,DNA,Low_complexity	cgi	shore	---	promShore_ACOT12	protein-coding(acyl-CoA thioesterase 12)
ACP2	11	47225201	47226200	0.498348	2.7004	2.5899	0.00341828	0.868664	0.0297158	0.218109	0.926436	0.244738	Hyper_Early_onset	intron_ACP2,Prom_NR1H3,Prom_ACP2,cExon_ACP2	---	LINE	---	shore	---	---	protein-coding(nuclear receptor subfamily 1, group H, member 3)
ACP5	19	11548001	11549000	6.22935	7.2525	14.704	0.641068	0.000792245	0.00575751	0.924576	0.113295	0.169625	Hyper_GC_specific	cExon_ACP5,intron_ACP5,Prom_ACP5	---	---	---	shore	shelf	---	protein-coding(acid phosphatase 5, tartrate resistant)
ACRC	X	70715001	70716000	5.39877	2.46894	15.3723	0.00612291	0.00028346	8.49466e-05	0.2343	0.0885923	0.0450815	Hyper_GC_specific	Prom_ACRC,5UTR_ACRC,intron_ACRC	---	Simple_repeat	cgi	shore	---	---	protein-coding(acidic repeat containing)
ACSL6	5	131374201	131375200	1.16281	1.77455	3.6551	0.0438199	0.00177014	0.00197829	0.34228	0.142365	0.154836	Hyper_GC_specific	Prom_ACSL6,cExon_ACSL6,5UTR_ACSL6,intron_ACSL6	---	Simple_repeat	cgi	shore	---	---	protein-coding(acyl-CoA synthetase long-chain family member 6)
ACSS3	12	79995601	79996600	1.07975	2.77756	10.4432	0.0430198	0.0151472	0.00559331	0.340764	0.199612	0.16618	Hyper_GC_specific	Prom_ACSS3,cExon_ACSS3,5UTR_ACSS3,intron_ACSS3	exon1_ACSS3	LINE	cgi	shore	---	---	protein-coding(acyl-CoA synthetase short-chain family member 3)
ACTL7A	9	110664801	110665800	11.462	11.8046	30.8282	0.883353	0.00207538	0.00895094	0.949069	0.142365	0.196113	Hyper_GC_specific	Prom_ACTL7A	exon1_ACTL7A	---	---	---	---	---	protein-coding(actin-like 7A)
ACTL7B	9	110657001	110658000	10.2161	11.3417	27.4864	0.61578	0.00149736	0.00646094	0.924576	0.142365	0.180529	Hyper_GC_specific	cExon_ACTL7B,Prom_ACTL7B	exon1_ACTL7B	---	cgi	shore	---	promShore_ACTL7B	protein-coding(actin-like 7B)
ADAM1	12	110822201	110823200	4.90042	9.87576	11.7799	0.00955448	0.204613	0.0299547	0.268534	0.421721	0.244738	Hyper_Early_onset	3UTR_ADAM1,5UTR_ADAM1,Prom_ADAM1	exon1_ADAM1A	---	---	---	---	---	pseudo(ADAM metallopeptidase domain 1A, pseudogene)
ADAM12	10	128066201	128067200	1.24587	1.92886	14.2862	0.457685	1.58339e-05	5.45778e-06	0.924576	0.00951062	0.00354088	Hyper_GC_specific	intron_ADAM12,5UTR_ADAM12,cExon_ADAM12,Prom_ADAM12	exon1_ADAM12	---	cgi	---	---	---	protein-coding(ADAM metallopeptidase domain 12)
ADAM19	5	156934201	156935200	2.24257	3.62625	5.1798	0.13012	0.118241	0.000202754	0.443717	0.340553	0.0797971	Hyper_GC_specific	intron_ADAM19,Prom_ADAM19,cExon_ADAM19	---	SINE	cgi	shore	---	---	protein-coding(ADAM metallopeptidase domain 19)
ADAMTS1	21	27138401	27139400	1.07975	4.47495	15.7065	0.00611478	0.00087106	0.000558225	0.2343	0.115215	0.12908	Hyper_Early_onset	intron_ADAMTS1,cExon_ADAMTS1,5UTR_ADAMTS1,Prom_ADAMTS1	exon1_ADAMTS1	---	cgi	shore	shelf	---	protein-coding(ADAM metallopeptidase with thrombospondin type 1 motif, 1)
ADAMTS10	19	8580801	8581800	1.82728	3.78056	4.76208	0.0034853	0.585324	0.0674214	0.218109	0.869488	0.307439	Hyper_GC_specific	5UTR_ADAMTS10,intron_ADAMTS10,Prom_ADAMTS10	---	Simple_repeat,Low_complexity	cgi	shore	---	promShore_ADAMTS10	protein-coding(ADAM metallopeptidase with thrombospondin type 1 motif, 10)
ADAMTS13	9	135268401	135269400	1.82728	3.31764	4.84562	0.00260956	0.069366	0.00260533	0.218109	0.28725	0.154836	Hyper_GC_specific	intron_REXO4,5UTR_ADAMTS13,Prom_ADAMTS13	---	LINE,SINE	---	---	shelf	---	protein-coding(ADAM metallopeptidase with thrombospondin type 1 motif, 13)
ADAMTS16	5	5192801	5193800	2.5748	5.32365	13.2837	0.0519898	0.00237791	0.000831763	0.357124	0.142365	0.129685	Hyper_Early_onset	intron_ADAMTS16,5UTR_ADAMTS16,Prom_ADAMTS16,cExon_ADAMTS16	---	Simple_repeat,Low_complexity	cgi	---	---	---	protein-coding(ADAM metallopeptidase with thrombospondin type 1 motif, 16)
ADAMTS18	16	76025801	76026800	2.24257	2.08317	6.51652	0.632521	0.000165053	6.18788e-05	0.924576	0.0632898	0.0337572	Hyper_GC_specific	cExon_ADAMTS18,5UTR_ADAMTS18,intron_ADAMTS18,Prom_ADAMTS18	exon1_ADAMTS18	Low_complexity	cgi	shore	---	promShore_ADAMTS18	protein-coding(ADAM metallopeptidase with thrombospondin type 1 motif, 18)
ADAMTS19	5	128824001	128825000	0.332232	1.38878	2.61079	0.00978341	0.12189	0.04923	0.270239	0.343655	0.284326	Hyper_GC_specific	cExon_ADAMTS19,intron_ADAMTS19,Prom_ADAMTS19,5UTR_ADAMTS19	---	---	cgi	---	---	---	protein-coding(ADAM metallopeptidase with thrombospondin type 1 motif, 19)
ADAMTS2	5	178703801	178704800	2.24257	3.47194	13.6179	0.563773	0.000539793	0.00098737	0.924576	0.11174	0.138509	Hyper_GC_specific	cExon_ADAMTS2,intron_ADAMTS2,Prom_ADAMTS2	---	Low_complexity	cgi	---	---	---	protein-coding(ADAM metallopeptidase with thrombospondin type 1 motif, 2)
ADAMTS20	12	42231401	42232400	6.7277	8.40982	15.2888	0.0344162	3.94849e-05	0.000138072	0.327049	0.0211922	0.0643717	Hyper_GC_specific	intron_ADAMTS20,cExon_ADAMTS20,5UTR_ADAMTS20,Prom_ADAMTS20	---	---	cgi	---	---	---	protein-coding(ADAM metallopeptidase with thrombospondin type 1 motif, 20)
ADAMTS5	21	27259601	27260600	6.64464	7.9469	19.466	0.13706	0.00857981	0.00327989	0.452421	0.172616	0.154836	Hyper_GC_specific	Prom_ADAMTS5,cExon_ADAMTS5,5UTR_ADAMTS5	exon1_ADAMTS5	---	cgi	shore	---	---	protein-coding(ADAM metallopeptidase with thrombospondin type 1 motif, 5)
ADAMTSL3	15	82113801	82114800	2.65786	3.70341	9.6077	0.121146	0.006377	0.00227171	0.435036	0.157276	0.154836	Hyper_GC_specific	Prom_ADAMTSL3,intron_ADAMTSL3,5UTR_ADAMTSL3	---	Low_complexity	cgi	shore	---	---	protein-coding(ADAMTS-like 3)
ADARB2	10	1768801	1769800	2.40868	1.15732	9.60771	0.0452945	0.00297285	0.00503849	0.345322	0.142365	0.158307	Hyper_GC_specific	Prom_ADARB2,cExon_ADARB2,5UTR_ADARB2	exon1_ADARB2	---	cgi	---	---	---	protein-coding(adenosine deaminase, RNA-specific, B2)
ADCY8	8	132121001	132122000	3.1562	4.86072	22.4319	0.0675051	0.00032259	0.000123363	0.381558	0.0958851	0.0603675	Hyper_GC_specific	cExon_ADCY8,Prom_ADCY8,5UTR_ADCY8	exon1_ADCY8	---	cgi	shore	---	---	protein-coding(adenylate cyclase 8 (brain))
ADCYAP1	18	894601	895600	2.65786	3.24048	10.9653	0.189972	0.000750053	0.000393441	0.494687	0.113295	0.113039	Hyper_GC_specific	5UTR_ADCYAP1,Prom_ADCYAP1,intron_ADCYAP1,cExon_ADCYAP1	---	---	cgi	---	---	---	protein-coding(adenylate cyclase activating polypeptide 1 (pituitary))
ADCYAP1R1	7	31058401	31059400	2.32562	6.2495	15.7065	0.0827832	0.00132359	0.00210241	0.401547	0.135761	0.154836	Hyper_Early_onset	intron_ADCYAP1R1,5UTR_ADCYAP1R1,Prom_ADCYAP1R1	---	Low_complexity	cgi	---	---	---	protein-coding(adenylate cyclase activating polypeptide 1 (pituitary) receptor type I)
ADD2	2	70848201	70849200	0.664464	2.08317	6.32855	0.027747	0.0038974	0.00710635	0.327049	0.142365	0.188378	Hyper_GC_specific	intron_ADD2,5UTR_ADD2,cExon_ADD2,Prom_ADD2	---	Simple_repeat,Low_complexity	cgi	shore	---	promShore_ADD2	protein-coding(adducin 2 (beta))
ADPRHL1	13	113155401	113156400	7.64133	6.55812	21.4711	0.703301	0.000582031	0.000338677	0.924576	0.112096	0.113039	Hyper_GC_specific	cExon_ADPRHL1,5UTR_ADPRHL1,Prom_ADPRHL1	---	LINE	---	---	---	---	protein-coding(ADP-ribosylhydrolase like 1)
ADRA1A	8	26778801	26779800	2.65786	3.62625	12.4274	0.217364	0.000506294	0.00197571	0.517977	0.109022	0.154836	Hyper_GC_specific	5UTR_ADRA1A,Prom_ADRA1A	---	---	cgi	---	---	---	protein-coding(adrenoceptor alpha 1A)
ADRB1	10	115793801	115794800	6.97687	7.02104	21.8053	0.919544	0.0089436	0.00881603	0.961449	0.174541	0.196113	Hyper_GC_specific	cExon_ADRB1,5UTR_ADRB1,Prom_ADRB1	exon1_ADRB1	Simple_repeat,Low_complexity	cgi	---	---	---	protein-coding(adrenoceptor beta 1)
AFF3	2	100087001	100088000	0	0.154309	2.1304	0.177808	0.00678325	0.00419524	0.482455	0.161278	0.154836	Hyper_GC_specific	cExon_AFF3,Prom_AFF3,intron_AFF3,5UTR_AFF3	---	Simple_repeat,Low_complexity	cgi	shore	---	---	protein-coding(AF4/FMR2 family, member 3)
AGAP11	10	88719801	88720800	2.40868	1.92886	8.02033	0.628138	0.00270141	0.000958785	0.924576	0.142365	0.13691	Hyper_GC_specific	Prom_AGAP11,intron_C10orf116,3UTR_C10orf116,intron_AGAP11,5UTR_AGAP11,cExon_C10orf116	---	---	cgi	shore	shelf	---	protein-coding(ankyrin repeat and GTPase domain Arf GTPase activating protein 11)
AGAP2	12	56417201	56418200	0.83058	2.16032	2.84054	0.00772241	0.664075	0.0915495	0.257103	0.877747	0.330027	Hyper_GC_specific	intron_AGAP2,Prom_AGAP2,cExon_AGAP2	exon1_AGAP2	Simple_repeat	cgi	shore	---	---	protein-coding(ArfGAP with GTPase domain, ankyrin repeat and PH domain 2)
AHNAK	11	62071001	62072000	0.498348	1.62024	3.5089	0.000788901	0.0596338	0.0152957	0.184333	0.276407	0.221433	Hyper_GC_specific	Prom_AHNAK	---	---	cgi	shore	---	promShore_AHNAK	protein-coding(AHNAK nucleoprotein)
AIFM3	22	19651401	19652400	2.32562	5.63226	5.01271	0.00288897	0.726311	0.00833124	0.218109	0.886578	0.196113	Hyper_Early_onset	cExon_AIFM3,intron_AIFM3,5UTR_AIFM3,Prom_AIFM3	---	Low_complexity	---	shore	shelf	---	protein-coding(apoptosis-inducing factor, mitochondrion-associated, 3)
AJAP1	1	4614201	4615200	2.40868	1.38878	5.09626	0.0222105	0.00158962	0.000691551	0.318894	0.142365	0.129685	Hyper_GC_specific	Prom_AJAP1,5UTR_AJAP1	---	Low_complexity	cgi	---	---	---	protein-coding(adherens junctions associated protein 1)
AK5	1	77519801	77520800	2.24257	1.08016	11.1115	0.127043	7.99538e-05	0.000612992	0.440551	0.038531	0.12908	Hyper_GC_specific	intron_AK5,5UTR_AK5,cExon_AK5,Prom_AK5	---	---	cgi	shore	---	---	protein-coding(adenylate kinase 5)
AKAP10	17	19820001	19821000	1.32893	1.38878	8.5216	0.926305	0.00322623	0.00468118	0.962624	0.142365	0.154836	Hyper_GC_specific	Prom_AKAP10,intron_AKAP10	---	SINE	---	shore	shelf	---	protein-coding(A kinase (PRKA) anchor protein 10)
AKAP2	9	111849401	111850400	1.66116	0.771544	5.34689	0.00296585	0.0749548	0.110083	0.218109	0.294346	0.337131	Hyper_GC_specific	Prom_AKAP2,intron_PALM2-AKAP2	---	Simple_repeat	---	shore	---	promShore_AKAP2	protein-coding(A kinase (PRKA) anchor protein 2)
AKR1B1	7	133793601	133794600	1.32893	0.231463	12.0305	0.015532	0.00275173	0.002729	0.298011	0.142365	0.154836	Hyper_GC_specific	intron_AKR1B1,5UTR_AKR1B1,cExon_AKR1B1,Prom_AKR1B1	---	---	cgi	shore	---	---	protein-coding(aldo-keto reductase family 1, member B1 (aldose reductase))
ALDH1A3	15	99237801	99238800	1.99339	5.16934	10.4431	0.00841181	0.101959	0.0262427	0.262749	0.323057	0.244738	Hyper_Early_onset	Prom_ALDH1A3,intron_ALDH1A3	---	Low_complexity	cgi	shore	---	---	protein-coding(aldehyde dehydrogenase 1 family, member A3)
ALDH1L1	3	127381801	127382800	0.996696	2.7004	6.45386	0.114542	0.00949685	0.000124403	0.428435	0.176732	0.0603675	Hyper_GC_specific	Prom_ALDH1L1,5UTR_ALDH1L1,intron_ALDH1L1,Prom_ALDH1L1-AS2,5UTR_ALDH1L1-AS2,intron_ALDH1L1-AS2	---	---	cgi	shore	---	promShore_ALDH1L1	protein-coding(aldehyde dehydrogenase 1 family, member L1)
ALDH1L1-AS2	3	127381801	127382800	0.996696	2.7004	6.45386	0.114542	0.00949685	0.000124403	0.428435	0.176732	0.0603675	Hyper_GC_specific	Prom_ALDH1L1,5UTR_ALDH1L1,intron_ALDH1L1,Prom_ALDH1L1-AS2,5UTR_ALDH1L1-AS2,intron_ALDH1L1-AS2	---	---	cgi	shore	---	promShore_ALDH1L1	protein-coding(aldehyde dehydrogenase 1 family, member L1)
ALDH2	12	110687401	110688400	0.83058	1.85171	2.84054	0.00234511	0.246087	0.0578747	0.218109	0.460617	0.296	Hyper_GC_specific	Prom_ALDH2	---	LTR,LINE,SINE	---	shore	---	promShore_ALDH2	protein-coding(aldehyde dehydrogenase 2 family (mitochondrial))
ALDH3A1	17	19592201	19593200	2.74091	1.8517	11.8634	0.00450393	0.0971037	0.117892	0.218109	0.319918	0.351287	Hyper_GC_specific	5UTR_ALDH3A1,Prom_ALDH3A1	---	LINE	---	---	shelf	promShelf_ALDH3A1	protein-coding(aldehyde dehydrogenase 3 family, member A1)
ALDH3B1	11	67532801	67533800	1.32893	1.08016	5.76462	0.71064	0.00114359	0.00210744	0.924576	0.126682	0.154836	Hyper_GC_specific	Prom_ALDH3B1,intron_ALDH3B1	---	LTR,SINE	---	---	---	---	protein-coding(aldehyde dehydrogenase 3 family, member B1)
ALDH7A1	5	125959801	125960800	0.664464	1.92886	2.81965	0.00435443	0.12062	0.00194742	0.218109	0.342613	0.154836	Hyper_GC_specific	Prom_ALDH7A1	---	SINE	---	shore	shelf	promShore_ALDH7A1	protein-coding(aldehyde dehydrogenase 7 family, member A1)
ALK	2	29996001	29997000	3.48844	4.78357	10.7773	0.531787	0.0204731	0.000298366	0.924576	0.215933	0.104784	Hyper_GC_specific	cExon_ALK,intron_ALK,Prom_ALK	exon1_ALK	---	cgi	shore	---	---	protein-coding(anaplastic lymphoma receptor tyrosine kinase)
ALKBH7	19	6321601	6322600	0.747522	1.54309	3.09117	0.236145	0.0398853	2.13622e-05	0.535225	0.24261	0.0133174	Hyper_GC_specific	Prom_ALKBH7	---	LINE,SINE	---	shore	shelf	promShelf_ALKBH7,promShore_ALKBH7	protein-coding(alkB, alkylation repair homolog 7 (E. coli))
ALLC	2	3682201	3683200	5.23265	4.24349	13.6179	0.822902	0.00196305	0.00105366	0.924576	0.142365	0.138509	Hyper_GC_specific	Prom_ALLC	---	SINE,DNA	---	---	---	---	protein-coding(allantoicase)
ALOX12	17	6839801	6840800	3.98678	3.24048	8.35453	0.144842	0.000831176	0.000537199	0.460441	0.113295	0.126827	Hyper_GC_specific	intron_ALOX12,intron_LOC100506713,cExon_ALOX12,Prom_ALOX12,5UTR_ALOX12	---	---	cgi	---	---	---	protein-coding(arachidonate 12-lipoxygenase)
ALPK3	15	83161001	83162000	4.56819	3.24048	10.4432	0.0456088	0.00545027	0.00999514	0.345826	0.147953	0.203935	Hyper_GC_specific	intron_ALPK3,5UTR_ALPK3,cExon_ALPK3,Prom_ALPK3	exon1_ALPK3	LINE,Low_complexity	cgi	shore	---	---	protein-coding(alpha-kinase 3)
ALX1	12	84197401	84198400	2.82397	3.5491	7.43552	0.724866	0.00353542	0.0012999	0.924576	0.142365	0.154836	Hyper_GC_specific	cExon_ALX1,5UTR_ALX1,intron_ALX1,Prom_ALX1	---	---	cgi	shore	---	---	protein-coding(ALX homeobox 1)
ALX3	1	110413601	110414600	1.91033	3.47194	19.7167	0.194079	0.00417953	0.00285701	0.4995	0.142365	0.154836	Hyper_GC_specific	cExon_ALX3,Prom_ALX3,intron_ALX3	---	---	cgi	---	---	---	protein-coding(ALX homeobox 3)
ALYREF	17	77441601	77442600	0.664464	0.925853	5.09626	0.770131	0.0047399	0.00921289	0.924576	0.143808	0.196113	Hyper_GC_specific	Prom_ALYREF,Prom_ANAPC11,intron_ALYREF,cExon_ALYREF	---	Low_complexity	cgi	shore	shelf	---	protein-coding(Aly/REF export factor)
AMPD3	11	10427401	10428400	1.82728	3.62625	7.85327	0.0141482	0.00649952	0.0066276	0.298011	0.158692	0.183731	Hyper_GC_specific	Prom_AMPD3	---	LINE,SINE,DNA,Simple_repeat	---	shore	---	---	protein-coding(adenosine monophosphate deaminase 3)
AMPH	7	38636801	38637800	1.99339	2.62325	13.952	0.162089	0.000555307	0.000544436	0.480013	0.112096	0.127573	Hyper_GC_specific	cExon_AMPH,5UTR_AMPH,Prom_AMPH,intron_AMPH	---	Simple_repeat,Low_complexity	cgi	shore	---	promShore_AMPH	protein-coding(amphiphysin)
ANAPC11	17	77441601	77442600	0.664464	0.925853	5.09626	0.770131	0.0047399	0.00921289	0.924576	0.143808	0.196113	Hyper_GC_specific	Prom_ALYREF,Prom_ANAPC11,intron_ALYREF,cExon_ALYREF	---	Low_complexity	cgi	shore	shelf	---	protein-coding(Aly/REF export factor)
ANGPT2	8	6407001	6408000	3.82067	5.4008	8.35451	0.126525	0.0871634	0.00923756	0.440286	0.310614	0.196113	Hyper_GC_specific	cExon_ANGPT2,Prom_ANGPT2,5UTR_ANGPT2,intron_ANGPT2	---	---	---	---	shelf	---	protein-coding(angiopoietin 2)
ANGPTL2	9	128924001	128925000	4.98348	4.24349	12.6153	0.560362	0.000361766	0.00840214	0.924576	0.0998983	0.196113	Hyper_GC_specific	intron_ANGPTL2,5UTR_ANGPTL2,Prom_ANGPTL2	exon1_ANGPTL2	---	---	---	---	---	protein-coding(angiopoietin-like 2)
ANKRD2	10	99320401	99321400	2.32562	3.62625	5.01271	0.0114217	0.0469466	0.00583696	0.284008	0.256104	0.171289	Hyper_GC_specific	Prom_ANKRD2,3UTR_UBTD1	---	SINE	---	shore	---	---	protein-coding(ankyrin repeat domain 2 (stretch responsive muscle))
ANKRD20A11P	21	14273801	14274800	2.07645	3.5491	7.68616	0.170289	0.0437614	0.00128917	0.482455	0.249097	0.154836	Hyper_GC_specific	5UTR_ANKRD20A11P,intron_ANKRD20A11P,3UTR_ANKRD20A11P,Prom_ANKRD20A11P	exon1_ANKRD20A11P	Satellite	cgi	shore	---	promShore_ANKRD20A11P	pseudo(ankyrin repeat domain 20 family, member A11, pseudogene)
ANKRD20A8P	2	94886601	94887600	3.73761	5.24649	17.3565	0.0274675	5.74339e-05	0.00010139	0.327049	0.0291446	0.0511403	Hyper_GC_specific	Prom_ANKRD20A8P	---	---	cgi	---	shelf	---	pseudo(ankyrin repeat domain 20 family, member A8, pseudogene)
ANKRD26P1	16	45160201	45161200	7.72439	7.63828	18.2129	0.858817	0.00216695	0.00498016	0.939638	0.142365	0.157235	Hyper_GC_specific	Prom_ANKRD26P1,5UTR_ANKRD26P1,3UTR_ANKRD26P1	---	LINE	---	---	---	---	pseudo(ankyrin repeat domain 26 pseudogene 1)
ANKRD30BL	2	132730401	132731400	25.4988	25.4609	55.4531	0.985056	0.000376824	0.00092109	0.990349	0.0998983	0.133304	Hyper_GC_specific	3UTR_MIR663B,Prom_ANKRD30BL,5UTR_MIR663B,Prom_MIR663B	---	---	cgi	---	shelf	---	miscRNA(microRNA 663b)
ANKRD30BP2	21	13331401	13332400	12.874	10.8016	34.17	0.575417	0.000450698	0.00155178	0.924576	0.104547	0.154836	Hyper_GC_specific	5UTR_ANKRD30BP2,Prom_ANKRD30BP2	---	---	cgi	shore	---	---	pseudo(ankyrin repeat domain 30B pseudogene 2)
ANKRD33B	5	10617601	10618600	1.07975	2.39178	13.033	0.0353945	0.000789622	0.000506399	0.328326	0.113295	0.123157	Hyper_GC_specific	cExon_ANKRD33B,intron_ANKRD33B,Prom_ANKRD33B	---	---	cgi	---	---	---	protein-coding(ankyrin repeat domain 33B)
ANKRD34B	5	79901401	79902400	0.913638	1.77455	8.10389	0.196406	0.00658367	0.0017485	0.501787	0.159377	0.154836	Hyper_GC_specific	Prom_ANKRD34B,5UTR_ANKRD34B,intron_ANKRD34B	exon1_ANKRD34B	---	cgi	shore	---	promShore_ANKRD34B	protein-coding(ankyrin repeat domain 34B)
ANKRD36BP2	2	88845601	88846600	6.22935	6.09519	20.1762	0.913122	0.000167239	0.000951381	0.958782	0.0639185	0.136302	Hyper_GC_specific	5UTR_ANKRD36BP2,Prom_ANKRD36BP2	---	---	cgi	shore	---	---	pseudo(ankyrin repeat domain 36B pseudogene 2)
ANKRD63	15	38360401	38361400	2.99009	2.31463	6.99691	0.134871	0.0029636	0.00160018	0.449327	0.142365	0.154836	Hyper_GC_specific	Prom_ANKRD63	---	---	cgi	shore	---	---	protein-coding(ankyrin repeat domain 63)
ANKRD7	7	117652001	117653000	2.07645	2.7004	4.34435	0.493769	0.063046	0.0097904	0.924576	0.282405	0.201014	Hyper_GC_specific	5UTR_ANKRD7,cExon_ANKRD7,intron_ANKRD7,Prom_ANKRD7	---	SINE,Low_complexity	---	---	---	---	protein-coding(ankyrin repeat domain 7)
ANKS1B	12	97813001	97814000	1.16281	4.32064	5.84818	0.0084954	0.494595	0.0669222	0.262749	0.854642	0.307439	Hyper_Early_onset	Prom_ANKS1B,intron_ANKS1B	---	---	cgi	shore	---	promShore_ANKS1B	protein-coding(ankyrin repeat and sterile alpha motif domain containing 1B)
ANPEP	15	88158001	88159000	1.74422	2.39178	6.68362	0.00646478	0.0733603	0.0437927	0.23919	0.291637	0.270206	Hyper_GC_specific	Prom_ANPEP,intron_ANPEP	---	SINE	cgi	shore	---	---	protein-coding(alanyl (membrane) aminopeptidase)
AOC2	17	38250401	38251400	5.56489	7.2525	14.3698	0.0949053	0.0138589	0.00818496	0.411919	0.199612	0.196113	Hyper_GC_specific	cExon_AOC2,Prom_AOC2	exon1_AOC2	---	---	---	---	---	protein-coding(amine oxidase, copper containing 2 (retina-specific))
AOX1	2	201159001	201160000	3.07315	4.86072	8.5216	0.163188	0.0117892	0.00932778	0.481395	0.188345	0.196113	Hyper_GC_specific	cExon_AOX1,Prom_AOX1,intron_AOX1,5UTR_AOX1	---	SINE	cgi	shore	---	---	protein-coding(aldehyde oxidase 1)
AP1G1	16	70401201	70402200	0.913638	0.848697	3.13294	0.81415	0.000326141	0.000285928	0.924576	0.0960102	0.101493	Hyper_GC_specific	Prom_AP1G1	---	SINE	---	shore	---	promShore_AP1G1	protein-coding(adaptor-related protein complex 1, gamma 1 subunit)
AP2A2	11	914801	915800	4.40207	3.24048	9.77481	0.00996328	0.0235518	0.0344646	0.272004	0.22256	0.244738	Hyper_GC_specific	Prom_AP2A2	---	Low_complexity	cgi	shore	---	---	protein-coding(adaptor-related protein complex 2, alpha 2 subunit)
APCDD1L	20	56522401	56523400	2.5748	4.5521	8.10389	0.00538322	0.0170927	0.00584351	0.223944	0.203518	0.171423	Hyper_GC_specific	cExon_APCDD1L,5UTR_APCDD1L,intron_APCDD1L,Prom_APCDD1L,Prom_LOC149773	---	---	cgi	shore	---	---	protein-coding(adenomatosis polyposis coli down-regulated 1-like)
APLNR	11	56760201	56761200	12.2095	7.02104	27.737	0.0786027	0.0128786	0.00698378	0.396074	0.194943	0.187596	Hyper_GC_specific	Prom_APLNR,cExon_APLNR,3UTR_APLNR,5UTR_APLNR	exon1_APLNR	---	---	---	---	---	protein-coding(apelin receptor)
AQPEP	5	115326001	115327000	2.32562	5.55511	10.7564	0.00527308	0.105897	0.0137558	0.222743	0.328422	0.221433	Hyper_Early_onset	Prom_AQPEP,cExon_AQPEP,intron_AQPEP,5UTR_AQPEP	exon1_AQPEP	---	cgi	shore	---	---	protein-coding(laeverin)
AR	X	66681401	66682400	0.166116	0.925853	3.75954	0.0783181	0.000787882	0.00059423	0.395319	0.113295	0.12908	Hyper_GC_specific	cExon_AR,5UTR_AR,Prom_AR	exon1_AR	Simple_repeat	---	shore	---	---	protein-coding(androgen receptor)
ARC	8	143691601	143692600	7.97357	6.48096	17.5445	0.672762	0.00354714	0.00848402	0.924576	0.142365	0.196113	Hyper_GC_specific	Prom_ARC,cExon_ARC	exon1_ARC	---	cgi	---	---	---	protein-coding(activity-regulated cytoskeleton-associated protein)
ARHGAP20	11	110088201	110089200	1.5781	2.46894	8.35451	0.772691	0.000297802	0.00972929	0.924576	0.0913417	0.200255	Hyper_GC_specific	5UTR_ARHGAP20,intron_ARHGAP20,Prom_ARHGAP20	---	Simple_repeat	cgi	shore	---	promShore_ARHGAP20	protein-coding(Rho GTPase activating protein 20)
ARHGAP6	X	11592601	11593600	0.996696	1.15731	6.34944	0.568473	0.00127229	0.000188992	0.924576	0.132797	0.0752065	Hyper_GC_specific	cExon_ARHGAP6,5UTR_ARHGAP6,Prom_ARHGAP6	exon1_ARHGAP6	---	cgi	---	---	---	protein-coding(Rho GTPase activating protein 6)
ARHGDIA	17	77420401	77421400	1.32893	1.38878	13.785	0.899939	0.0032516	0.00356177	0.954476	0.142365	0.154836	Hyper_GC_specific	cExon_ARHGDIA,Prom_ARHGDIA,5UTR_ARHGDIA,intron_ARHGDIA	---	---	cgi	shore	---	---	protein-coding(Rho GDP dissociation inhibitor (GDI) alpha)
ARHGEF10	8	1759201	1760200	0.083058	1.08016	3.9684	0.024644	0.00714972	0.00555918	0.322683	0.163868	0.165524	Hyper_GC_specific	intron_ARHGEF10,Prom_ARHGEF10,5UTR_ARHGEF10	---	Simple_repeat	cgi	shore	---	---	protein-coding(Rho guanine nucleotide exchange factor (GEF) 10)
ARHGEF18	19	7409601	7410600	0.996696	2.08316	3.09117	0.009733	0.0985295	0.0225165	0.26963	0.319918	0.241087	Hyper_GC_specific	Prom_ARHGEF18,intron_ARHGEF18,5UTR_ARHGEF18	---	SINE	---	shore	---	promShore_ARHGEF18	protein-coding(Rho/Rac guanine nucleotide exchange factor (GEF) 18)
ARHGEF25	12	56289601	56290600	2.82397	2.31463	5.68107	0.178959	0.00461122	0.00106162	0.483323	0.142365	0.138589	Hyper_GC_specific	Prom_ARHGEF25,cExon_ARHGEF25,3UTR_DTX3,intron_ARHGEF25,5UTR_ARHGEF25	---	Low_complexity	cgi	shore	---	---	protein-coding(Rho guanine nucleotide exchange factor (GEF) 25)
ARHGEF4	2	131390201	131391200	2.74091	4.24349	6.2659	0.0085756	0.0249402	0.00278995	0.262749	0.222813	0.154836	Hyper_GC_specific	5UTR_ARHGEF4,Prom_ARHGEF4,intron_ARHGEF4	---	---	cgi	shore	---	---	protein-coding(Rho guanine nucleotide exchange factor (GEF) 4)
ARHGEF40	14	20606801	20607800	0.332232	1.31162	7.0178	0.00327793	0.00524828	0.00179398	0.218109	0.147268	0.154836	Hyper_GC_specific	Prom_ARHGEF40	---	---	cgi	shore	shelf	---	protein-coding(Rho guanine nucleotide exchange factor (GEF) 40)
ARHGEF7	13	110565601	110566600	0	0.925849	4.05194	0.00388248	0.164055	0.103679	0.218109	0.394038	0.33677	Hyper_GC_specific	Prom_ARHGEF7,intron_ARHGEF7,5UTR_ARHGEF7,cExon_ARHGEF7	---	Simple_repeat,Low_complexity	---	---	---	---	protein-coding(Rho guanine nucleotide exchange factor (GEF) 7)
ARL5C	17	34574801	34575800	4.90042	4.08918	13.033	0.115724	0.00170609	0.000941542	0.42984	0.142365	0.135418	Hyper_GC_specific	5UTR_ARL5C,cExon_ARL5C,Prom_ARL5C,intron_ARL5C	---	---	cgi	shore	---	promShore_ARL5C	protein-coding(ADP-ribosylation factor-like 5C)
ARL6IP4	12	122029001	122030000	5.31571	6.17234	14.4533	0.587376	0.0133362	0.00250428	0.924576	0.19738	0.154836	Hyper_GC_specific	Prom_ARL6IP4,cExon_OGFOD2,3UTR_OGFOD2,intron_OGFOD2	---	---	---	shore	shelf	---	protein-coding(ADP-ribosylation-like factor 6 interacting protein 4)
ARMC4	10	28327201	28328200	1.82728	0.540079	11.028	0.0279939	0.000283344	0.000220701	0.327049	0.0885604	0.084838	Hyper_GC_specific	5UTR_ARMC4,Prom_ARMC4,intron_ARMC4	---	Low_complexity	cgi	shore	---	promShore_ARMC4	protein-coding(armadillo repeat containing 4)
ARMCX1	X	100693001	100694000	0.913638	2.46893	3.00763	0.0542003	0.58077	0.00500423	0.361371	0.869488	0.15775	Hyper_GC_specific	5UTR_ARMCX1,intron_ARMCX1,Prom_ARMCX1	---	Low_complexity	---	shore	---	---	protein-coding(armadillo repeat containing, X-linked 1)
ARMCX4	X	100626801	100627800	0.996696	0.617235	8.27097	0.0693555	0.00337633	0.00479922	0.381558	0.142365	0.154836	Hyper_GC_specific	intron_ARMCX4,5UTR_ARMCX4,Prom_ARMCX4	---	DNA	cgi	shore	---	---	protein-coding(armadillo repeat containing, X-linked 4)
ARPC2	2	218788601	218789600	0.913638	2.08317	5.01271	0.00144875	0.131408	0.0549307	0.218109	0.354815	0.290042	Hyper_GC_specific	Prom_ARPC2	---	LINE,SINE	---	shore	---	---	protein-coding(actin related protein 2/3 complex, subunit 2, 34kDa)
ARSJ	4	115119201	115120200	0.996696	0.925851	5.53487	0.843192	0.00455149	0.00360841	0.932492	0.142365	0.154836	Hyper_GC_specific	cExon_ARSJ,5UTR_ARSJ,Prom_ARSJ	exon1_ARSJ	---	cgi	shore	---	---	protein-coding(arylsulfatase family, member J)
ARX	X	24943801	24944800	0.83058	1.31162	3.09117	0.582932	0.0259651	0.00634468	0.924576	0.226113	0.178416	Hyper_GC_specific	Prom_ARX,5UTR_ARX	---	---	cgi	shore	shelf	promShore_ARX	protein-coding(aristaless related homeobox)
ASB9P1	15	91139601	91140600	1.41199	2.7004	3.9684	0.0237086	0.00634048	0.00788976	0.322683	0.156863	0.196113	Hyper_GC_specific	Prom_ASB9P1,5UTR_ASB9P1,3UTR_ASB9P1	exon1_ASB9P1	SINE	---	---	---	---	pseudo(ankyrin repeat and SOCS box containing 9 pseudogene 1)
ASCL1	12	101876001	101877000	3.73761	4.47496	14.871	0.614007	0.00599807	0.00859406	0.924576	0.153735	0.196113	Hyper_GC_specific	intron_ASCL1,cExon_ASCL1,3UTR_ASCL1,5UTR_ASCL1,Prom_ASCL1	exon1_ASCL1	Simple_repeat	cgi	shore	shelf	---	protein-coding(achaete-scute complex homolog 1 (Drosophila))
ASIC2	17	29507401	29508400	3.23926	2.46894	9.18999	0.509634	0.00133588	0.00894956	0.924576	0.136401	0.196113	Hyper_GC_specific	5UTR_ASIC2,cExon_ASIC2,Prom_ASIC2	---	---	cgi	shore	---	promShore_ASIC2	protein-coding(acid-sensing (proton-gated) ion channel 2)
ASPG	14	103621601	103622600	3.90373	5.09218	12.0305	0.457809	0.000515182	0.00283459	0.924576	0.110274	0.154836	Hyper_GC_specific	intron_ASPG,cExon_ASPG,5UTR_ASPG,Prom_ASPG	---	Simple_repeat,Low_complexity	cgi	shore	---	---	protein-coding(asparaginase homolog (S. cerevisiae))
ASTN2	9	119216401	119217400	1.07975	0.848696	5.26335	0.0689753	0.00149082	0.0027197	0.381558	0.142365	0.154836	Hyper_GC_specific	Prom_ASTN2,5UTR_ASTN2,intron_ASTN2,cExon_ASTN2	exon1_ASTN2	Simple_repeat,Low_complexity	cgi	shore	---	promShore_ASTN2	protein-coding(astrotactin 2)
ATAD5	17	26181601	26182600	1.82728	3.62625	7.01782	0.00381665	0.0664804	0.0271684	0.218109	0.28725	0.244738	Hyper_GC_specific	Prom_ATAD5	---	SINE	---	shore	---	---	protein-coding(ATPase family, AAA domain containing 5)
ATP5D	19	1193001	1194000	0.41529	1.38878	3.00763	0.00322802	0.144857	0.035306	0.218109	0.370679	0.244738	Hyper_GC_specific	intron_ATP5D,cExon_ATP5D,Prom_ATP5D	---	SINE	cgi	shore	shelf	---	protein-coding(ATP synthase, H+ transporting, mitochondrial F1 complex, delta subunit)
ATP6V1G1	9	116388201	116389200	1.49504	2.93186	3.75953	0.0340963	0.226424	0.00424889	0.327049	0.442042	0.154836	Hyper_GC_specific	Prom_ATP6V1G1	---	LINE,SINE	---	shore	---	promShore_ATP6V1G1	protein-coding(ATPase, H+ transporting, lysosomal 13kDa, V1 subunit G1)
ATP8B2	1	152564201	152565200	0.913638	1.23447	3.75953	0.0527327	0.00226488	0.00138431	0.358771	0.142365	0.154836	Hyper_GC_specific	3UTR_AQP10,Prom_ATP8B2,5UTR_ATP8B2,intron_ATP8B2	---	Simple_repeat,Low_complexity	cgi	shore	shelf	---	protein-coding(ATPase, aminophospholipid transporter, class I, type 8B, member 2)
AUTS2	7	68700201	68701200	1.41199	0.540078	3.69687	0.00278768	0.0509081	0.119553	0.218109	0.262345	0.354044	Hyper_GC_specific	Prom_AUTS2	---	Low_complexity	cgi	shore	---	---	protein-coding(autism susceptibility candidate 2)
B3GAT2	6	71722801	71723800	1.5781	0.848697	10.2761	0.250108	0.00294615	0.00315386	0.548191	0.142365	0.154836	Hyper_GC_specific	5UTR_B3GAT2,cExon_B3GAT2,Prom_B3GAT2	exon1_B3GAT2	---	cgi	---	---	---	protein-coding(beta-1,3-glucuronyltransferase 2 (glucuronosyltransferase S))
B3GNT1	11	65872001	65873000	0.249174	0.385772	2.33927	0.82452	0.0191073	0.00394759	0.924576	0.212108	0.154836	Hyper_GC_specific	Prom_B3GNT1	---	tRNA,SINE	cgi	shore	shelf	promShelf_BRMS1,promShelf_B3GNT1,promShore_B3GNT1	protein-coding(UDP-GlcNAc:betaGal beta-1,3-N-acetylglucosaminyltransferase 1)
B3GNT4	12	121252801	121253800	0.913638	1.23447	2.92408	0.653072	0.0474297	0.00782988	0.924576	0.256416	0.196113	Hyper_GC_specific	Prom_B3GNT4,intron_LRRC43	---	SINE,DNA	cgi	shore	---	---	protein-coding(UDP-GlcNAc:betaGal beta-1,3-N-acetylglucosaminyltransferase 4)
B9D1	17	19206601	19207600	0.498348	0.462925	2.67345	0.87819	0.0147018	0.0057908	0.94743	0.199612	0.170296	Hyper_GC_specific	Prom_B9D1,5UTR_B9D1,cExon_B9D1,intron_B9D1	---	SINE	cgi	shore	---	promShore_B9D1	protein-coding(B9 protein domain 1)
BAALC	8	104221601	104222600	2.07645	0.617233	6.47476	0.0187821	0.00158535	0.00396506	0.31167	0.142365	0.154836	Hyper_GC_specific	intron_C8orf56,5UTR_BAALC,cExon_BAALC,intron_BAALC,Prom_C8orf56,Prom_BAALC	---	Simple_repeat	cgi	shore	---	promShore_C8orf56	protein-coding(brain and acute leukemia, cytoplasmic)
BACE1	11	116690201	116691200	1.07975	2.62325	4.92917	0.0603689	0.0031768	0.00882734	0.373421	0.142365	0.196113	Hyper_GC_specific	intron_BACE1,Prom_BACE1	---	---	---	shore	---	---	protein-coding(beta-site APP-cleaving enzyme 1)
BARHL1	9	134447601	134448600	3.32232	4.86072	9.6077	0.0754415	0.0131365	0.00104976	0.390754	0.196305	0.138509	Hyper_GC_specific	5UTR_BARHL1,intron_BARHL1,cExon_BARHL1,Prom_BARHL1	exon1_BARHL1	---	cgi	shore	shelf	---	protein-coding(BarH-like homeobox 1)
BARHL2	1	90955401	90956400	1.66116	2.39178	6.76716	0.641628	0.0341659	0.0032484	0.924576	0.234058	0.154836	Hyper_GC_specific	Prom_BARHL2	---	Simple_repeat,Low_complexity	cgi	shore	shelf	promShore_BARHL2	protein-coding(BarH-like homeobox 2)
BARX1	9	95756401	95757400	2.65786	4.08918	10.4432	0.0324424	0.00805814	0.00380039	0.327049	0.172293	0.154836	Hyper_GC_specific	5UTR_BARX1,cExon_BARX1,Prom_BARX1,intron_BARX1	---	Low_complexity	cgi	---	shelf	---	protein-coding(BARX homeobox 1)
BASP1	5	17270801	17271800	0.498348	1.46593	9.18996	0.0347773	0.00101272	0.000566336	0.327049	0.122523	0.12908	Hyper_GC_specific	5UTR_BASP1,Prom_BASP1,Prom_LOC285696,intron_BASP1	---	Low_complexity	cgi	shore	---	promShore_LOC285696	protein-coding(brain abundant, membrane attached signal protein 1)
BCAR1	16	73839601	73840600	1.99339	2.08317	4.80385	0.908446	0.025357	0.00190438	0.956655	0.224012	0.154836	Hyper_GC_specific	intron_BCAR1,Prom_BCAR1,5UTR_BCAR1	---	LINE	---	shore	shelf	---	protein-coding(breast cancer anti-estrogen resistance 1)
BCAT1	12	24946001	24947000	2.24257	3.70341	5.01271	0.0040267	0.00473009	0.00296767	0.218109	0.143707	0.154836	Hyper_GC_specific	5UTR_BCAT1,Prom_BCAT1,cExon_BCAT1,intron_BCAT1	---	---	cgi	shore	---	---	protein-coding(branched chain amino-acid transaminase 1, cytosolic)
BCKDK	16	31025201	31026200	1.91033	2.08317	4.17725	0.716815	0.0192665	0.00763062	0.924576	0.212108	0.195069	Hyper_GC_specific	Prom_BCKDK	---	LINE,SINE	---	shore	---	promShore_BCKDK	protein-coding(branched chain ketoacid dehydrogenase kinase)
BCORL1	X	128966001	128967000	0.581406	2.31463	3.42535	0.00778701	0.206135	0.0277476	0.257222	0.422452	0.244738	Hyper_GC_specific	intron_BCORL1,cExon_BCORL1,Prom_BCORL1,5UTR_BCORL1	---	SINE	---	---	---	---	protein-coding(BCL6 corepressor-like 1)
BDNF	11	27699601	27700600	1.16281	1.69739	9.44061	0.700725	0.00134277	0.0033859	0.924576	0.13682	0.154836	Hyper_GC_specific	Prom_BDNF,5UTR_BDNF	---	---	cgi	shore	shelf	promShore_BDNF,promShelf_BDNF	protein-coding(brain-derived neurotrophic factor)
BEGAIN	14	100104001	100105000	0.249174	0.771541	2.67345	0.00562534	0.193692	0.113472	0.226821	0.411182	0.342801	Hyper_GC_specific	Prom_BEGAIN,cExon_BEGAIN,intron_BEGAIN,5UTR_BEGAIN	---	Low_complexity	cgi	shore	---	promShore_BEGAIN	protein-coding(brain-enriched guanylate kinase-associated homolog (rat))
BEND2	X	18148401	18149400	2.24257	2.08316	6.76716	0.894253	0.0121985	0.00321523	0.95362	0.190727	0.154836	Hyper_GC_specific	intron_BEND2,cExon_BEND2,Prom_BEND2,5UTR_BEND2	---	Simple_repeat	cgi	shore	---	promShore_BEND2	protein-coding(BEN domain containing 2)
BEND4	4	41848401	41849400	1.49504	2.16032	8.56339	0.12016	0.000350913	8.24749e-05	0.434014	0.0998983	0.0438918	Hyper_GC_specific	5UTR_BEND4,Prom_BEND4,cExon_BEND4,intron_BEND4	---	Simple_repeat,Low_complexity	cgi	---	---	---	protein-coding(BEN domain containing 4)
BEND5	1	49014401	49015400	0.747522	0.617234	3.34181	0.245703	0.00353878	0.00307645	0.543966	0.142365	0.154836	Hyper_GC_specific	5UTR_BEND5,Prom_BEND5,cExon_BEND5,intron_BEND5	exon1_BEND5	Low_complexity	cgi	shore	---	promShore_BEND5	protein-coding(BEN domain containing 5)
BEX4	X	102356601	102357600	0.581406	1.38878	5.68107	0.0872612	0.00134179	0.00123419	0.40544	0.136777	0.15172	Hyper_GC_specific	5UTR_BEX4,intron_BEX4,Prom_BEX4	---	Low_complexity	cgi	shore	---	---	protein-coding(brain expressed, X-linked 4)
BHLHB9	X	101887201	101888200	0.747522	1.6974	9.7748	0.155827	0.00462259	0.00875866	0.475115	0.142365	0.196113	Hyper_GC_specific	Prom_BHLHB9,intron_BHLHB9,5UTR_BHLHB9	exon1_BHLHB9	---	cgi	shore	---	---	protein-coding(basic helix-loop-helix domain containing, class B, 9)
BHLHE22	8	65655201	65656200	1.16281	0.385772	5.47221	0.118538	0.00161081	0.000593061	0.433208	0.142365	0.12908	Hyper_GC_specific	cExon_BHLHE22,5UTR_BHLHE22,Prom_BHLHE22	exon1_BHLHE22	Simple_repeat,Low_complexity	cgi	shore	shelf	---	protein-coding(basic helix-loop-helix family, member e22)
BHLHE23	20	61107401	61108400	4.31902	4.5521	26.7345	0.770327	0.000170489	4.29361e-05	0.924576	0.0647848	0.0255448	Hyper_GC_specific	3UTR_BHLHE23,Prom_BHLHE23,cExon_BHLHE23	exon1_BHLHE23	Simple_repeat	cgi	---	shelf	---	protein-coding(basic helix-loop-helix family, member e23)
BHMT2	5	78401001	78402000	4.65125	4.08918	12.2811	0.679695	0.00508052	0.00713068	0.924576	0.145559	0.188588	Hyper_GC_specific	intron_DMGDH,cExon_DMGDH,5UTR_DMGDH,cExon_BHMT2,5UTR_BHMT2,intron_BHMT2,Prom_BHMT2,Prom_DMGDH	---	SINE,Low_complexity	cgi	shore	---	promShore_DMGDH	protein-coding(betaine--homocysteine S-methyltransferase 2)
BICC1	10	59942001	59943000	1.49504	2.00601	5.09626	0.654767	0.107015	0.00207184	0.924576	0.328522	0.154836	Hyper_GC_specific	Prom_BICC1,5UTR_BICC1,cExon_BICC1	---	Simple_repeat,Low_complexity	cgi	shore	---	---	protein-coding(bicaudal C homolog 1 (Drosophila))
BIN2	12	50003801	50004800	4.98348	3.85772	11.8634	0.230398	0.00764553	0.0023674	0.528932	0.169141	0.154836	Hyper_GC_specific	5UTR_BIN2,intron_BIN2,cExon_BIN2,Prom_BIN2	---	SINE	---	---	---	---	protein-coding(bridging integrator 2)
BMP6	6	7672201	7673200	0.581406	0.771543	15.7274	0.670853	0.000890888	0.000637375	0.924576	0.116065	0.129685	Hyper_GC_specific	intron_BMP6,Prom_BMP6,cExon_BMP6	exon1_BMP6	Simple_repeat,Low_complexity	cgi	shore	---	---	protein-coding(bone morphogenetic protein 6)
BMP7	20	55273601	55274600	1.91033	1.77455	3.96841	0.815167	0.00303931	0.00201329	0.924576	0.142365	0.154836	Hyper_GC_specific	intron_BMP7,cExon_BMP7,5UTR_BMP7,Prom_BMP7	---	---	cgi	shore	---	---	protein-coding(bone morphogenetic protein 7)
BMX	X	15428201	15429200	0.498348	1.08016	2.92408	0.00263999	0.134886	0.074381	0.218109	0.35908	0.310499	Hyper_GC_specific	5UTR_BMX,intron_BMX,Prom_BMX	---	DNA	---	---	---	---	protein-coding(BMX non-receptor tyrosine kinase)
BNC1	15	81743201	81744200	1.49504	3.39479	7.6235	0.0300158	0.00211605	0.00314508	0.327049	0.142365	0.154836	Hyper_GC_specific	intron_BNC1,Prom_BNC1	---	---	cgi	---	---	---	protein-coding(basonuclin 1)
BNC2	9	16860401	16861400	0.664464	0.231463	5.43044	3.3011e-06	0.000291494	0.000379496	0.00266064	0.0900259	0.113039	Hyper_GC_specific	5UTR_BNC2,Prom_BNC2,intron_BNC2,cExon_BNC2	---	Low_complexity	cgi	---	---	---	protein-coding(basonuclin 2)
BNIP3	10	133644601	133645600	1.24587	0.925852	11.947	0.806054	0.000156149	1.2808e-05	0.924576	0.0607133	0.00814587	Hyper_GC_specific	intron_BNIP3,5UTR_BNIP3,Prom_BNIP3,cExon_BNIP3	---	Low_complexity	cgi	shore	---	promShore_BNIP3	protein-coding(BCL2/adenovirus E1B 19kDa interacting protein 3)
BOLL	2	198358401	198359400	4.7343	6.09519	18.6097	0.613606	0.0206266	0.000523719	0.924576	0.216586	0.126128	Hyper_GC_specific	Prom_BOLL,5UTR_BOLL,intron_BOLL,cExon_BOLL	---	---	cgi	---	---	---	protein-coding(bol, boule-like (Drosophila))
BRAP	12	110608601	110609600	0.249174	1.31162	2.33927	0.0096746	0.0356507	0.00392356	0.268896	0.235626	0.154836	Hyper_GC_specific	intron_ACAD10,Prom_BRAP,Prom_ACAD10	---	LINE,SINE,DNA	---	shore	---	promShore_BRAP	protein-coding(acyl-CoA dehydrogenase family, member 10)
BRD1	22	48603801	48604800	3.57149	4.32064	8.02034	0.708684	0.0246182	0.00105306	0.924576	0.222631	0.138509	Hyper_GC_specific	cExon_BRD1,5UTR_BRD1,Prom_BRD1	exon1_BRD1	---	---	shore	shelf	promShore_BRD1	protein-coding(bromodomain containing 1)
BREA2	8	144850001	144851000	2.82397	4.24349	9.9001	0.100842	0.0114794	0.00615553	0.413667	0.186994	0.175935	Hyper_GC_specific	Prom_BREA2	---	LTR,LINE,Simple_repeat	---	shore	shelf	---	miscRNA(breast cancer estrogen-induced apoptosis 2)
BRF1	14	104784401	104785400	4.90042	4.24349	14.1191	0.628233	0.000427132	0.000385576	0.924576	0.103852	0.113039	Hyper_GC_specific	Prom_BRF1,Prom_BTBD6,5UTR_BRF1,intron_BRF1	exon1_BRF1	LINE,SINE	---	shore	---	---	protein-coding(BRF1 homolog, subunit of RNA polymerase III transcription initiation factor IIIB (S. cerevisiae))
BRSK2	11	1387601	1388600	4.40207	5.24649	13.9521	0.619502	0.0122449	0.00314894	0.924576	0.190843	0.154836	Hyper_GC_specific	intron_BRSK2,Prom_BRSK2,5UTR_BRSK2	---	---	cgi	shore	---	---	protein-coding(BR serine/threonine kinase 2)
BSCL2	11	62234601	62235600	0.913638	1.54308	3.5089	0.12762	0.0233367	0.00749542	0.441302	0.221783	0.193477	Hyper_GC_specific	Prom_BSCL2,intron_HNRNPUL2-BSCL2	---	SINE,Low_complexity	---	shore	shelf	promShore_BSCL2,promShelf_BSCL2	protein-coding(Berardinelli-Seip congenital lipodystrophy 2 (seipin))
BTBD6	14	104784401	104785400	4.90042	4.24349	14.1191	0.628233	0.000427132	0.000385576	0.924576	0.103852	0.113039	Hyper_GC_specific	Prom_BRF1,Prom_BTBD6,5UTR_BRF1,intron_BRF1	exon1_BRF1	LINE,SINE	---	shore	---	---	protein-coding(BRF1 homolog, subunit of RNA polymerase III transcription initiation factor IIIB (S. cerevisiae))
BTG4	11	110888401	110889400	0.83058	2.54609	10.4432	0.0482604	0.00524951	0.00910167	0.352137	0.147268	0.196113	Hyper_GC_specific	3UTR_MIR34C,3UTR_MIR34B,5UTR_MIR34C,5UTR_MIR34B,Prom_BTG4,Prom_MIR34C,Prom_MIR34B	---	---	cgi	shore	shelf	promShore_BTG4	miscRNA(microRNA 34b)
C10orf10	10	44792801	44793800	1.5781	4.01202	6.34944	0.0775685	0.0336673	0.00811907	0.394131	0.234058	0.196113	Hyper_Early_onset	cExon_C10orf10,intron_RASSF4,3UTR_C10orf10,Prom_C10orf10,intron_C10orf10,5UTR_C10orf10	---	SINE	---	---	shelf	---	protein-coding(chromosome 10 open reading frame 10)
C10orf108	10	684401	685400	7.39216	7.2525	17.2103	0.904472	0.000912654	0.0021789	0.955604	0.117416	0.154836	Hyper_GC_specific	Prom_C10orf108,intron_DIP2C	---	---	---	---	---	---	miscRNA(chromosome 10 open reading frame 108)
C11orf80	11	66269201	66270200	0.913638	2.16032	3.00763	0.00833512	0.730826	0.112718	0.262749	0.887225	0.341255	Hyper_GC_specific	intron_C11orf80,Prom_C11orf80	---	SINE,Simple_repeat	cgi	shore	---	---	protein-coding(chromosome 11 open reading frame 80)
C11orf87	11	108798201	108799200	1.74422	3.00902	6.34943	0.00973895	0.0853551	0.0501586	0.269732	0.309221	0.284326	Hyper_GC_specific	Prom_C11orf87,intron_C11orf87	---	Simple_repeat	cgi	shore	---	---	protein-coding(chromosome 11 open reading frame 87)
C11orf96	11	43921001	43922000	0.498348	1.003	2.84054	0.00651722	0.0789912	0.0444456	0.240155	0.300346	0.272757	Hyper_GC_specific	cExon_C11orf96,Prom_C11orf96,3UTR_C11orf96,5UTR_C11orf96	exon1_C11orf96	Low_complexity	cgi	---	---	---	protein-coding(chromosome 11 open reading frame 96)
C12orf12	12	89871601	89872600	3.23926	7.02104	9.4406	0.0086061	0.454877	0.0591188	0.262841	0.825648	0.299246	Hyper_Early_onset	Prom_C12orf12,cExon_C12orf12	exon1_CCER1	Simple_repeat,Low_complexity	cgi	shore	---	promShore_CCER1	protein-coding(coiled-coil glutamate-rich protein 1)
C12orf56	12	63069801	63070800	2.07645	3.70341	5.09626	9.03209e-05	0.626186	0.105962	0.0517944	0.873266	0.337079	Hyper_GC_specific	intron_C12orf56,cExon_C12orf56,5UTR_C12orf56,Prom_C12orf56	---	LINE,SINE	cgi	shore	---	---	protein-coding(chromosome 12 open reading frame 56)
C14orf39	14	60021601	60022600	2.74091	3.62625	12.1976	0.138031	0.00142623	0.000207737	0.453612	0.140678	0.081481	Hyper_GC_specific	5UTR_C14orf39,intron_C14orf39,Prom_C14orf39	---	---	cgi	shore	---	---	protein-coding(chromosome 14 open reading frame 39)
C15orf63	15	41879001	41880000	2.32562	3.00902	4.80385	0.197741	0.0415682	0.00132926	0.503487	0.245163	0.154836	Hyper_GC_specific	cExon_SERINC4,5UTR_SERF2-C15ORF63,5UTR_SERINC4,intron_SERINC4,5UTR_C15orf63,Prom_C15orf63	---	---	---	shore	---	---	protein-coding(serine incorporator 4)
C17orf104	17	40089201	40090200	5.1496	4.24349	13.8685	0.0746295	0.000765044	0.00154103	0.389123	0.113295	0.154836	Hyper_GC_specific	intron_C17orf104,Prom_C17orf104,5UTR_C17orf104,cExon_C17orf104	---	Low_complexity	cgi	shore	---	---	protein-coding(chromosome 17 open reading frame 104)
C17orf109	17	71144201	71145200	1.66116	2.31463	9.18998	0.25677	0.0016266	0.000486663	0.553161	0.142365	0.119671	Hyper_GC_specific	5UTR_C17orf109,Prom_C17orf109,intron_C17orf109	exon1_C17orf109	---	---	---	---	---	protein-coding(chromosome 17 open reading frame 109)
C17orf56	17	76825601	76826600	4.81736	5.70942	14.7039	0.488881	0.00414057	0.000702544	0.924576	0.142365	0.129685	Hyper_GC_specific	cExon_C17orf56,Prom_C17orf56,intron_C17orf56	---	---	---	shore	---	---	protein-coding(ENTH domain containing 2)
C17orf62	17	78000401	78001400	4.81736	4.16633	14.1191	0.185584	0.00281633	0.00451121	0.49077	0.142365	0.154836	Hyper_GC_specific	Prom_C17orf62,3UTR_C17orf62,5UTR_C17orf62,cExon_C17orf62,intron_C17orf62	---	SINE	---	shore	---	---	protein-coding(chromosome 17 open reading frame 62)
C17orf98	17	34250801	34251800	3.73761	3.5491	8.93936	0.780113	0.0142668	0.00289575	0.924576	0.199612	0.154836	Hyper_GC_specific	cExon_C17orf98,5UTR_C17orf98,intron_C17orf98,Prom_C17orf98	---	SINE	cgi	shore	---	promShore_C17orf98	protein-coding(chromosome 17 open reading frame 98)
C17orf99	17	73653601	73654600	1.74422	3.85772	5.09626	0.00992593	0.10449	0.00158226	0.27156	0.326387	0.154836	Hyper_Early_onset	cExon_C17orf99,Prom_C17orf99,5UTR_C17orf99,intron_C17orf99	---	SINE	---	---	---	---	protein-coding(chromosome 17 open reading frame 99)
C18orf1	18	13600401	13601400	0.581406	2.54609	3.55067	0.00711832	0.629137	0.0789567	0.248271	0.873941	0.316361	Hyper_GC_specific	5UTR_MIR4526,Prom_MIR4526,Prom_C18orf1,3UTR_MIR4526,intron_C18orf1	---	SINE	---	---	---	---	miscRNA(microRNA 4526)
C18orf34	18	29274201	29275200	0.41529	1.31162	4.17726	0.000715427	0.00591648	0.00281249	0.184333	0.152818	0.154836	Hyper_GC_specific	5UTR_C18orf34,intron_C18orf34,Prom_C18orf34	---	Low_complexity	cgi	shore	---	promShore_CCDC178	protein-coding(chromosome 18 open reading frame 34)
C19orf24	19	1225401	1226400	3.23926	4.47495	10.8609	0.0900216	0.00192669	0.00255116	0.407373	0.142365	0.154836	Hyper_GC_specific	intron_CIRBP,Prom_C19orf24,5UTR_CIRBP,3UTR_CIRBP	---	---	cgi	shore	---	---	protein-coding(chromosome 19 open reading frame 24)
C1orf162	1	111817801	111818800	0.581406	2.85471	3.75953	0.00262044	0.541936	0.0458437	0.218109	0.869488	0.276874	Hyper_Early_onset	Prom_C1orf162,intron_C1orf162,5UTR_C1orf162	---	SINE,DNA	---	---	---	---	protein-coding(chromosome 1 open reading frame 162)
C1orf180	1	84873001	84874000	0.332232	1.31162	2.67345	0.0477685	0.0154762	0.000386962	0.35048	0.199612	0.113039	Hyper_GC_specific	intron_C1orf180,3UTR_C1orf180,5UTR_C1orf180,Prom_C1orf180	---	LTR,LINE	---	---	---	---	miscRNA(chromosome 1 open reading frame 180)
C1orf187	1	11674401	11675400	1.91033	1.8517	7.18489	0.819597	0.0145321	0.00827437	0.924576	0.199612	0.196113	Hyper_GC_specific	Prom_C1orf187,Prom_MAD2L2,5UTR_C1orf187,intron_C1orf187	---	Simple_repeat	cgi	shore	---	promShore_MAD2L2	protein-coding(dorsal inhibitory axon guidance protein)
C1orf233	1	1523601	1524600	4.65125	5.01503	13.1166	0.699083	0.0173086	0.00216171	0.924576	0.204416	0.154836	Hyper_GC_specific	Prom_C1orf233,3UTR_C1orf233,cExon_C1orf233	exon1_C1orf233	---	cgi	shore	---	---	protein-coding(chromosome 1 open reading frame 233)
C1orf86	1	2114601	2115600	0.747522	1.003	9.27351	0.162452	0.000717291	0.000369851	0.480466	0.113295	0.113039	Hyper_GC_specific	Prom_C1orf86,intron_C1orf86,cExon_C1orf86,3UTR_C1orf86	---	---	---	shore	shelf	---	protein-coding(chromosome 1 open reading frame 86)
C1QL2	2	119632201	119633200	3.82067	4.93788	11.5292	0.133474	1.07437e-06	0.000224972	0.447627	0.000859592	0.0854388	Hyper_GC_specific	5UTR_C1QL2,Prom_C1QL2,cExon_C1QL2	exon1_C1QL2	Low_complexity	cgi	shore	---	promShore_C1QL2	protein-coding(complement component 1, q subcomponent-like 2)
C1QTNF1	17	74541401	74542400	1.91033	2.08317	10.7773	0.705633	0.00511061	0.0077032	0.924576	0.145938	0.196113	Hyper_GC_specific	intron_C1QTNF1,5UTR_C1QTNF1,Prom_C1QTNF1	---	SINE	---	---	---	---	protein-coding(C1q and tumor necrosis factor related protein 1)
C1QTNF9	13	23779801	23780800	2.74091	6.40381	16.6673	0.00356288	0.00551122	0.00111686	0.218109	0.148709	0.142467	Hyper_Early_onset	Prom_C1QTNF9	---	---	cgi	shore	---	---	protein-coding(C1q and tumor necrosis factor related protein 9)
C1S	12	7036401	7037400	1.49504	2.93186	3.67599	0.0795304	0.0699795	0.00287382	0.397836	0.28725	0.154836	Hyper_GC_specific	Prom_C1S	---	LTR,SINE,DNA	---	---	---	---	protein-coding(complement component 1, s subcomponent)
C2orf40	2	106047801	106048800	1.91033	4.32064	5.45132	0.0833897	0.539888	0.00175246	0.401547	0.869488	0.154836	Hyper_Early_onset	Prom_C2orf40,cExon_C2orf40,intron_C2orf40,5UTR_C2orf40	---	Low_complexity	cgi	shore	---	---	protein-coding(chromosome 2 open reading frame 40)
C2orf84	2	24251001	24252000	3.07315	3.39479	9.21086	0.624368	0.000189274	0.000265715	0.924576	0.0695882	0.095629	Hyper_GC_specific	cExon_C2orf84,Prom_C2orf84,intron_C2orf84,5UTR_C2orf84	---	LINE	cgi	shore	---	---	protein-coding(family with sequence similarity 228, member A)
C3orf14	3	62279201	62280200	3.1562	4.24348	14.7875	0.0389468	0.00286338	0.0014093	0.334116	0.142365	0.154836	Hyper_GC_specific	3UTR_LOC100506994,Prom_LOC100506994,intron_LOC100506994,Prom_C3orf14,5UTR_LOC100506994	---	---	cgi	shore	---	promShore_PTPRG-AS1	miscRNA(uncharacterized LOC100506994)
C3orf15	3	120902601	120903600	0.996696	2.00601	4.51144	0.126626	0.00618481	0.00823658	0.440286	0.155114	0.196113	Hyper_GC_specific	Prom_C3orf15	---	LTR,LINE	---	shore	---	promShore_MAATS1	protein-coding(MYCBP/AMY-1-associated, testis expressed 1)
C3orf72	3	140147801	140148800	0.83058	0.617234	8.89755	0.769527	0.00142023	0.00247227	0.924576	0.140354	0.154836	Hyper_GC_specific	cExon_FOXL2,Prom_FOXL2,5UTR_FOXL2,5UTR_C3orf72,Prom_C3orf72	---	LTR,Low_complexity	cgi	---	shelf	---	protein-coding(forkhead box L2)
C4orf48	4	2011601	2012600	1.41199	2.77756	3.55067	0.000479321	0.493627	0.047945	0.164208	0.853721	0.281799	Hyper_GC_specific	Prom_C4orf48	---	LTR,SINE	cgi	shore	---	promShore_C4orf48	protein-coding(chromosome 4 open reading frame 48)
C5orf27	5	95212201	95213200	2.82397	2.85471	5.95259	0.965571	0.00902004	0.0024236	0.977651	0.174704	0.154836	Hyper_GC_specific	Prom_C5orf27	---	LTR	---	---	---	---	miscRNA(chromosome 5 open reading frame 27)
C5orf38	5	2803401	2804400	1.16281	1.54309	9.4406	0.201298	4.31784e-06	4.46894e-06	0.505214	0.00296023	0.00290341	Hyper_GC_specific	cExon_IRX2,Prom_IRX2,intron_IRX2,Prom_C5orf38	---	Simple_repeat,Low_complexity	cgi	---	---	---	protein-coding(iroquois homeobox 2)
C5orf47	5	173348401	173349400	7.39216	8.71844	14.9546	0.0996714	0.0256802	0.00317084	0.412286	0.225036	0.154836	Hyper_GC_specific	cExon_C5orf47,5UTR_C5orf47,Prom_C5orf47,intron_C5orf47	exon1_C5orf47	Simple_repeat	cgi	shore	---	---	protein-coding(chromosome 5 open reading frame 47)
C5orf65	5	138757401	138758400	4.73431	5.09219	16.5419	0.803905	0.0014381	0.00149981	0.924576	0.141353	0.154836	Hyper_GC_specific	cExon_C5orf65,Prom_C5orf65	exon1_PROB1	Low_complexity	cgi	---	---	---	protein-coding(proline-rich basic protein 1)
C6orf195	6	2578601	2579600	1.99339	3.70341	6.01525	0.0828507	0.00510608	0.00339828	0.401547	0.145863	0.154836	Hyper_GC_specific	intron_C6orf195,5UTR_C6orf195,Prom_C6orf195	---	SINE	cgi	shore	---	---	protein-coding(chromosome 6 open reading frame 195)
C6orf201	6	4023601	4024600	5.89712	5.32365	17.9622	0.603575	0.00111398	0.00105362	0.924576	0.125559	0.138509	Hyper_GC_specific	Prom_FAM217A,Prom_C6orf201,intron_FAM217A,5UTR_FAM217A,5UTR_C6orf201	---	Low_complexity	cgi	shore	---	promShore_FAM217A	protein-coding(chromosome 6 open reading frame 201)
C6orf25	6	31799001	31800000	6.72769	5.86373	16.6673	0.479728	6.76125e-05	9.05543e-05	0.924576	0.0333919	0.046876	Hyper_GC_specific	5UTR_C6orf25,cExon_C6orf25,intron_C6orf25,Prom_C6orf25	---	---	cgi	shore	shelf	---	protein-coding(chromosome 6 open reading frame 25)
C7orf26	7	6596801	6597800	1.41199	1.92886	3.67599	0.640141	0.00174009	0.00976829	0.924576	0.142365	0.200753	Hyper_GC_specific	Prom_C7orf26,intron_C7orf26	---	SINE	---	shore	---	---	protein-coding(chromosome 7 open reading frame 26)
C7orf65	7	47661201	47662200	2.74091	2.23747	6.18234	0.73361	0.0084575	0.00156094	0.924576	0.172616	0.154836	Hyper_GC_specific	intron_C7orf65,cExon_C7orf65,Prom_C7orf65,5UTR_C7orf65	---	LTR,LINE,SINE	---	---	---	---	protein-coding(chromosome 7 open reading frame 65)
C7orf73	7	134998401	134999400	0.996696	1.8517	3.17472	0.00366924	0.236326	0.105139	0.218109	0.451388	0.337079	Hyper_GC_specific	Prom_C7orf73,intron_C7orf73	---	SINE	---	shore	---	---	protein-coding(chromosome 7 open reading frame 73)
C8orf34	8	69404601	69405600	2.15951	3.5491	7.3102	0.0084704	0.474502	0.187451	0.262749	0.838523	0.407285	Hyper_GC_specific	5UTR_C8orf34,Prom_C8orf34,Prom_LOC286189,intron_LOC286189	---	Simple_repeat	cgi	shore	---	promShore_C8orf34	protein-coding(chromosome 8 open reading frame 34)
C8orf42	8	485401	486400	1.32893	3.00902	6.16146	0.00916978	0.0271904	0.00429402	0.265829	0.229993	0.154836	Hyper_GC_specific	intron_C8orf42,5UTR_C8orf42,Prom_C8orf42	---	---	cgi	shore	---	promShore_C8orf42	protein-coding(chromosome 8 open reading frame 42)
C8orf56	8	104221601	104222600	2.07645	0.617233	6.47476	0.0187821	0.00158535	0.00396506	0.31167	0.142365	0.154836	Hyper_GC_specific	intron_C8orf56,5UTR_BAALC,cExon_BAALC,intron_BAALC,Prom_C8orf56,Prom_BAALC	---	Simple_repeat	cgi	shore	---	promShore_C8orf56	protein-coding(brain and acute leukemia, cytoplasmic)
C9orf129	9	95148201	95149200	3.07315	1.54309	7.85324	0.00931632	0.02764	0.0794611	0.266418	0.231519	0.317262	Hyper_GC_specific	5UTR_C9orf129,Prom_C9orf129	---	SINE	cgi	shore	---	promShore_C9orf129	protein-coding(chromosome 9 open reading frame 129)
C9orf135	9	71624601	71625600	1.24587	2.23748	3.5089	0.0368804	0.0403536	0.00427579	0.329909	0.242913	0.154836	Hyper_GC_specific	Prom_C9orf135,Prom_LOC494558,intron_LOC494558,5UTR_C9orf135,5UTR_LOC494558,3UTR_LOC494558	---	SINE,Simple_repeat	---	---	---	---	miscRNA(uncharacterized LOC494558)
C9orf153	9	88062601	88063600	1.24587	3.70341	6.0988	0.000636784	0.228183	0.0550796	0.179719	0.444043	0.290505	Hyper_Early_onset	Prom_C9orf153,intron_C9orf153	---	RNA,SINE,LINE	---	---	---	---	protein-coding(chromosome 9 open reading frame 153)
C9orf174	9	99109201	99110200	3.40538	2.77756	13.8685	0.531457	0.0059704	0.00337672	0.924576	0.153292	0.154836	Hyper_GC_specific	Prom_C9orf174,5UTR_C9orf174,cExon_C9orf174,intron_BDAG1,5UTR_BDAG1,intron_C9orf174	---	---	cgi	shore	---	---	protein-coding(chromosome 9 open reading frame 174)
C9orf50	9	131421601	131422600	3.23926	3.08617	15.2052	0.741789	0.000854202	0.00154341	0.924576	0.114047	0.154836	Hyper_GC_specific	Prom_C9orf50,cExon_C9orf50,intron_C9orf50	---	Low_complexity	cgi	shore	---	---	protein-coding(chromosome 9 open reading frame 50)
C9orf91	9	116412001	116413000	2.24257	2.39178	4.67853	0.738365	0.0385355	0.00400057	0.924576	0.239887	0.154836	Hyper_GC_specific	Prom_C9orf91	---	LINE,SINE,DNA	---	shore	---	---	protein-coding(chromosome 9 open reading frame 91)
CA10	17	47591601	47592600	2.24257	1.003	8.77226	0.0243483	0.00110093	0.000486975	0.322683	0.125134	0.119721	Hyper_GC_specific	Prom_CA10,5UTR_CA10,intron_CA10	---	---	---	shore	---	promShore_CA10	protein-coding(carbonic anhydrase X)
CA3	8	86537601	86538600	5.64794	4.08918	14.2027	0.522017	0.0021665	0.000718635	0.924576	0.142365	0.129685	Hyper_GC_specific	cExon_CA3,intron_CA3,Prom_CA3,5UTR_CA3	---	SINE	cgi	shore	---	---	protein-coding(carbonic anhydrase III, muscle specific)
CABP2	11	67046601	67047600	2.74091	4.08918	5.68107	0.00671416	0.77794	0.243267	0.24345	0.895738	0.459566	Hyper_GC_specific	cExon_CABP2,5UTR_CABP2,Prom_CABP2,intron_CABP2	---	SINE,Simple_repeat	---	---	shelf	---	protein-coding(calcium binding protein 2)
CABP4	11	66978201	66979200	3.40538	3.08617	8.60515	0.718656	0.00867209	0.00504698	0.924576	0.172872	0.158467	Hyper_GC_specific	Prom_CABP4	---	SINE	---	---	---	---	protein-coding(calcium binding protein 4)
CACNA1B	9	139891001	139892000	3.73761	4.86072	9.10642	0.543406	0.00847582	0.00166525	0.924576	0.172616	0.154836	Hyper_GC_specific	Prom_CACNA1B	---	Simple_repeat,Low_complexity	cgi	shore	---	---	protein-coding(calcium channel, voltage-dependent, N type, alpha 1B subunit)
CACNA1D	3	53504401	53505400	1.82728	1.08016	7.35198	0.00135855	0.00674765	0.00815949	0.218109	0.160786	0.196113	Hyper_GC_specific	intron_CACNA1D,Prom_CACNA1D	---	---	cgi	shore	---	---	protein-coding(calcium channel, voltage-dependent, L type, alpha 1D subunit)
CACNA1E	1	179717801	179718800	4.40207	4.70641	12.866	0.514669	0.000114651	0.000385047	0.924576	0.0507026	0.113039	Hyper_GC_specific	Prom_CACNA1E	---	Low_complexity	cgi	shore	shelf	---	protein-coding(calcium channel, voltage-dependent, R type, alpha 1E subunit)
CACNA2D3	3	54130401	54131400	0.664464	1.38878	9.27353	0.0545081	0.00347158	0.00279736	0.361904	0.142365	0.154836	Hyper_GC_specific	Prom_CACNA2D3	---	Low_complexity	cgi	shore	---	---	protein-coding(calcium channel, voltage-dependent, alpha 2/delta subunit 3)
CACNB2	10	18589401	18590400	2.82397	4.62926	8.60517	0.00319556	0.0326454	0.0150549	0.218109	0.234058	0.221433	Hyper_GC_specific	cExon_CACNB2,5UTR_CACNB2,intron_CACNB2,Prom_CACNB2	exon1_CACNB2	---	---	---	---	---	protein-coding(calcium channel, voltage-dependent, beta 2 subunit)
CACNG1	17	62470201	62471200	3.82066	2.77756	11.6963	0.191816	0.0025028	0.000381566	0.496829	0.142365	0.113039	Hyper_GC_specific	Prom_CACNG1,5UTR_CACNG1	---	DNA	cgi	shore	---	---	protein-coding(calcium channel, voltage-dependent, gamma subunit 1)
CAHM	6	163754201	163755200	1.16281	1.08016	10.8609	0.885705	0.00549104	0.00529466	0.950018	0.148436	0.163845	Hyper_GC_specific	Prom_CAHM,Prom_QKI,5UTR_CAHM,3UTR_CAHM	---	Low_complexity	---	---	---	---	miscRNA(colon adenocarcinoma hypermethylated (non-protein coding))
CALCA	11	14950401	14951400	2.24257	1.31163	4.59499	0.577581	0.00927264	0.00108094	0.924576	0.174836	0.139457	Hyper_GC_specific	5UTR_CALCA,Prom_CALCA	---	SINE,Simple_repeat	---	shore	---	promShore_CALCA	protein-coding(calcitonin-related polypeptide alpha)
CALCB	11	15051601	15052600	0.996696	2.77755	17.2103	0.0018859	0.000141509	0.00014899	0.218109	0.0582415	0.0656281	Hyper_GC_specific	5UTR_CALCB,intron_CALCB,Prom_CALCB	---	---	cgi	shore	---	---	protein-coding(calcitonin-related polypeptide beta)
CALML3	10	5557001	5558000	12.957	10.9559	33.9194	0.220596	0.00308527	0.00222932	0.520996	0.142365	0.154836	Hyper_GC_specific	Prom_CALML3,3UTR_CALML3,5UTR_CALML3,cExon_CALML3	exon1_CALML3	---	cgi	shore	---	---	protein-coding(calmodulin-like 3)
CALML5	10	5530601	5531600	7.3091	5.63226	23.4762	0.0238701	0.00293316	0.00317712	0.322683	0.142365	0.154836	Hyper_GC_specific	3UTR_CALML5,5UTR_CALML5,cExon_CALML5,Prom_CALML5	exon1_CALML5	---	cgi	shore	---	promShore_CALML5	protein-coding(calmodulin-like 5)
CALN1	7	71439001	71440000	1.07975	3.85772	13.8476	0.016377	0.000173145	3.99959e-05	0.298303	0.0655385	0.0238887	Hyper_Early_onset	intron_CALN1,5UTR_CALN1,Prom_CALN1	---	Low_complexity	cgi	---	---	---	protein-coding(calneuron 1)
CAMK4	5	110587401	110588400	1.24587	0.694389	10.8609	0.17573	0.00150641	0.00151216	0.482455	0.142365	0.154836	Hyper_GC_specific	Prom_CAMK4,intron_CAMK4,cExon_CAMK4,5UTR_CAMK4	---	Simple_repeat,Low_complexity	cgi	shore	---	---	protein-coding(calcium/calmodulin-dependent protein kinase IV)
CARD9	9	138388001	138389000	6.56157	6.78958	13.6179	0.617376	0.0016282	0.000276312	0.924576	0.142365	0.0988933	Hyper_GC_specific	Prom_CARD9	---	---	---	---	shelf	---	protein-coding(caspase recruitment domain family, member 9)
CASP2	7	142694401	142695400	2.40868	4.24349	4.92917	0.00503966	0.587143	0.0394027	0.220124	0.869488	0.255948	Hyper_GC_specific	5UTR_TMEM139,Prom_CASP2,3UTR_TMEM139	---	SINE	cgi	shore	---	promShore_CASP2	protein-coding(caspase 2, apoptosis-related cysteine peptidase)
CASR	3	123385401	123386400	3.07315	4.32064	10.7147	0.232234	0.00669113	0.00950369	0.530594	0.160304	0.197297	Hyper_GC_specific	5UTR_CASR,intron_CASR,Prom_CASR	---	Low_complexity	cgi	shore	---	---	protein-coding(calcium-sensing receptor)
CBLN4	20	54013001	54014000	6.06323	5.47796	13.409	0.210498	0.00382816	0.00258265	0.511209	0.142365	0.154836	Hyper_GC_specific	Prom_CBLN4,5UTR_CBLN4	exon1_CBLN4	Low_complexity	cgi	---	---	---	protein-coding(cerebellin 4 precursor)
CBS	21	43367801	43368800	1.07975	2.46894	10.4431	0.0481435	0.00221161	0.00078065	0.351745	0.142365	0.129685	Hyper_GC_specific	Prom_CBS,intron_CBS	---	---	cgi	---	---	---	protein-coding(cystathionine-beta-synthase)
CCBE1	18	55514401	55515400	0.498348	1.38878	11.5919	0.00702872	0.0713639	0.0548664	0.24681	0.288253	0.289814	Hyper_GC_specific	Prom_CCBE1,intron_CCBE1,cExon_CCBE1	---	---	cgi	shore	---	---	protein-coding(collagen and calcium binding EGF domains 1)
CCDC140	2	222870801	222871800	1.82728	2.23748	6.76716	0.533367	0.0156875	0.0083115	0.924576	0.199612	0.196113	Hyper_GC_specific	5UTR_PAX3,intron_PAX3,cExon_PAX3,Prom_CCDC140,Prom_PAX3,intron_CCDC140,5UTR_CCDC140	exon1_CCDC140	---	cgi	shore	shelf	---	protein-coding(coiled-coil domain containing 140)
CCDC144C	17	20163801	20164800	2.82397	2.00601	8.02035	0.0685435	0.00365818	0.00369815	0.381558	0.142365	0.154836	Hyper_GC_specific	Prom_CCDC144C	---	LTR,SINE,Simple_repeat	cgi	shore	---	---	pseudo(coiled-coil domain containing 144C)
CCDC144NL	17	20739401	20740400	5.1496	5.55511	10.7773	0.663978	0.0402327	0.00671554	0.924576	0.24261	0.184645	Hyper_GC_specific	cExon_CCDC144NL,5UTR_CCDC144NL,intron_CCDC144NL,Prom_CCDC144NL	exon1_CCDC144NL	---	cgi	shore	---	---	protein-coding(coiled-coil domain containing 144 family, N-terminal like)
CCDC151	19	11407801	11408800	2.15951	3.00902	4.51144	0.00742096	0.0204578	0.0109839	0.252792	0.215933	0.210361	Hyper_GC_specific	cExon_PRKCSH,5UTR_PRKCSH,Prom_PRKCSH,intron_PRKCSH,Prom_CCDC151	---	LINE,SINE,Simple_repeat	---	shore	---	promShore_CCDC151	protein-coding(protein kinase C substrate 80K-H)
CCDC152	5	42792401	42793400	0.913638	3.39479	6.51653	0.00556371	0.0406414	0.00554858	0.225827	0.243045	0.165342	Hyper_Early_onset	intron_CCDC152,Prom_CCDC152,5UTR_CCDC152	---	---	---	---	---	---	protein-coding(coiled-coil domain containing 152)
CCDC166	8	144861801	144862800	8.3058	7.94689	24.2699	0.626419	7.8063e-05	0.000252767	0.924576	0.0377557	0.091703	Hyper_GC_specific	intron_CCDC166,5UTR_CCDC166,Prom_CCDC166,cExon_CCDC166	---	Simple_repeat	cgi	shore	shelf	---	protein-coding(coiled-coil domain containing 166)
CCDC17	1	45862001	45863000	0.996696	2.62325	3.00762	0.00140908	0.543233	0.0178359	0.218109	0.869488	0.22862	Hyper_GC_specific	5UTR_CCDC17,cExon_CCDC17,Prom_CCDC17	---	SINE	---	shore	---	promShore_CCDC17	protein-coding(coiled-coil domain containing 17)
CCDC37	3	127595801	127596800	2.90703	3.93487	13.221	0.23922	0.00142427	0.00065073	0.537838	0.140571	0.129685	Hyper_GC_specific	5UTR_CCDC37,Prom_CCDC37,intron_CCDC37	---	DNA	cgi	shore	---	---	protein-coding(coiled-coil domain containing 37)
CCDC48	3	130202601	130203600	1.41199	3.24048	19.0483	0.109887	0.000584243	0.00165732	0.423291	0.112096	0.154836	Hyper_GC_specific	cExon_CCDC48,5UTR_CCDC48,Prom_CCDC48	---	DNA	cgi	shore	shelf	---	protein-coding(coiled-coil domain containing 48)
CCDC57	17	77762401	77763400	1.07975	2.7004	5.17981	0.00207835	0.155956	0.054973	0.218109	0.384902	0.290172	Hyper_GC_specific	Prom_CCDC57,intron_CCDC57	---	LTR,LINE,SINE	---	shore	---	---	protein-coding(coiled-coil domain containing 57)
CCDC67	11	92702201	92703200	0.332232	1.77455	3.09117	7.49748e-05	0.637719	0.105776	0.044037	0.875335	0.337079	Hyper_GC_specific	Prom_CCDC67	---	LINE	---	shore	---	promShore_CCDC67	protein-coding(coiled-coil domain containing 67)
CCDC73	11	32772201	32773200	2.74091	3.24048	6.0988	0.798501	0.0631331	0.00716423	0.924576	0.282602	0.189085	Hyper_GC_specific	5UTR_CCDC73,intron_CCDC73,Prom_CCDC73	---	SINE	---	---	---	---	protein-coding(coiled-coil domain containing 73)
CCDC8	19	51607201	51608200	1.99339	4.5521	9.60771	0.0157076	0.00189071	0.00111817	0.298011	0.142365	0.142582	Hyper_Early_onset	cExon_CCDC8,5UTR_CCDC8,Prom_CCDC8	exon1_CCDC8	LTR	cgi	---	---	---	protein-coding(coiled-coil domain containing 8)
CCDC88B	11	63864401	63865400	4.56819	3.70341	14.871	0.218186	0.0058213	0.00779799	0.518519	0.152003	0.196113	Hyper_GC_specific	intron_CCDC88B,cExon_CCDC88B,Prom_CCDC88B	---	Low_complexity	---	shore	shelf	---	protein-coding(coiled-coil domain containing 88B)
CCDC9	19	52450001	52451000	0.498348	2.54609	4.34435	0.00618581	0.0407846	0.00221575	0.235397	0.243252	0.154836	Hyper_Early_onset	Prom_CCDC9	---	SINE	---	shore	---	---	protein-coding(coiled-coil domain containing 9)
CCNA1	13	35903601	35904600	2.40868	2.85471	17.461	0.597983	0.00011449	0.000441758	0.924576	0.050688	0.114661	Hyper_GC_specific	Prom_CCNA1,5UTR_CCNA1,intron_CCNA1	---	Low_complexity	cgi	shore	---	---	protein-coding(cyclin A1)
CD248	11	65840801	65841800	4.90042	2.7004	12.9495	0.00937968	0.0865298	0.170056	0.267134	0.310421	0.402514	Hyper_GC_specific	Prom_CD248,5UTR_CD248,cExon_CD248	---	Low_complexity	cgi	shore	shelf	promShore_CD248	protein-coding(CD248 molecule, endosialin)
CD81	11	2354801	2355800	0.664464	0.385772	6.01525	0.0385028	0.0037997	0.00554624	0.333409	0.142365	0.165342	Hyper_GC_specific	Prom_CD81,cExon_CD81,5UTR_CD81,intron_CD81	exon1_CD81	Simple_repeat,Low_complexity	cgi	---	---	---	protein-coding(CD81 molecule)
CD8A	2	86870401	86871400	3.40538	3.24048	13.8476	0.832803	0.00292412	0.00250985	0.926601	0.142365	0.154836	Hyper_GC_specific	intron_CD8A,cExon_CD8A,3UTR_CD8A,Prom_CD8A	---	SINE,Low_complexity	cgi	---	---	---	protein-coding(CD8a molecule)
CDC42BPB	14	102591601	102592600	0.249174	1.08016	2.75699	0.00435742	0.15342	0.0719321	0.218109	0.381792	0.307439	Hyper_GC_specific	Prom_CDC42BPB,intron_CDC42BPB	---	---	---	shore	---	---	protein-coding(CDC42 binding protein kinase beta (DMPK-like))
CDH11	16	63712201	63713200	1.74422	2.93186	8.77225	0.169243	0.00077916	0.00162196	0.482455	0.113295	0.154836	Hyper_GC_specific	Prom_CDH11,intron_CDH11	---	---	cgi	---	---	---	protein-coding(cadherin 11, type 2, OB-cadherin (osteoblast))
CDH2	18	24010801	24011800	0.996696	0.617233	7.20577	0.728578	0.0064817	0.00320992	0.924576	0.158474	0.154836	Hyper_GC_specific	Prom_CDH2,5UTR_CDH2,cExon_CDH2,intron_CDH2	exon1_CDH2	Simple_repeat,Low_complexity	cgi	---	---	---	protein-coding(cadherin 2, type 1, N-cadherin (neuronal))
CDH22	20	44312801	44313800	2.32562	3.24048	7.10134	0.00141352	0.106479	0.053355	0.218109	0.328522	0.285721	Hyper_GC_specific	5UTR_CDH22,cExon_CDH22,Prom_CDH22,intron_CDH22	exon1_CDH22	Simple_repeat,Low_complexity	cgi	shore	shelf	promShore_CDH22	protein-coding(cadherin 22, type 2)
CDH4	20	59260801	59261800	2.32562	2.54609	5.47221	0.785113	0.00671946	0.00845471	0.924576	0.16048	0.196113	Hyper_GC_specific	intron_CDH4,Prom_CDH4,cExon_CDH4,5UTR_CDH4	---	Simple_repeat,Low_complexity	cgi	---	---	---	protein-coding(cadherin 4, type 1, R-cadherin (retinal))
CDH7	18	61568401	61569400	2.24257	3.24048	6.99691	0.0925643	0.00574279	0.00899977	0.410555	0.151026	0.196113	Hyper_GC_specific	5UTR_CDH7,intron_CDH7,Prom_CDH7	---	Simple_repeat,Low_complexity	cgi	shore	---	---	protein-coding(cadherin 7, type 2)
CDH8	16	60627201	60628200	2.15951	3.93487	6.43298	0.11506	0.0152172	0.000897297	0.429212	0.199612	0.131125	Hyper_GC_specific	intron_CDH8,5UTR_CDH8,Prom_CDH8	exon1_CDH8	Low_complexity	cgi	shore	---	promShore_CDH8	protein-coding(cadherin 8, type 2)
CDO1	5	115179601	115180600	4.06984	5.70942	16.0825	0.112935	0.0103491	0.00949048	0.427223	0.182112	0.19712	Hyper_GC_specific	intron_CDO1,5UTR_CDO1,Prom_CDO1,cExon_CDO1	exon1_CDO1	---	cgi	---	---	---	protein-coding(cysteine dioxygenase, type I)
CDYL	6	4835401	4836400	4.31902	5.01503	10.0254	0.611111	0.0516904	0.00265831	0.924576	0.262549	0.154836	Hyper_GC_specific	intron_CDYL,Prom_CDYL	---	---	---	---	---	---	protein-coding(chromodomain protein, Y-like)
CECR7	22	15896801	15897800	2.07645	2.85471	7.93679	0.150963	0.0205261	0.00416622	0.468624	0.216168	0.154836	Hyper_GC_specific	5UTR_CECR7,Prom_CECR7	---	---	cgi	shore	---	---	miscRNA(cat eye syndrome chromosome region, candidate 7 (non-protein coding))
CELF2	10	11247201	11248200	2.07645	4.39779	13.7014	0.0235625	0.0166808	0.00255072	0.322496	0.201328	0.154836	Hyper_Early_onset	Prom_CELF2,5UTR_CELF2,intron_CELF2,cExon_CELF2	---	---	cgi	shore	---	---	protein-coding(CUGBP, Elav-like family member 2)
CELF4	18	33398801	33399800	2.65786	2.77755	10.2343	0.82441	0.00221625	0.00079308	0.924576	0.142365	0.129685	Hyper_GC_specific	cExon_CELF4,intron_CELF4,5UTR_CELF4,Prom_CELF4	---	Low_complexity	cgi	shore	---	---	protein-coding(CUGBP, Elav-like family member 4)
CELSR1	22	45309801	45310800	4.40207	10.493	11.7799	0.000487414	0.746986	0.0029363	0.165136	0.889877	0.154836	Hyper_Early_onset	cExon_CELSR1,Prom_CELSR1	exon1_CELSR1	---	cgi	---	---	---	protein-coding(cadherin, EGF LAG seven-pass G-type receptor 1 (flamingo homolog, Drosophila))
CELSR3	3	48673601	48674600	5.73099	6.40382	17.5445	0.778449	0.00948423	0.0015476	0.924576	0.176645	0.154836	Hyper_GC_specific	cExon_CELSR3,Prom_CELSR3	exon1_CELSR3	---	cgi	---	shelf	---	protein-coding(cadherin, EGF LAG seven-pass G-type receptor 3 (flamingo homolog, Drosophila))
CERS1	19	18867401	18868400	0.83058	1.23447	3.17472	0.0885	0.00654032	0.00554288	0.40544	0.158924	0.165297	Hyper_GC_specific	5UTR_GDF1,intron_GDF1,intron_CERS1,5UTR_CERS1,Prom_CERS1,Prom_GDF1,cExon_CERS1	---	Simple_repeat,Low_complexity	cgi	---	---	---	protein-coding(growth differentiation factor 1)
CES1	16	54423801	54424800	1.99339	3.47194	6.18234	0.00669647	0.0625321	0.00786288	0.243132	0.28151	0.196113	Hyper_GC_specific	Prom_CES1,cExon_CES1,intron_CES1,5UTR_CES1	---	LTR,SINE	cgi	shore	---	promShore_CES1	protein-coding(carboxylesterase 1)
CGREF1	2	27187001	27188000	2.5748	2.08317	6.95514	0.651558	0.00127477	0.00117123	0.924576	0.132947	0.14743	Hyper_GC_specific	intron_CGREF1,Prom_CGREF1,5UTR_CGREF1	---	LTR,LINE	---	---	---	---	protein-coding(cell growth regulator with EF-hand domain 1)
CH25H	10	90956001	90957000	3.40538	2.77756	7.76971	0.548739	0.00380454	0.00437466	0.924576	0.142365	0.154836	Hyper_GC_specific	cExon_CH25H,3UTR_CH25H,Prom_CH25H	exon1_CH25H	---	---	shore	---	---	protein-coding(cholesterol 25-hydroxylase)
CHAD	17	45900601	45901600	6.72769	6.24949	24.2281	0.697454	0.000818007	0.00109185	0.924576	0.113295	0.140336	Hyper_GC_specific	Prom_CHAD,5UTR_CHAD,cExon_CHAD	exon1_CHAD	---	cgi	---	---	---	protein-coding(chondroadherin)
CHAT	10	50486801	50487800	1.41199	3.31763	13.1166	0.0518584	0.000954966	0.000461933	0.356994	0.119798	0.115154	Hyper_GC_specific	Prom_SLC18A3,Prom_CHAT,5UTR_CHAT,intron_CHAT	---	SINE	cgi	shore	shelf	---	protein-coding(choline O-acetyltransferase)
CHFR	12	131972401	131973400	0.747522	2.77756	2.92408	0.00125484	0.758335	0.0308756	0.218109	0.891687	0.244738	Hyper_Early_onset	intron_CHFR,Prom_CHFR	---	LINE,SINE,Low_complexity	---	shore	---	---	protein-coding(checkpoint with forkhead and ring finger domains, E3 ubiquitin protein ligase)
CHN2	7	29485201	29486200	1.5781	0.925849	3.67598	0.00325211	0.219614	0.565427	0.218109	0.434637	0.852216	Hyper_GC_specific	5UTR_CHN2,intron_CHN2,Prom_CHN2	---	---	---	---	---	---	protein-coding(chimerin (chimaerin) 2)
CHPF2	7	150561201	150562200	0.747522	1.38878	4.26081	0.107085	0.0343214	0.0066825	0.422447	0.234058	0.184235	Hyper_GC_specific	5UTR_CHPF2,cExon_CHPF2,Prom_CHPF2	exon1_CHPF2	---	---	shore	shelf	---	protein-coding(chondroitin polymerizing factor 2)
CHRDL1	X	109925401	109926400	1.07975	0.771542	4.67853	0.535832	0.0039137	0.00699847	0.924576	0.142365	0.18778	Hyper_GC_specific	Prom_CHRDL1,5UTR_CHRDL1,intron_CHRDL1	---	Low_complexity	cgi	shore	---	promShore_CHRDL1	protein-coding(chordin-like 1)
CHRM2	7	136204401	136205400	2.07645	5.47796	10.1925	0.00715786	0.00145645	0.00201784	0.248848	0.142365	0.154836	Hyper_Early_onset	intron_CHRM2,Prom_CHRM2,5UTR_CHRM2	---	---	cgi	---	---	---	protein-coding(cholinergic receptor, muscarinic 2)
CHRM4	11	46363601	46364600	12.7079	10.493	28.8231	0.232485	0.000169188	0.000109761	0.530836	0.0644751	0.0546572	Hyper_GC_specific	Prom_CHRM4	exon1_CHRM4	---	cgi	shore	shelf	promShore_CHRM4	protein-coding(cholinergic receptor, muscarinic 4)
CHRNA3	15	76699401	76700400	1.24587	3.39479	7.9368	0.0179159	0.00101201	0.0015432	0.306275	0.122523	0.154836	Hyper_Early_onset	cExon_CHRNA3,Prom_CHRNA3,3UTR_CHRNA3,5UTR_CHRNA3,intron_CHRNA3	---	Simple_repeat	cgi	---	---	---	protein-coding(cholinergic receptor, nicotinic, alpha 3 (neuronal))
CHST2	3	144322001	144323000	2.90703	4.5521	20.8027	0.00321338	0.00011208	0.000133793	0.218109	0.0498625	0.0633801	Hyper_GC_specific	cExon_CHST2,Prom_CHST2,5UTR_CHST2,intron_CHST2	---	Low_complexity	cgi	---	---	---	protein-coding(carbohydrate (N-acetylglucosamine-6-O) sulfotransferase 2)
CHST8	19	38804601	38805600	0.747522	2.31463	10.8609	0.0605408	0.000400368	0.000421095	0.373421	0.101775	0.114661	Hyper_GC_specific	Prom_CHST8,intron_CHST8,5UTR_CHST8	---	Low_complexity	cgi	---	---	---	protein-coding(carbohydrate (N-acetylgalactosamine 4-0) sulfotransferase 8)
CIDEB	14	23849601	23850600	1.74422	2.39178	19.5496	0.556395	0.0125053	0.0067901	0.924576	0.192221	0.185774	Hyper_GC_specific	Prom_LTB4R,5UTR_CIDEB,5UTR_LTB4R,cExon_LTB4R2,Prom_CIDEB,intron_LTB4R2,5UTR_LTB4R2	---	Low_complexity	cgi	shore	---	---	protein-coding(cell death-inducing DFFA-like effector b)
CKMT2	5	80564401	80565400	1.32893	2.77755	7.10136	0.00339943	0.0839988	0.047256	0.218109	0.308407	0.28106	Hyper_GC_specific	intron_CKMT2,Prom_CKMT2,5UTR_CKMT2	---	---	---	---	---	---	protein-coding(creatine kinase, mitochondrial 2 (sarcomeric))
CLDN10	13	95003201	95004200	3.48844	1.77455	9.06466	0.0320611	0.000608247	0.000219058	0.327049	0.112096	0.084407	Hyper_GC_specific	cExon_CLDN10,Prom_CLDN10,intron_CLDN10	---	---	cgi	shore	---	---	protein-coding(claudin 10)
CLDN14	21	36774401	36775400	1.16281	3.93487	3.17472	0.0158329	0.64286	0.00276218	0.298011	0.876498	0.154836	Hyper_Early_onset	Prom_CLDN14	---	---	---	---	---	---	protein-coding(claudin 14)
CLDN15	7	100668201	100669200	3.23926	1.23447	6.93425	0.000282186	0.0956416	0.23611	0.127426	0.319918	0.454379	Hyper_GC_specific	Prom_CLDN15,5UTR_CLDN15	---	SINE,Low_complexity	---	---	---	---	protein-coding(claudin 15)
CLDN23	8	8597601	8598600	3.1562	7.02104	13.6805	0.000376777	0.0740671	0.0254122	0.150636	0.292805	0.244738	Hyper_Early_onset	3UTR_CLDN23,cExon_CLDN23,Prom_CLDN23	exon1_CLDN23	---	cgi	shore	---	---	protein-coding(claudin 23)
CLEC14A	14	37794001	37795000	4.23596	6.09519	17.3774	0.145131	0.00163549	0.000512272	0.460923	0.142365	0.124227	Hyper_GC_specific	Prom_CLEC14A,cExon_CLEC14A,5UTR_CLEC14A	exon1_CLEC14A	Low_complexity	cgi	shore	---	---	protein-coding(C-type lectin domain family 14, member A)
CLEC4G	19	7701601	7702600	4.98348	6.63527	15.5394	0.0209517	0.000260971	0.00063366	0.318894	0.0837165	0.129685	Hyper_GC_specific	cExon_CLEC4G,Prom_CLEC4G,intron_CLEC4G	---	Low_complexity	cgi	shore	---	promShore_CLEC4G	protein-coding(C-type lectin domain family 4, member G)
CLIC6	21	34963601	34964600	0.498348	2.08317	3.25826	0.0292579	0.182525	0.00686252	0.327049	0.399362	0.18709	Hyper_GC_specific	cExon_CLIC6,Prom_CLIC6	exon1_CLIC6	---	cgi	---	---	---	protein-coding(chloride intracellular channel 6)
CLIP3	19	41215001	41216000	2.99009	1.69739	9.52416	0.0681052	0.000761972	0.00740893	0.381558	0.113295	0.192771	Hyper_GC_specific	Prom_CLIP3,cExon_CLIP3,5UTR_CLIP3,intron_CLIP3	---	Simple_repeat	cgi	shore	---	promShore_CLIP3	protein-coding(CAP-GLY domain containing linker protein 3)
CLIP4	2	29191001	29192000	1.07975	5.01503	9.83746	0.0325253	0.0810751	0.00139216	0.327049	0.303269	0.154836	Hyper_Early_onset	5UTR_CLIP4,Prom_CLIP4	---	LINE	cgi	shore	---	---	protein-coding(CAP-GLY domain containing linker protein family, member 4)
CLVS2	6	123358801	123359800	3.73761	4.93788	9.94188	0.0917702	0.00452956	0.00465783	0.409438	0.142365	0.154836	Hyper_GC_specific	5UTR_CLVS2,Prom_CLVS2,intron_CLVS2	---	Simple_repeat	cgi	shore	---	---	protein-coding(clavesin 2)
CNGA3	2	98329201	98330200	1.66116	5.70942	11.5292	0.00439124	0.0214362	0.00205772	0.218109	0.218263	0.154836	Hyper_Early_onset	intron_CNGA3,5UTR_CNGA3,Prom_CNGA3	---	---	cgi	shore	---	---	protein-coding(cyclic nucleotide gated channel alpha 3)
CNIH3	1	222871001	222872000	3.48844	4.70641	16.1242	0.493358	0.000183934	0.00014248	0.924576	0.0681799	0.0647243	Hyper_GC_specific	5UTR_CNIH3,cExon_CNIH3,intron_CNIH3,Prom_CNIH3	exon1_CNIH3	---	cgi	shore	---	---	protein-coding(cornichon homolog 3 (Drosophila))
CNKSR2	X	21302001	21303000	1.16281	0.0771544	8.10388	0.000480664	1.69133e-05	3.35444e-05	0.164208	0.0101122	0.020169	Hyper_GC_specific	Prom_CNKSR2,5UTR_CNKSR2,cExon_CNKSR2	---	Simple_repeat,Low_complexity	cgi	---	---	---	protein-coding(connector enhancer of kinase suppressor of Ras 2)
CNNM1	10	101079201	101080200	1.82728	2.16032	14.8711	0.719995	0.000327255	0.000484345	0.924576	0.0961949	0.119184	Hyper_GC_specific	cExon_CNNM1,Prom_CNNM1	exon1_CNNM1	Low_complexity	cgi	---	---	---	protein-coding(cyclin M1)
CNRIP1	2	68399601	68400600	1.91033	1.6974	12.9077	0.616764	0.00224475	0.00184377	0.924576	0.142365	0.154836	Hyper_GC_specific	cExon_CNRIP1,intron_CNRIP1,5UTR_CNRIP1,Prom_CNRIP1	exon1_CNRIP1	---	cgi	shore	---	---	protein-coding(cannabinoid receptor interacting protein 1)
CNTLN	9	17124601	17125600	1.5781	1.15732	14.2027	0.69517	0.00411999	0.00212537	0.924576	0.142365	0.154836	Hyper_GC_specific	Prom_CNTLN,5UTR_CNTLN,intron_CNTLN,cExon_CNTLN	---	---	cgi	shore	---	---	protein-coding(centlein, centrosomal protein)
CNTN4	3	2114801	2115800	2.32562	2.85471	7.0178	0.134407	6.68954e-05	0.00019807	0.448886	0.0330717	0.078365	Hyper_GC_specific	5UTR_CNTN4,intron_CNTN4,Prom_CNTN4	---	---	cgi	shore	---	---	protein-coding(contactin 4)
CNTNAP5	2	124499001	124500000	2.99009	4.32064	9.08554	0.160245	0.00787815	0.00577767	0.4779	0.171076	0.170084	Hyper_GC_specific	Prom_CNTNAP5,cExon_CNTNAP5,intron_CNTNAP5,5UTR_CNTNAP5	exon1_CNTNAP5	Low_complexity	cgi	shore	---	---	protein-coding(contactin associated protein-like 5)
COL14A1	8	121206601	121207600	2.15951	3.78056	9.77479	0.089583	0.00274638	0.00117575	0.406701	0.142365	0.147779	Hyper_GC_specific	intron_COL14A1,Prom_COL14A1,5UTR_COL14A1	---	DNA,Simple_repeat	cgi	shore	shelf	---	protein-coding(collagen, type XIV, alpha 1)
COL15A1	9	100745801	100746800	1.16281	3.47195	13.8685	0.0522291	0.00572287	0.00856506	0.357781	0.150772	0.196113	Hyper_Early_onset	Prom_COL15A1,5UTR_COL15A1,intron_COL15A1,cExon_COL15A1	---	---	cgi	shore	---	---	protein-coding(collagen, type XV, alpha 1)
COL18A1	21	45649601	45650600	0.581406	0.154309	5.68107	0.0793966	0.00330202	0.00262076	0.397517	0.142365	0.154836	Hyper_GC_specific	Prom_COL18A1,intron_COL18A1,cExon_COL18A1	---	---	cgi	---	---	---	protein-coding(collagen, type XVIII, alpha 1)
COL23A1	5	177949001	177950000	1.99339	3.47194	13.952	0.0457054	0.00143563	0.00198284	0.346181	0.141219	0.154836	Hyper_GC_specific	Prom_COL23A1,5UTR_COL23A1,cExon_COL23A1,intron_COL23A1	---	Simple_repeat	cgi	shore	---	---	protein-coding(collagen, type XXIII, alpha 1)
COL24A1	1	86392801	86393800	2.5748	7.71544	11.2786	0.00145317	0.0356675	0.00358109	0.218109	0.235649	0.154836	Hyper_Early_onset	intron_COL24A1,Prom_COL24A1	---	---	---	shore	---	---	protein-coding(collagen, type XXIV, alpha 1)
COL25A1	4	110442401	110443400	3.57149	4.93787	11.2786	0.139866	0.00142983	0.000378358	0.456409	0.140848	0.113039	Hyper_GC_specific	Prom_COL25A1,cExon_COL25A1,intron_COL25A1,3UTR_COL25A1,5UTR_COL25A1	---	---	cgi	shore	---	---	protein-coding(collagen, type XXV, alpha 1)
COL4A1	13	109757001	109758000	2.32562	3.16333	12.6989	0.15986	0.00266444	0.00131504	0.477455	0.142365	0.154836	Hyper_GC_specific	cExon_COL4A1,intron_COL4A2,Prom_COL4A2,intron_COL4A1,5UTR_COL4A1,Prom_COL4A1,5UTR_COL4A2	---	Low_complexity	cgi	shore	---	---	protein-coding(collagen, type IV, alpha 1)
COL4A2	13	109757001	109758000	2.32562	3.16333	12.6989	0.15986	0.00266444	0.00131504	0.477455	0.142365	0.154836	Hyper_GC_specific	cExon_COL4A1,intron_COL4A2,Prom_COL4A2,intron_COL4A1,5UTR_COL4A1,Prom_COL4A1,5UTR_COL4A2	---	Low_complexity	cgi	shore	---	---	protein-coding(collagen, type IV, alpha 1)
COL6A2	21	46342001	46343000	0.498348	0.308617	2.5899	0.597291	0.00875126	0.000794804	0.924576	0.17334	0.129685	Hyper_GC_specific	5UTR_COL6A2,intron_COL6A2,Prom_COL6A2	---	Low_complexity	cgi	shore	---	promShore_COL6A2	protein-coding(collagen, type VI, alpha 2)
COL7A1	3	48606801	48607800	3.48844	4.5521	11.028	0.148997	0.0044461	0.00619018	0.46602	0.142365	0.176459	Hyper_GC_specific	intron_COL7A1,5UTR_COL7A1,cExon_COL7A1,Prom_COL7A1	---	---	cgi	shore	---	---	protein-coding(collagen, type VII, alpha 1)
COL8A1	3	100839201	100840200	0.913638	1.31163	4.09371	0.520016	0.000597281	0.00177374	0.924576	0.112096	0.154836	Hyper_GC_specific	5UTR_COL8A1,intron_COL8A1,Prom_COL8A1	---	Low_complexity	---	---	---	---	protein-coding(collagen, type VIII, alpha 1)
COL9A1	6	71048801	71049800	1.32893	2.08317	6.68361	0.196749	0.00348069	0.000431717	0.502175	0.142365	0.114661	Hyper_GC_specific	Prom_COL9A1,intron_COL9A1,5UTR_COL9A1,cExon_COL9A1	---	---	cgi	shore	---	promShore_COL9A1	protein-coding(collagen, type IX, alpha 1)
COLEC11	2	3620201	3621200	3.82067	2.93187	11.8634	0.79606	0.00245425	0.000380775	0.924576	0.142365	0.113039	Hyper_GC_specific	intron_COLEC11,5UTR_COLEC11,Prom_COLEC11	---	---	cgi	shore	---	---	protein-coding(collectin sub-family member 11)
COLEC12	18	490001	491000	0.581406	0.694388	5.43044	0.730846	0.000160529	7.8157e-06	0.924576	0.0620276	0.00502568	Hyper_GC_specific	Prom_COLEC12,cExon_COLEC12,intron_COLEC12,5UTR_COLEC12	---	Low_complexity	cgi	shore	---	promShore_COLEC12	protein-coding(collectin sub-family member 12)
COMP	19	18762201	18763200	1.66116	2.39178	4.59499	0.142311	0.0155361	0.00141514	0.457393	0.199612	0.154836	Hyper_GC_specific	intron_COMP,5UTR_COMP,Prom_COMP,cExon_COMP	---	Simple_repeat	cgi	---	shelf	---	protein-coding(cartilage oligomeric matrix protein)
CORO1B	11	66965601	66966600	9.05332	7.25251	24.2281	0.475968	0.00407212	0.00720424	0.924576	0.142365	0.1898	Hyper_GC_specific	intron_CORO1B,cExon_CORO1B,Prom_CORO1B	---	SINE	---	---	---	---	protein-coding(coronin, actin binding protein, 1B)
COX7A1	19	41334601	41335600	2.90703	2.77755	8.02035	0.684267	0.00718835	0.00402974	0.924576	0.164342	0.154836	Hyper_GC_specific	cExon_COX7A1,5UTR_COX7A1,intron_COX7A1,Prom_COX7A1	---	SINE,Simple_repeat	cgi	shore	---	promShore_COX7A1	protein-coding(cytochrome c oxidase subunit VIIa polypeptide 1 (muscle))
CPAMD8	19	16998001	16999000	1.24587	0.925852	5.01271	0.815145	0.00201491	0.00812647	0.924576	0.142365	0.196113	Hyper_GC_specific	cExon_CPAMD8,5UTR_CPAMD8,intron_CPAMD8,Prom_CPAMD8	exon1_CPAMD8	SINE,Simple_repeat,Low_complexity	---	---	---	---	protein-coding(C3 and PZP-like, alpha-2-macroglobulin domain containing 8)
CPEB1	15	81113201	81114200	2.32562	2.46894	8.14566	0.676176	0.000362299	0.000330433	0.924576	0.0998983	0.112876	Hyper_GC_specific	cExon_CPEB1,intron_CPEB1,5UTR_CPEB1,Prom_CPEB1,5UTR_LOC283692,Prom_LOC283692	---	SINE,Low_complexity	cgi	---	---	---	protein-coding(cytoplasmic polyadenylation element binding protein 1)
CPNE8	12	37584801	37585800	1.91033	5.86373	3.92662	0.000243768	0.179157	0.158435	0.11414	0.395559	0.402514	Hyper_Early_onset	5UTR_CPNE8,cExon_CPNE8,Prom_CPNE8,intron_CPNE8	---	SINE	cgi	shore	---	---	protein-coding(copine VIII)
CR1L	1	205885001	205886000	6.22935	5.63227	15.6229	0.624209	0.00429727	0.00246648	0.924576	0.142365	0.154836	Hyper_GC_specific	intron_CR1L,cExon_CR1L,5UTR_CR1L,Prom_CR1L	---	Simple_repeat	cgi	shore	---	---	protein-coding(complement component (3b/4b) receptor 1-like)
CRHBP	5	76284601	76285600	2.82397	3.93487	5.9317	0.0108234	0.0602613	0.00787939	0.280172	0.277043	0.196113	Hyper_GC_specific	5UTR_CRHBP,intron_CRHBP,cExon_CRHBP,Prom_CRHBP	---	---	cgi	shore	---	promShore_CRHBP	protein-coding(corticotropin releasing hormone binding protein)
CRHR2	7	30687801	30688800	1.32893	3.16333	8.8558	0.0401964	0.00274735	9.36032e-05	0.335065	0.142365	0.0479715	Hyper_GC_specific	Prom_CRHR2,5UTR_CRHR2,intron_CRHR2,cExon_CRHR2	---	Low_complexity	cgi	shore	---	---	protein-coding(corticotropin releasing hormone receptor 2)
CRMP1	4	5940201	5941200	0.83058	1.38878	7.41463	0.24663	0.00108535	0.000807247	0.544679	0.124698	0.129685	Hyper_GC_specific	cExon_CRMP1,Prom_CRMP1,5UTR_CRMP1,intron_CRMP1	---	Low_complexity	cgi	shore	shelf	---	protein-coding(collapsin response mediator protein 1)
CRTAC1	10	99780401	99781400	1.16281	4.01203	12.5318	0.0369996	0.00617457	0.0083705	0.330255	0.15497	0.196113	Hyper_Early_onset	5UTR_CRTAC1,Prom_CRTAC1	---	Simple_repeat,Low_complexity	cgi	shore	---	promShore_CRTAC1	protein-coding(cartilage acidic protein 1)
CRYGD	2	208696601	208697600	2.90703	1.8517	9.39883	0.000534304	0.0459167	0.0655245	0.171777	0.253743	0.307439	Hyper_GC_specific	intron_CRYGD,cExon_CRYGD,Prom_CRYGD,5UTR_CRYGD	---	---	cgi	shore	---	promShore_CRYGD	protein-coding(crystallin, gamma D)
CRYL1	13	19996201	19997200	2.15951	1.31162	5.51399	0.064731	0.00186009	0.00675637	0.381558	0.142365	0.185213	Hyper_GC_specific	Prom_CRYL1,intron_CRYL1	---	SINE,Simple_repeat	---	shore	---	---	protein-coding(crystallin, lambda 1)
CSDAP1	16	31487801	31488800	1.07975	3.16333	9.18997	0.00725345	0.038128	0.0257739	0.250733	0.238981	0.244738	Hyper_Early_onset	Prom_CSDAP1,5UTR_CSDAP1,3UTR_CSDAP1	---	SINE,Simple_repeat,Low_complexity	cgi	shore	---	promShore_CSDAP1	pseudo(cold shock domain protein A pseudogene 1)
CSNK1G2-AS1	19	1903601	1904600	5.731	6.63527	13.8685	0.558233	0.018213	0.00028936	0.924576	0.208584	0.10238	Hyper_GC_specific	intron_CSNK1G2,3UTR_CSNK1G2-AS1,Prom_CSNK1G2-AS1,intron_CSNK1G2-AS1	---	SINE	---	shore	shelf	---	miscRNA(CSNK1G2 antisense RNA 1)
CSNK2A1P	11	11330401	11331400	2.5748	2.46894	5.76462	0.889821	0.0403778	0.00951466	0.952115	0.242913	0.197406	Hyper_GC_specific	5UTR_CSNK2A1P,Prom_CSNK2A1P,cExon_CSNK2A1P	exon1_CSNK2A1P	---	---	---	---	---	protein-coding(casein kinase 2, alpha 1 polypeptide pseudogene)
CST3	20	23564601	23565600	2.32562	3.62625	5.6393	0.053468	0.0627032	0.00309242	0.359717	0.281858	0.154836	Hyper_GC_specific	intron_CST3,Prom_CST3	---	LINE,SINE	---	shore	---	---	protein-coding(cystatin C)
CT47B1	X	119892601	119893600	1.24587	1.8517	5.84816	0.050007	0.00183881	0.00353884	0.356716	0.142365	0.154836	Hyper_GC_specific	5UTR_CT47B1,cExon_CT47B1,Prom_CT47B1,intron_CT47B1	exon1_CT47B1	Simple_repeat	cgi	shore	shelf	---	protein-coding(cancer/testis antigen family 47, member B1)
CTNNBIP1	1	9893801	9894800	0.581406	1.23447	2.5899	0.201739	0.0154315	0.0018962	0.505288	0.199612	0.154836	Hyper_GC_specific	Prom_CTNNBIP1	---	LINE,SINE	---	shore	shelf	promShelf_CTNNBIP1,promShore_CTNNBIP1	protein-coding(catenin, beta interacting protein 1)
CTNND2	5	11956401	11957400	2.15951	3.24048	8.68872	0.230919	0.0237645	0.00606867	0.529479	0.222631	0.174992	Hyper_GC_specific	Prom_CTNND2,5UTR_CTNND2,intron_CTNND2,cExon_CTNND2	---	Low_complexity	cgi	shore	---	---	protein-coding(catenin (cadherin-associated protein), delta 2)
CUX2	12	109955801	109956800	1.24587	1.31162	4.4279	0.681426	0.00475605	0.00605097	0.924576	0.143898	0.1748	Hyper_GC_specific	5UTR_CUX2,intron_CUX2,Prom_CUX2,cExon_CUX2	---	Simple_repeat,Low_complexity	cgi	shore	shelf	---	protein-coding(cut-like homeobox 2)
CXCL14	5	134941001	134942000	1.32893	2.85471	3.92663	0.0148041	0.224057	0.0050077	0.298011	0.439677	0.157839	Hyper_GC_specific	Prom_CXCL14,intron_CXCL14	---	---	---	shore	---	---	protein-coding(chemokine (C-X-C motif) ligand 14)
CXCR5	11	118268601	118269600	1.99339	1.62024	4.2608	0.636543	0.00378005	0.00265471	0.924576	0.142365	0.154836	Hyper_GC_specific	intron_CXCR5,5UTR_CXCR5,Prom_CXCR5,cExon_CXCR5	---	SINE	---	---	---	---	protein-coding(chemokine (C-X-C motif) receptor 5)
CYB5R3	22	41370601	41371600	1.41199	3.70341	3.67599	0.029247	0.965544	0.00262456	0.327049	0.976282	0.154836	Hyper_Early_onset	intron_CYB5R3,Prom_CYB5R3	---	LINE	---	---	shelf	---	protein-coding(cytochrome b5 reductase 3)
CYFIP1	15	20506801	20507800	8.8872	8.56412	19.842	0.709673	0.000815244	0.00183898	0.924576	0.113295	0.154836	Hyper_GC_specific	Prom_CYFIP1,cExon_CYFIP1,5UTR_CYFIP1,intron_CYFIP1	exon1_CYFIP1	---	---	---	---	---	protein-coding(cytoplasmic FMR1 interacting protein 1)
CYGB	17	72044001	72045000	1.99339	2.23747	5.51398	0.76794	0.0556953	0.00498718	0.924576	0.269786	0.157396	Hyper_GC_specific	Prom_CYGB,intron_CYGB	---	SINE	cgi	shore	---	---	protein-coding(cytoglobin)
CYP26C1	10	94810401	94811400	4.73431	5.63226	12.6989	0.533313	0.0043859	0.000998015	0.924576	0.142365	0.138509	Hyper_GC_specific	cExon_CYP26C1,Prom_CYP26C1,5UTR_CYP26C1,intron_CYP26C1	---	---	cgi	---	---	---	protein-coding(cytochrome P450, family 26, subfamily C, polypeptide 1)
CYP2E1	10	135191001	135192000	5.31571	5.70942	15.9572	0.227126	0.0117579	0.00703878	0.526191	0.188238	0.18778	Hyper_GC_specific	Prom_CYP2E1,intron_CYP2E1,cExon_CYP2E1	---	---	cgi	shore	---	---	protein-coding(cytochrome P450, family 2, subfamily E, polypeptide 1)
CYP7B1	8	65873401	65874400	1.5781	1.92886	12.49	0.595005	0.00124967	0.0003656	0.924576	0.131373	0.113039	Hyper_GC_specific	intron_CYP7B1,5UTR_CYP7B1,cExon_CYP7B1,Prom_CYP7B1	---	Low_complexity	cgi	shore	---	promShore_CYP7B1	protein-coding(cytochrome P450, family 7, subfamily B, polypeptide 1)
DAB1	1	58487801	58488800	2.32562	1.8517	13.033	0.551478	0.000347726	0.000685291	0.924576	0.0994122	0.129685	Hyper_GC_specific	5UTR_DAB1,intron_DAB1,Prom_DAB1	---	Simple_repeat	cgi	shore	---	promShore_DAB1	protein-coding(disabled homolog 1 (Drosophila))
DACH2	X	85290601	85291600	1.24587	0.462926	3.84308	0.00105229	0.0928761	0.160203	0.202449	0.316828	0.402514	Hyper_GC_specific	intron_DACH2,Prom_DACH2,cExon_DACH2	---	Simple_repeat	---	shore	---	---	protein-coding(dachshund homolog 2 (Drosophila))
DAZL	3	16621401	16622400	6.39546	3.47194	13.2837	0.0095237	0.00846823	0.0371407	0.268512	0.172616	0.247786	Hyper_GC_specific	cExon_DAZL,Prom_DAZL,5UTR_DAZL	---	---	cgi	shore	---	promShore_DAZL	protein-coding(deleted in azoospermia-like)
DBC1	9	121171001	121172000	5.23265	7.02104	13.4508	0.154423	0.000613981	0.00104973	0.473342	0.112096	0.138509	Hyper_GC_specific	5UTR_DBC1,Prom_DBC1,intron_DBC1	---	Simple_repeat	cgi	---	---	---	protein-coding(deleted in bladder cancer 1)
DBX2	12	43730001	43731000	2.07645	3.00902	8.18743	0.114467	0.00114513	0.00291156	0.428261	0.126682	0.154836	Hyper_GC_specific	Prom_DBX2,cExon_DBX2,intron_DBX2,5UTR_DBX2	---	---	cgi	shore	---	---	protein-coding(developing brain homeobox 2)
DCAF12L1	X	125513601	125514600	2.99009	4.70641	14.9546	0.0880631	0.000516615	7.40532e-05	0.40544	0.110439	0.0399173	Hyper_GC_specific	Prom_DCAF12L1,5UTR_DCAF12L1,cExon_DCAF12L1	exon1_DCAF12L1	Simple_repeat	cgi	---	---	---	protein-coding(DDB1 and CUL4 associated factor 12-like 1)
DCAF12L2	X	125126401	125127400	4.56819	4.93787	10.6102	0.682237	0.0285773	0.00669382	0.924576	0.234058	0.184352	Hyper_GC_specific	Prom_DCAF12L2,cExon_DCAF12L2	exon1_DCAF12L2	---	cgi	shore	---	---	protein-coding(DDB1 and CUL4 associated factor 12-like 2)
DCAF8L1	X	27908601	27909600	3.1562	4.62926	11.1115	0.0167571	0.0194579	0.00493813	0.299757	0.212108	0.156281	Hyper_GC_specific	Prom_DCAF8L1,5UTR_DCAF8L1,cExon_DCAF8L1	exon1_DCAF8L1	Low_complexity	---	---	---	---	protein-coding(DDB1 and CUL4 associated factor 8-like 1)
DCC	18	48120401	48121400	1.74422	2.62325	6.37032	0.0805933	0.0130112	0.00941692	0.398851	0.195367	0.19644	Hyper_GC_specific	cExon_DCC,intron_DCC,Prom_DCC,5UTR_DCC	exon1_DCC	Simple_repeat	---	shore	---	---	protein-coding(deleted in colorectal carcinoma)
DCHS2	4	155630401	155631400	1.49504	5.32365	14.8293	0.044453	0.00646128	0.000566984	0.343443	0.158397	0.12908	Hyper_Early_onset	Prom_DCHS2,cExon_DCHS2	exon1_DCHS2	---	cgi	---	---	---	protein-coding(dachsous 2 (Drosophila))
DCLK1	13	35602801	35603800	1.74422	0.462925	5.93172	0.00535107	0.00141805	0.0018502	0.223456	0.140247	0.154836	Hyper_GC_specific	Prom_DCLK1,5UTR_DCLK1,intron_DCLK1	exon1_DCLK1	Simple_repeat,Low_complexity	cgi	shore	---	promShore_DCLK1	protein-coding(doublecortin-like kinase 1)
DCXR	17	77587001	77588000	4.98348	6.01804	14.8711	0.156235	0.0128569	0.00380041	0.475725	0.194779	0.154836	Hyper_GC_specific	intron_DCXR,Prom_DCXR,3UTR_DCXR,cExon_DCXR	---	Simple_repeat	---	shore	shelf	---	protein-coding(dicarbonyl/L-xylulose reductase)
DDC	7	50597001	50598000	2.40868	3.47194	5.34689	0.650962	0.100309	0.00992182	0.924576	0.32121	0.202863	Hyper_GC_specific	intron_DDC,Prom_DDC	---	LINE,Simple_repeat	---	---	---	---	protein-coding(dopa decarboxylase (aromatic L-amino acid decarboxylase))
DDI1	11	103412401	103413400	7.05993	6.40381	19.5496	0.713616	0.00474223	0.00241007	0.924576	0.143855	0.154836	Hyper_GC_specific	intron_PDGFD,5UTR_DDI1,Prom_DDI1,cExon_DDI1	exon1_DDI1	DNA,Low_complexity	cgi	shore	---	---	protein-coding(DNA-damage inducible 1 homolog 1 (S. cerevisiae))
DDIT4L	4	101329601	101330600	1.16281	0.771541	3.6551	0.00690063	0.116075	0.164748	0.246553	0.337509	0.402514	Hyper_GC_specific	intron_DDIT4L,5UTR_DDIT4L,Prom_DDIT4L,cExon_DDIT4L	---	LINE	cgi	shore	---	promShore_DDIT4L	protein-coding(DNA-damage-inducible transcript 4-like)
DDX11L2	2	114076001	114077000	2.49174	2.7004	5.76462	0.745727	0.0178565	0.0069746	0.924576	0.206587	0.187596	Hyper_GC_specific	Prom_DDX11L2,intron_DDX11L2	---	Satellite,Simple_repeat	---	---	---	---	pseudo(DEAD/H (Asp-Glu-Ala-Asp/His) box helicase 11 like 2)
DDX25	11	125279001	125280000	3.07315	2.23747	12.7824	0.604375	0.0251155	0.00330315	0.924576	0.223206	0.154836	Hyper_GC_specific	Prom_DDX25,5UTR_DDX25,intron_DDX25,cExon_DDX25	---	Simple_repeat,Low_complexity	cgi	shore	---	---	protein-coding(DEAD (Asp-Glu-Ala-Asp) box helicase 25)
DDX51	12	131195601	131196600	2.5748	5.63227	5.68108	0.00696447	0.979594	0.228447	0.246675	0.985696	0.447392	Hyper_Early_onset	intron_NOC4L,Prom_DDX51,Prom_NOC4L,cExon_NOC4L	---	LINE	---	shore	shelf	promShore_DDX51	protein-coding(nucleolar complex associated 4 homolog (S. cerevisiae))
DERL3	22	22510401	22511400	0.996696	2.16032	5.09626	0.0280084	0.00211216	0.00516374	0.327049	0.142365	0.160915	Hyper_GC_specific	5UTR_DERL3,Prom_DERL3,cExon_DERL3,intron_DERL3	---	---	cgi	shore	---	---	protein-coding(derlin 3)
DFNB31	9	116306201	116307200	3.1562	4.3978	9.27352	0.00471997	0.0331039	0.0192903	0.219343	0.234058	0.234213	Hyper_GC_specific	Prom_DFNB31,cExon_DFNB31,5UTR_DFNB31	exon1_DFNB31	SINE,Low_complexity	cgi	shore	---	---	protein-coding(deafness, autosomal recessive 31)
DGKD	2	233960801	233961800	3.40538	4.24349	11.028	0.520965	0.00469446	0.0016568	0.924576	0.143254	0.154836	Hyper_GC_specific	5UTR_DGKD,Prom_DGKD,intron_DGKD,cExon_DGKD	---	---	---	---	---	---	protein-coding(diacylglycerol kinase, delta 130kDa)
DGKH	13	41511201	41512200	1.82728	1.46593	4.30258	0.640269	0.0106741	0.00896729	0.924576	0.184155	0.196113	Hyper_GC_specific	5UTR_DGKH,Prom_DGKH	---	LINE,SINE	cgi	shore	---	---	protein-coding(diacylglycerol kinase, eta)
DGKI	7	137182201	137183200	1.32893	3.24048	9.85835	0.00557991	0.00289966	0.0013429	0.22623	0.142365	0.154836	Hyper_GC_specific	Prom_DGKI	---	Simple_repeat	cgi	shore	---	promShore_DGKI	protein-coding(diacylglycerol kinase, iota)
DGKZ	11	46339601	46340600	3.65455	2.77755	11.028	0.673145	0.0170388	0.00460518	0.924576	0.203143	0.154836	Hyper_GC_specific	intron_DGKZ,Prom_DGKZ,5UTR_DGKZ	---	---	---	---	shelf	---	protein-coding(diacylglycerol kinase, zeta)
DIO3	14	101095601	101096600	3.40538	2.54609	12.6989	0.254432	0.00019686	0.000128882	0.55147	0.070455	0.061526	Hyper_GC_specific	Prom_MIR1247,Prom_DIO3,3UTR_MIR1247,5UTR_MIR1247	---	Simple_repeat	cgi	shore	---	---	miscRNA(microRNA 1247)
DIS3L2	2	232533201	232534200	1.74422	3.5491	8.77225	0.0018419	0.0138617	0.00596483	0.218109	0.199612	0.173243	Hyper_GC_specific	Prom_DIS3L2	---	LINE,SINE	---	shore	---	---	protein-coding(DIS3 mitotic control homolog (S. cerevisiae)-like 2)
DKK2	4	108176201	108177200	2.24257	1.23447	9.50327	0.0389167	0.00313947	0.00282973	0.33405	0.142365	0.154836	Hyper_GC_specific	Prom_DKK2,5UTR_DKK2	exon1_DKK2	---	cgi	shore	---	promShore_DKK2	protein-coding(dickkopf 2 homolog (Xenopus laevis))
DKK3	11	11986401	11987400	1.07975	1.8517	9.10643	0.0075422	0.10987	0.0868545	0.254832	0.330434	0.32825	Hyper_GC_specific	cExon_DKK3,5UTR_DKK3,intron_DKK3,Prom_DKK3	---	Simple_repeat	cgi	---	---	---	protein-coding(dickkopf 3 homolog (Xenopus laevis))
DLEU7	13	50315201	50316200	6.89381	4.86072	17.0432	0.0448663	0.000632654	0.00110846	0.344223	0.113295	0.14171	Hyper_GC_specific	intron_DLEU7,cExon_DLEU7,Prom_DLEU7,5UTR_DLEU7	exon1_DLEU7	Low_complexity	cgi	shore	---	promShore_DLEU7	protein-coding(deleted in lymphocytic leukemia, 7)
DLG3	X	69587001	69588000	1.99339	2.16032	4.92917	0.763653	0.0175004	0.0045789	0.924576	0.205426	0.154836	Hyper_GC_specific	intron_DLG3,Prom_DLG3,cExon_DLG3	---	SINE,snRNA	---	---	shelf	---	protein-coding(discs, large homolog 3 (Drosophila))
DLGAP1	18	4444401	4445400	0.581406	2.7004	9.08554	0.0267412	0.000264632	0.00147165	0.327049	0.0846122	0.154836	Hyper_Early_onset	5UTR_DLGAP1,Prom_DLGAP1	---	Simple_repeat,Low_complexity	cgi	---	---	---	protein-coding(discs, large (Drosophila) homolog-associated protein 1)
DLX1	2	172657001	172658000	1.32893	2.46894	7.33109	0.096485	0.00547473	0.00115197	0.411919	0.148203	0.145695	Hyper_GC_specific	Prom_DLX1	---	Low_complexity	cgi	shore	shelf	---	protein-coding(distal-less homeobox 1)
DLX4	17	45403801	45404800	1.82728	1.69739	9.52417	0.809476	0.000294656	0.000948346	0.924576	0.0906895	0.136062	Hyper_GC_specific	Prom_DLX4,intron_DLX4	---	---	cgi	shore	shelf	---	protein-coding(distal-less homeobox 4)
DLX5	7	96491201	96492200	1.74422	5.24649	4.76208	1.71901e-05	0.636886	0.0315553	0.011383	0.874964	0.244738	Hyper_Early_onset	Prom_DLX5,5UTR_DLX5,intron_DLX5,cExon_DLX5	exon1_DLX5	Simple_repeat	cgi	shore	shelf	promShore_DLX5	protein-coding(distal-less homeobox 5)
DMGDH	5	78401001	78402000	4.65125	4.08918	12.2811	0.679695	0.00508052	0.00713068	0.924576	0.145559	0.188588	Hyper_GC_specific	intron_DMGDH,cExon_DMGDH,5UTR_DMGDH,cExon_BHMT2,5UTR_BHMT2,intron_BHMT2,Prom_BHMT2,Prom_DMGDH	---	SINE,Low_complexity	cgi	shore	---	promShore_DMGDH	protein-coding(betaine--homocysteine S-methyltransferase 2)
DMKN	19	40683801	40684800	2.65786	3.16333	7.26845	0.627347	0.0733252	0.00418795	0.924576	0.29155	0.154836	Hyper_GC_specific	5UTR_DMKN,intron_DMKN,Prom_DMKN,cExon_DMKN	---	---	---	---	---	---	protein-coding(dermokine)
DMRT1	9	831201	832200	2.24257	4.93788	10.2761	0.0232804	0.000755647	0.000772797	0.321419	0.113295	0.129685	Hyper_Early_onset	Prom_DMRT1,5UTR_DMRT1,cExon_DMRT1,intron_DMRT1	---	---	cgi	shore	---	---	protein-coding(doublesex and mab-3 related transcription factor 1)
DMRT3	9	966601	967600	2.24257	0.694388	10.6938	0.0120157	0.000217924	9.47051e-05	0.28704	0.0752629	0.0483411	Hyper_GC_specific	5UTR_DMRT3,Prom_DMRT3,intron_DMRT3,cExon_DMRT3	exon1_DMRT3	Simple_repeat,Low_complexity	cgi	---	shelf	---	protein-coding(doublesex and mab-3 related transcription factor 3)
DMRTA1	9	22436801	22437800	0.332232	1.00301	5.68108	0.206679	0.0161944	0.00354894	0.508343	0.199612	0.154836	Hyper_GC_specific	5UTR_DMRTA1,Prom_DMRTA1,intron_DMRTA1,cExon_DMRTA1	exon1_DMRTA1	Simple_repeat	cgi	shore	---	---	protein-coding(DMRT-like family A1)
DMRTB1	1	53697601	53698600	6.06323	7.0982	14.3698	0.199918	0.00519319	0.00227194	0.504988	0.146594	0.154836	Hyper_GC_specific	Prom_DMRTB1,intron_DMRTB1,5UTR_DMRTB1,cExon_DMRTB1	exon1_DMRTB1	Simple_repeat	cgi	shore	---	---	protein-coding(DMRT-like family B with proline-rich C-terminal, 1)
DND1	5	140032201	140033200	7.89051	7.79259	24.7294	0.835124	0.00435553	0.00535286	0.927667	0.142365	0.164007	Hyper_GC_specific	cExon_DND1,Prom_DND1,intron_DND1	---	---	cgi	shore	---	---	protein-coding(dead end homolog 1 (zebrafish))
DNHD1	11	6474601	6475600	5.731	7.40681	14.4533	0.249052	0.00315818	0.0041735	0.547025	0.142365	0.154836	Hyper_GC_specific	Prom_DNHD1,5UTR_DNHD1,intron_DNHD1	---	LINE,SINE	---	---	---	---	protein-coding(dynein heavy chain domain 1)
DNM1L	12	32722401	32723400	1.49504	1.62024	4.2608	0.69868	0.0148064	0.00209382	0.924576	0.199612	0.154836	Hyper_GC_specific	Prom_DNM1L	---	SINE,Simple_repeat	cgi	shore	---	---	protein-coding(dynamin 1-like)
DNM3	1	170077201	170078200	1.24587	1.62024	3.42535	0.631866	0.0410836	0.00281118	0.924576	0.244011	0.154836	Hyper_GC_specific	5UTR_DNM3,Prom_DNM3,intron_DNM3,cExon_DNM3	---	---	cgi	shore	---	---	protein-coding(dynamin 3)
DOCK10	2	225614801	225615800	0.664464	2.00601	8.60517	0.227956	0.0134716	0.00726308	0.52643	0.197819	0.19066	Hyper_GC_specific	Prom_DOCK10,cExon_DOCK10,5UTR_DOCK10	exon1_DOCK10	Low_complexity	cgi	shore	---	promShore_DOCK10	protein-coding(dedicator of cytokinesis 10)
DOK3	5	176869801	176870800	4.56819	5.16934	9.35707	0.643012	0.0693418	0.00438522	0.924576	0.28725	0.154836	Hyper_GC_specific	Prom_DOK3,5UTR_DOK3,intron_DOK3	---	LINE,SINE	---	---	---	---	protein-coding(docking protein 3)
DOK5	20	52525201	52526200	0.913638	1.6974	10.9862	0.0388332	0.000391994	0.000122098	0.333769	0.100426	0.060029	Hyper_GC_specific	intron_DOK5,cExon_DOK5,5UTR_DOK5,Prom_DOK5	---	Low_complexity	cgi	---	---	---	protein-coding(docking protein 5)
DOK6	18	65219401	65220400	2.74091	5.63226	11.1742	0.0182677	0.0108639	0.0030189	0.308965	0.184155	0.154836	Hyper_Early_onset	cExon_DOK6,Prom_DOK6,intron_DOK6,5UTR_DOK6	---	---	cgi	shore	---	---	protein-coding(docking protein 6)
DOLPP1	9	130882401	130883400	0	0.462926	2.17218	0.00388251	0.25406	0.156996	0.218109	0.468903	0.402514	Hyper_GC_specific	Prom_DOLPP1,cExon_DOLPP1,intron_DOLPP1,5UTR_DOLPP1	---	---	cgi	shore	---	---	protein-coding(dolichyl pyrophosphate phosphatase 1)
DPP10	2	115636201	115637200	2.40868	5.09218	7.89503	0.0172415	0.00777863	0.00443211	0.303404	0.170392	0.154836	Hyper_Early_onset	5UTR_DPP10,Prom_DPP10,cExon_DPP10,intron_DPP10	---	Simple_repeat	cgi	---	---	---	protein-coding(dipeptidyl-peptidase 10 (non-functional))
DPP6	7	153379801	153380800	0.581406	3.70341	5.59753	0.00451612	0.00977196	0.000138516	0.218109	0.17791	0.0643717	Hyper_Early_onset	5UTR_DPP6,intron_DPP6,Prom_DPP6	---	Simple_repeat,Low_complexity	cgi	---	---	---	protein-coding(dipeptidyl-peptidase 6)
DPP7	9	139127401	139128400	5.06654	5.94088	12.866	0.776642	0.000285492	0.0016187	0.924576	0.0887743	0.154836	Hyper_GC_specific	cExon_DPP7,intron_DPP7,Prom_DPP7	---	LINE,Low_complexity	cgi	shore	shelf	---	protein-coding(dipeptidyl-peptidase 7)
DPPA5	6	74119801	74120800	4.48513	3.78056	9.60769	0.613169	0.000329382	0.00332334	0.924576	0.096563	0.154836	Hyper_GC_specific	intron_DPPA5,cExon_DPPA5,5UTR_DPPA5,Prom_DPPA5	---	Low_complexity	cgi	shore	---	---	protein-coding(developmental pluripotency associated 5)
DPY19L1P1	7	32725401	32726400	1.07975	1.15732	3.34181	0.823364	0.00191932	0.00846141	0.924576	0.142365	0.196113	Hyper_GC_specific	Prom_DPY19L1P1	---	SINE	---	---	---	---	pseudo(dpy-19-like 1 pseudogene 1 (C. elegans))
DPY19L2	12	62348401	62349400	1.49504	1.69739	10.7773	0.804158	0.000633076	0.0023277	0.924576	0.113295	0.154836	Hyper_GC_specific	cExon_DPY19L2,5UTR_DPY19L2,Prom_DPY19L2	---	Low_complexity	cgi	shore	---	promShore_DPY19L2	protein-coding(dpy-19-like 2 (C. elegans))
DPY19L2P1	7	35192201	35193200	0.913638	3.47195	13.952	0.0044244	0.00288103	0.00252242	0.218109	0.142365	0.154836	Hyper_Early_onset	3UTR_DPY19L2P1,Prom_DPY19L2P1,5UTR_DPY19L2P1	---	---	cgi	shore	---	promShore_DPY19L2P1	pseudo(dpy-19-like 2 pseudogene 1 (C. elegans))
DPY19L2P4	7	89585801	89586800	0.41529	2.08317	8.02034	0.00858035	0.00227677	0.000905555	0.262749	0.142365	0.131863	Hyper_GC_specific	Prom_DPY19L2P4,5UTR_DPY19L2P4	---	---	cgi	shore	---	---	pseudo(dpy-19-like 2 pseudogene 4 (C. elegans))
DPYSL3	5	146869001	146870000	3.1562	3.85771	15.0381	0.512924	0.00612886	0.00321971	0.924576	0.154958	0.154836	Hyper_GC_specific	Prom_DPYSL3,5UTR_DPYSL3,cExon_DPYSL3	exon1_DPYSL3	Low_complexity	cgi	---	---	---	protein-coding(dihydropyrimidinase-like 3)
DPYSL4	10	133850001	133851000	0.249174	2.39178	3.59244	0.00377218	0.543336	0.0254241	0.218109	0.869488	0.244738	Hyper_Early_onset	intron_DPYSL4,5UTR_DPYSL4,cExon_DPYSL4,Prom_DPYSL4	---	Simple_repeat,Low_complexity	cgi	---	---	---	protein-coding(dihydropyrimidinase-like 4)
DRD1	5	174803201	174804200	1.49504	3.62625	8.85579	0.000148846	0.0714294	0.0241269	0.0780737	0.288406	0.244738	Hyper_Early_onset	5UTR_DRD1,intron_DRD1,Prom_DRD1	---	---	cgi	shore	---	---	protein-coding(dopamine receptor D1)
DRD4	11	627001	628000	4.06984	3.47194	17.8787	0.636879	0.00113684	0.000183199	0.924576	0.126682	0.0732698	Hyper_GC_specific	Prom_DRD4,5UTR_DRD4,intron_DRD4,cExon_DRD4	exon1_DRD4	Low_complexity	cgi	shore	---	---	protein-coding(dopamine receptor D4)
DSCAML1	11	117171601	117172600	2.74091	3.47195	11.4457	0.593048	0.00201359	5.65921e-05	0.924576	0.142365	0.0311785	Hyper_GC_specific	intron_DSCAML1,Prom_DSCAML1	---	---	cgi	shore	---	---	protein-coding(Down syndrome cell adhesion molecule like 1)
DSG2	18	27330801	27331800	1.07975	1.92886	4.59499	0.188463	0.00536494	0.00434341	0.494068	0.147364	0.154836	Hyper_GC_specific	Prom_DSG2	---	LTR,SINE	cgi	shore	---	---	protein-coding(desmoglein 2)
DTX1	12	111978601	111979600	1.5781	2.31463	8.85578	0.259687	0.00314781	0.00516251	0.555615	0.142365	0.160905	Hyper_GC_specific	Prom_DTX1	---	LINE,Simple_repeat	cgi	shore	---	---	protein-coding(deltex homolog 1 (Drosophila))
DTX2	7	75947601	75948600	4.1529	5.47796	14.4115	0.126291	0.000851727	0.000294131	0.440123	0.113882	0.103597	Hyper_GC_specific	5UTR_DTX2,cExon_DTX2,intron_DTX2,Prom_DTX2	---	SINE	---	---	---	---	protein-coding(deltex homolog 2 (Drosophila))
DTX2P1-UPK3BP1-PMS2P11	7	76447801	76448800	5.48182	4.93788	16.709	0.668698	0.0103143	0.0039611	0.924576	0.181728	0.154836	Hyper_GC_specific	Prom_DTX2P1-UPK3BP1-PMS2P11,5UTR_DTX2P1-UPK3BP1-PMS2P11,intron_DTX2P1-UPK3BP1-PMS2P11	exon1_DTX2P1-UPK3BP1-PMS2P11	---	---	---	---	---	pseudo(DTX2P1-UPK3BP1-PMS2P11 readthrough (non-protein coding))
DUSP21	X	44588001	44589000	4.48513	4.93788	11.2786	0.557785	0.0109695	0.00970561	0.924576	0.184155	0.200002	Hyper_GC_specific	cExon_DUSP21,3UTR_DUSP21,Prom_DUSP21,5UTR_DUSP21	exon1_DUSP21	---	cgi	shore	---	---	protein-coding(dual specificity phosphatase 21)
DUSP22	6	236801	237800	6.22935	3.85772	19.5496	0.00755716	0.00170084	0.00386105	0.255115	0.142365	0.154836	Hyper_GC_specific	intron_DUSP22,5UTR_DUSP22,cExon_DUSP22,Prom_DUSP22	exon1_DUSP22	---	cgi	shore	---	---	protein-coding(dual specificity phosphatase 22)
DYDC1	10	82106201	82107200	2.49174	1.62024	10.0254	0.636085	0.0162219	0.00704015	0.924576	0.199612	0.18778	Hyper_GC_specific	Prom_DYDC2,Prom_DYDC1,5UTR_DYDC1,5UTR_DYDC2,intron_DYDC2,intron_DYDC1	---	---	cgi	shore	---	promShore_DYDC1	protein-coding(DPY30 domain containing 2)
DYDC2	10	82106201	82107200	2.49174	1.62024	10.0254	0.636085	0.0162219	0.00704015	0.924576	0.199612	0.18778	Hyper_GC_specific	Prom_DYDC2,Prom_DYDC1,5UTR_DYDC1,5UTR_DYDC2,intron_DYDC2,intron_DYDC1	---	---	cgi	shore	---	promShore_DYDC1	protein-coding(DPY30 domain containing 2)
DZIP1	13	95094001	95095000	1.74422	3.70341	9.23175	0.0236444	0.000361824	0.000322934	0.322683	0.0998983	0.111311	Hyper_GC_specific	intron_DZIP1,Prom_DZIP1,5UTR_DZIP1	---	LINE	cgi	shore	shelf	---	protein-coding(DAZ interacting protein 1)
ECEL1	2	233058801	233059800	5.64794	4.93788	13.785	0.478323	4.92605e-05	4.46648e-05	0.924576	0.0255106	0.0263475	Hyper_GC_specific	intron_ECEL1,cExon_ECEL1,Prom_ECEL1,5UTR_ECEL1	---	Low_complexity	cgi	---	---	---	protein-coding(endothelin converting enzyme-like 1)
ECEL1P2	2	232959601	232960600	5.56489	5.4008	18.3799	0.843044	0.000211025	0.000809726	0.93238	0.0735733	0.129685	Hyper_GC_specific	Prom_ECEL1P2,5UTR_ECEL1P2,3UTR_ECEL1P2	---	---	cgi	shore	---	---	pseudo(endothelin converting enzyme-like 1, pseudogene 2)
ECH1	19	44013601	44014600	2.15951	1.69739	15.2888	0.109579	0.000473794	0.00086248	0.422912	0.106497	0.129685	Hyper_GC_specific	cExon_ECH1,5UTR_ECH1,Prom_ECH1,intron_ECH1	---	SINE	cgi	shore	---	promShore_ECH1	protein-coding(enoyl CoA hydratase 1, peroxisomal)
ECHDC3	10	11823001	11824000	3.1562	3.70341	10.109	0.816829	0.00246225	0.000102987	0.924576	0.142365	0.0516682	Hyper_GC_specific	Prom_ECHDC3	---	LTR,SINE	---	shore	---	---	protein-coding(enoyl CoA hydratase domain containing 3)
EDIL3	5	83715401	83716400	1.74422	4.08918	10.4431	0.00186276	0.00366256	0.000819468	0.218109	0.142365	0.129685	Hyper_Early_onset	intron_EDIL3,5UTR_EDIL3,Prom_EDIL3,cExon_EDIL3	exon1_EDIL3	Low_complexity	cgi	shore	shelf	---	protein-coding(EGF-like repeats and discoidin I-like domains 3)
EDNRA	4	148621401	148622400	2.07645	2.93186	8.66781	0.589731	0.00909858	0.00125191	0.924576	0.174704	0.153421	Hyper_GC_specific	5UTR_EDNRA,Prom_EDNRA,intron_EDNRA	exon1_EDNRA	---	cgi	shore	---	---	protein-coding(endothelin receptor type A)
EDNRB	13	77390801	77391800	1.99339	4.01203	9.18997	0.0318846	0.0161341	0.00163251	0.327049	0.199612	0.154836	Hyper_Early_onset	5UTR_EDNRB,cExon_EDNRB,intron_EDNRB,Prom_EDNRB	---	Low_complexity	cgi	shore	---	promShore_EDNRB	protein-coding(endothelin receptor type B)
EEF1G	11	62098601	62099600	2.32562	1.08016	5.01272	0.00512656	0.198859	0.605164	0.220861	0.417067	0.852216	Hyper_GC_specific	Prom_EEF1G,cExon_TUT1,3UTR_TUT1	---	---	---	shore	---	promShore_EEF1G	protein-coding(eukaryotic translation elongation factor 1 gamma)
EEF2	19	3935001	3936000	0.41529	1.54309	4.76207	0.00101987	0.20847	0.103808	0.200318	0.423014	0.336987	Hyper_GC_specific	Prom_EEF2,cExon_EEF2,intron_EEF2	---	---	cgi	shore	---	promShore_SNORD37	protein-coding(eukaryotic translation elongation factor 2)
EEPD1	7	36157401	36158400	3.07315	1.8517	6.51653	0.00173234	0.134798	0.248029	0.218109	0.358982	0.462726	Hyper_GC_specific	Prom_EEPD1	---	LTR,LINE,DNA	---	shore	---	---	protein-coding(endonuclease/exonuclease/phosphatase family domain containing 1)
EFCAB1	8	49810001	49811000	2.07645	3.31764	14.4951	0.127608	0.003706	0.00281783	0.441302	0.142365	0.154836	Hyper_GC_specific	3UTR_EFCAB1,Prom_EFCAB1,5UTR_EFCAB1,cExon_EFCAB1,intron_EFCAB1	---	DNA	cgi	shore	---	promShore_EFCAB1	protein-coding(EF-hand calcium binding domain 1)
EFEMP1	2	56003801	56004800	1.82728	3.00902	14.3489	0.0951378	0.0116585	0.00468741	0.411919	0.188019	0.154836	Hyper_GC_specific	intron_EFEMP1,Prom_EFEMP1,5UTR_EFEMP1	---	Low_complexity	cgi	shore	---	promShore_EFEMP1	protein-coding(EGF containing fibulin-like extracellular matrix protein 1)
EFHD1	2	233206201	233207200	1.99339	0.848698	6.01526	0.00891924	0.079975	0.153847	0.264689	0.301549	0.400252	Hyper_GC_specific	5UTR_EFHD1,cExon_EFHD1,Prom_EFHD1,intron_EFHD1	exon1_EFHD1	---	cgi	---	---	---	protein-coding(EF-hand domain family, member D1)
EFS	14	22904401	22905400	0.913638	1.54309	3.25826	0.176864	0.0455897	0.00748519	0.482455	0.252904	0.193356	Hyper_GC_specific	Prom_EFS,5UTR_EFS	---	Low_complexity	cgi	---	---	---	protein-coding(embryonal Fyn-associated substrate)
EGFLAM	5	38293801	38294800	1.16281	2.23747	4.34435	0.527652	0.0569136	0.000350799	0.924576	0.271754	0.113039	Hyper_GC_specific	5UTR_EGFLAM,cExon_EGFLAM,intron_EGFLAM,Prom_EGFLAM	---	---	cgi	---	---	---	protein-coding(EGF-like, fibronectin type III and laminin G domains)
EGR3	8	22604801	22605800	1.07975	0.617234	3.6551	0.792697	0.0136851	0.00349389	0.924576	0.199264	0.154836	Hyper_GC_specific	cExon_EGR3,intron_EGR3,5UTR_EGR3,Prom_EGR3	---	---	cgi	---	---	---	protein-coding(early growth response 3)
EGR4	2	73373001	73374000	3.07315	3.78056	9.21086	0.528129	0.000207952	3.6871e-05	0.924576	0.0728913	0.0220842	Hyper_GC_specific	intron_EGR4,Prom_EGR4,cExon_EGR4	---	---	cgi	---	---	---	protein-coding(early growth response 4)
EIF3J	15	42614601	42615600	1.07975	2.23748	3.34181	0.0877119	0.128895	0.00282745	0.40544	0.352011	0.154836	Hyper_GC_specific	3UTR_LOC645212,5UTR_LOC645212,Prom_LOC645212,Prom_EIF3J,intron_LOC645212	---	SINE	---	shore	---	---	miscRNA(uncharacterized LOC645212)
EIF4E1B	5	175989001	175990000	2.82397	3.39479	9.77479	0.681116	0.0111594	0.00306403	0.924576	0.184763	0.154836	Hyper_GC_specific	Prom_EIF4E1B,Prom_SNCB,5UTR_MIR4281,3UTR_MIR4281,intron_SNCB,cExon_SNCB,Prom_MIR4281,5UTR_SNCB	---	Simple_repeat,Low_complexity	cgi	shore	---	---	miscRNA(microRNA 4281)
EIF4E3	3	71885201	71886200	1.5781	1.77455	14.0356	0.60073	0.00172752	0.00166595	0.924576	0.142365	0.154836	Hyper_GC_specific	5UTR_EIF4E3,Prom_GPR27,Prom_EIF4E3	---	Simple_repeat,Low_complexity	cgi	shore	---	---	protein-coding(G protein-coupled receptor 27)
EIF5	14	102871601	102872600	1.99339	1.46593	4.2608	0.0820037	0.000685831	0.000447615	0.401547	0.113295	0.114661	Hyper_GC_specific	5UTR_EIF5,Prom_EIF5,cExon_EIF5,intron_EIF5	---	SINE	---	shore	---	---	protein-coding(eukaryotic translation initiation factor 5)
ELAVL2	9	23810801	23811800	5.73099	5.4008	18.9648	0.76595	0.00110131	0.00218521	0.924576	0.125143	0.154836	Hyper_GC_specific	5UTR_ELAVL2,Prom_ELAVL2,intron_ELAVL2	exon1_ELAVL2	Simple_repeat	cgi	shore	---	---	protein-coding(ELAV (embryonic lethal, abnormal vision, Drosophila)-like 2 (Hu antigen B))
ELAVL3	19	11451601	11452600	0.913638	2.31463	8.93935	0.0723251	0.00473694	0.00199135	0.384483	0.143746	0.154836	Hyper_GC_specific	cExon_ELAVL3,5UTR_ELAVL3,Prom_ELAVL3,intron_ELAVL3	---	Low_complexity	cgi	---	shelf	---	protein-coding(ELAV (embryonic lethal, abnormal vision, Drosophila)-like 3 (Hu antigen C))
ELAVL4	1	50286001	50287000	2.15951	3.5491	8.35452	0.164101	0.0194932	0.000216935	0.482455	0.212108	0.0838493	Hyper_GC_specific	Prom_ELAVL4,cExon_ELAVL4,intron_ELAVL4,5UTR_ELAVL4	---	---	cgi	shore	---	---	protein-coding(ELAV (embryonic lethal, abnormal vision, Drosophila)-like 4)
ELMO1	7	37453801	37454800	0.83058	1.77455	12.1141	0.186681	0.00408111	0.00436837	0.491914	0.142365	0.154836	Hyper_GC_specific	Prom_ELMO1	---	Simple_repeat,Low_complexity	cgi	shore	---	---	protein-coding(engulfment and cell motility 1)
ELOVL2	6	11151801	11152800	1.66116	1.08016	8.96023	0.0571004	0.000638901	0.000436957	0.367255	0.113295	0.114661	Hyper_GC_specific	Prom_ELOVL2,5UTR_LOC100506409,intron_LOC100506409,Prom_LOC100506409,cExon_ELOVL2,intron_ELOVL2,5UTR_ELOVL2	---	Low_complexity	cgi	shore	---	---	protein-coding(ELOVL fatty acid elongase 2)
ELOVL4	6	80713201	80714200	0.996696	1.77455	9.35706	0.139259	0.00237978	0.00103572	0.455471	0.142365	0.138509	Hyper_GC_specific	5UTR_ELOVL4,cExon_ELOVL4,Prom_ELOVL4,intron_ELOVL4	exon1_ELOVL4	Low_complexity	cgi	shore	---	---	protein-coding(ELOVL fatty acid elongase 4)
EMBP1	1	120962201	120963200	0.581406	2.54609	5.59753	0.00434632	0.0339103	0.0137618	0.218109	0.234058	0.221433	Hyper_GC_specific	Prom_EMBP1,5UTR_EMBP1,intron_EMBP1	exon1_EMBP1	---	cgi	shore	---	---	pseudo(embigin pseudogene 1)
EMILIN2	18	2836601	2837600	0.83058	1.23447	6.57918	0.510464	0.000107102	0.000166439	0.924576	0.0482246	0.0681105	Hyper_GC_specific	intron_EMILIN2,cExon_EMILIN2,Prom_EMILIN2,5UTR_EMILIN2	---	Low_complexity	cgi	---	---	---	protein-coding(elastin microfibril interfacer 2)
EMILIN3	20	39428801	39429800	2.15951	1.62024	4.67853	0.206746	0.000902883	0.00153807	0.508343	0.116884	0.154836	Hyper_GC_specific	Prom_EMILIN3,5UTR_EMILIN3	---	LINE	cgi	shore	---	promShore_EMILIN3	protein-coding(elastin microfibril interfacer 3)
EML1	14	99328401	99329400	1.99339	2.77756	6.60007	0.00880253	0.159657	0.0976307	0.263759	0.38848	0.333948	Hyper_GC_specific	Prom_EML1	---	Simple_repeat,Low_complexity	cgi	shore	---	---	protein-coding(echinoderm microtubule associated protein like 1)
EMX2	10	119292801	119293800	4.31902	6.09518	12.866	0.0371414	0.00169603	0.00109252	0.330645	0.142365	0.140349	Hyper_GC_specific	Prom_EMX2,cExon_EMX2,intron_EMX2OS,Prom_EMX2OS,intron_EMX2	---	Low_complexity	cgi	---	---	---	miscRNA(EMX2 opposite strand/antisense RNA)
EMX2OS	10	119292801	119293800	4.31902	6.09518	12.866	0.0371414	0.00169603	0.00109252	0.330645	0.142365	0.140349	Hyper_GC_specific	Prom_EMX2,cExon_EMX2,intron_EMX2OS,Prom_EMX2OS,intron_EMX2	---	Low_complexity	cgi	---	---	---	miscRNA(EMX2 opposite strand/antisense RNA)
EPHA4	2	222144401	222145400	1.32893	1.003	12.7824	0.0989192	0.00213481	0.00291135	0.411919	0.142365	0.154836	Hyper_GC_specific	cExon_EPHA4,5UTR_EPHA4,Prom_EPHA4,intron_EPHA4	---	---	cgi	---	---	---	protein-coding(EPH receptor A4)
EPHA5	4	66217401	66218400	1.99339	3.31763	6.57919	0.0062694	0.194314	0.10947	0.236573	0.411772	0.337079	Hyper_GC_specific	5UTR_EPHA5,cExon_EPHA5,Prom_LOC100144602,Prom_EPHA5,intron_EPHA5,5UTR_LOC100144602	---	Low_complexity	cgi	shore	---	promShore_EPHA5	protein-coding(EPH receptor A5)
EPHA6	3	98015001	98016000	2.49174	3.70341	17.4609	0.0345051	0.00310958	0.00156667	0.327049	0.142365	0.154836	Hyper_GC_specific	Prom_EPHA6	---	---	cgi	---	---	---	protein-coding(EPH receptor A6)
EPHA7	6	94185601	94186600	1.91033	2.85471	6.18235	0.55318	0.0156607	0.00665553	0.924576	0.199612	0.184079	Hyper_GC_specific	Prom_EPHA7,cExon_EPHA7,5UTR_EPHA7,intron_EPHA7	---	Low_complexity	cgi	shore	---	promShore_EPHA7	protein-coding(EPH receptor A7)
EPHB4	7	100264001	100265000	1.49504	0.385772	3.59244	0.102072	0.00662671	0.00036882	0.415885	0.159652	0.113039	Hyper_GC_specific	Prom_EPHB4	---	SINE	---	shore	---	promShore_EPHB4	protein-coding(EPH receptor B4)
EPHX3	19	15204201	15205200	1.32893	1.15732	7.7697	0.646887	0.00277331	0.00128735	0.924576	0.142365	0.154836	Hyper_GC_specific	intron_EPHX3,Prom_EPHX3,5UTR_EPHX3	---	SINE	cgi	shore	---	promShore_EPHX3	protein-coding(epoxide hydrolase 3)
EPN2-AS1	17	19149801	19150800	2.07645	1.77455	5.09626	0.673671	0.00977166	0.00482484	0.924576	0.17791	0.154836	Hyper_GC_specific	intron_EPN2-AS1,5UTR_EPN2-AS1,3UTR_EPN2-AS1,Prom_EPN2-AS1	---	---	---	---	---	---	miscRNA(EPN2 antisense RNA 1)
EPPK1	8	145018801	145019800	6.14629	5.01503	17.2939	0.548232	0.00650872	0.000659682	0.924576	0.158834	0.129685	Hyper_GC_specific	Prom_EPPK1,cExon_EPPK1,5UTR_EPPK1	exon1_EPPK1	---	cgi	shore	shelf	promShore_EPPK1	protein-coding(epiplakin 1)
ERBB4	2	213110401	213111400	0.41529	0.462926	6.57918	0.897056	0.00055489	0.00157147	0.954122	0.112096	0.154836	Hyper_GC_specific	Prom_ERBB4	---	---	cgi	shore	---	---	protein-coding(v-erb-a erythroblastic leukemia viral oncogene homolog 4 (avian))
ERC2	3	56476801	56477800	1.32893	0.771542	6.68362	0.135973	0.000908198	0.00295411	0.451038	0.117282	0.154836	Hyper_GC_specific	5UTR_ERC2,intron_ERC2,Prom_ERC2	---	Low_complexity	cgi	shore	---	promShore_ERC2	protein-coding(ELKS/RAB6-interacting/CAST family member 2)
ESR1	6	152170401	152171400	1.07975	2.00601	14.3698	0.20341	0.00151069	0.00206993	0.506199	0.142365	0.154836	Hyper_GC_specific	Prom_ESR1,5UTR_ESR1,cExon_ESR1,intron_ESR1	exon1_ESR1	Simple_repeat,Low_complexity	cgi	shore	---	---	protein-coding(estrogen receptor 1)
ESRRG	1	215377001	215378000	3.32232	1.00301	7.352	0.00429625	0.0717756	0.236796	0.218109	0.289034	0.454936	Hyper_GC_specific	5UTR_ESRRG,Prom_ESRRG	---	Simple_repeat	cgi	shore	shelf	promShore_ESRRG	protein-coding(estrogen-related receptor gamma)
ESX1	X	103384801	103385800	0.747522	1.62024	5.93171	0.0193986	0.0045683	0.000981479	0.313162	0.142365	0.138509	Hyper_GC_specific	cExon_ESX1,intron_ESX1,Prom_ESX1	---	DNA	cgi	shore	shelf	---	protein-coding(ESX homeobox 1)
ETFB	19	56549201	56550200	1.82728	1.6974	6.43297	0.790906	0.00820321	0.00704062	0.924576	0.172616	0.18778	Hyper_GC_specific	5UTR_ETFB,intron_ETFB,cExon_ETFB,Prom_ETFB	exon1_ETFB	LTR,LINE,SINE	---	---	---	---	protein-coding(electron-transfer-flavoprotein, beta polypeptide)
EVC	4	5763601	5764600	1.82728	1.8517	9.6077	0.742279	0.0042662	0.00497192	0.924576	0.142365	0.157064	Hyper_GC_specific	intron_EVC,Prom_EVC,5UTR_EVC,cExon_EVC	exon1_EVC	SINE,Low_complexity	cgi	shore	shelf	---	protein-coding(Ellis van Creveld syndrome)
EVC2	4	5760601	5761600	1.66116	2.7004	7.3102	0.127543	0.0516444	0.00843034	0.441245	0.26241	0.196113	Hyper_GC_specific	Prom_EVC2,5UTR_EVC2,cExon_EVC2,intron_EVC2	---	LINE,SINE	cgi	shore	shelf	promShore_EVC2	protein-coding(Ellis van Creveld syndrome 2)
EVX2	2	176656001	176657000	2.82397	4.08918	14.9755	0.0928342	3.12871e-05	0.000294056	0.411136	0.0172664	0.103587	Hyper_GC_specific	5UTR_EVX2,intron_EVX2,Prom_EVX2,cExon_EVX2	exon1_EVX2	---	cgi	shore	shelf	promShore_EVX2	protein-coding(even-skipped homeobox 2)
EXOC3L2	19	50429201	50430200	2.65786	2.23748	9.10644	0.696898	0.00986237	0.00937856	0.924576	0.178738	0.19623	Hyper_GC_specific	5UTR_EXOC3L2,intron_EXOC3L2,Prom_EXOC3L2	---	SINE,Low_complexity	cgi	shore	shelf	promShore_EXOC3L2	protein-coding(exocyst complex component 3-like 2)
EXOC3L4	14	102636001	102637000	4.06984	4.70641	8.60516	0.652416	0.000902014	0.00193891	0.924576	0.116842	0.154836	Hyper_GC_specific	5UTR_EXOC3L4,intron_EXOC3L4,Prom_EXOC3L4,cExon_EXOC3L4	exon1_EXOC3L4	SINE	---	shore	shelf	---	protein-coding(exocyst complex component 3-like 4)
EYA2	20	44956601	44957600	1.49504	1.08016	8.60515	0.493302	0.00144924	0.000872283	0.924576	0.14207	0.129786	Hyper_GC_specific	5UTR_EYA2,intron_EYA2,Prom_EYA2	---	Simple_repeat,Low_complexity	cgi	shore	---	---	protein-coding(eyes absent homolog 2 (Drosophila))
EYA4	6	133604001	133605000	0.996696	2.46894	11.6128	0.035128	0.000477266	0.000175397	0.327555	0.106986	0.0711268	Hyper_GC_specific	Prom_EYA4,intron_EYA4,5UTR_EYA4	exon1_EYA4	Low_complexity	cgi	shore	---	---	protein-coding(eyes absent homolog 4 (Drosophila))
F2	11	46697201	46698200	4.40207	2.77755	12.7824	0.00451726	0.0741622	0.0977877	0.218109	0.292953	0.333948	Hyper_GC_specific	5UTR_F2,cExon_F2,intron_F2,Prom_F2	---	---	---	---	---	---	protein-coding(coagulation factor II (thrombin))
FADS3	11	61413601	61414600	1.07975	2.08317	3.92662	0.0357683	0.0308703	0.00260035	0.328685	0.234058	0.154836	Hyper_GC_specific	Prom_FADS3,intron_FADS3	---	SINE,Simple_repeat	---	shore	---	---	protein-coding(fatty acid desaturase 3)
FAM107A	3	58537801	58538800	2.07645	1.00301	6.18234	0.00581982	0.00404873	0.00515505	0.230121	0.142365	0.160738	Hyper_GC_specific	intron_FAM107A,Prom_FAM107A,5UTR_FAM107A	exon1_FAM107A	SINE	---	---	---	---	protein-coding(family with sequence similarity 107, member A)
FAM110B	8	59069601	59070600	0.581406	1.6974	8.64692	0.028181	0.00207791	0.000747377	0.327049	0.142365	0.129685	Hyper_GC_specific	5UTR_FAM110B,intron_FAM110B,Prom_FAM110B	---	Simple_repeat	cgi	shore	---	---	protein-coding(family with sequence similarity 110, member B)
FAM115A	7	143212801	143213800	1.74422	2.08317	5.68108	0.644543	0.0548799	0.00999037	0.924576	0.268424	0.203885	Hyper_GC_specific	Prom_FAM115A,5UTR_FAM115A,intron_FAM115A	---	Low_complexity	cgi	shore	---	promShore_FAM115A	protein-coding(family with sequence similarity 115, member A)
FAM123A	13	24642001	24643000	6.22935	6.86673	14.8711	0.679521	3.89705e-05	0.00203855	0.924576	0.0209334	0.154836	Hyper_GC_specific	Prom_FAM123A,cExon_FAM123A,intron_FAM123A	---	Low_complexity	cgi	---	---	---	protein-coding(family with sequence similarity 123A)
FAM135B	8	139578201	139579200	0.747522	1.69739	12.6153	0.105412	0.0063765	0.00291099	0.420036	0.157267	0.154836	Hyper_GC_specific	5UTR_FAM135B,Prom_FAM135B	---	Low_complexity	cgi	shore	---	promShore_FAM135B	protein-coding(family with sequence similarity 135, member B)
FAM155B	X	68641201	68642200	0.83058	1.08016	6.18235	0.561352	0.000628164	0.000330051	0.924576	0.113164	0.112823	Hyper_GC_specific	Prom_FAM155B,5UTR_FAM155B,cExon_FAM155B	---	Simple_repeat,Low_complexity	cgi	---	---	---	protein-coding(family with sequence similarity 155, member B)
FAM159B	5	64021801	64022800	1.66116	2.93186	7.43552	0.0778262	0.00779509	0.00222181	0.394353	0.170626	0.154836	Hyper_GC_specific	cExon_FAM159B,intron_FAM159B,Prom_FAM159B,5UTR_FAM159B	exon1_FAM159B	---	cgi	shore	---	---	protein-coding(family with sequence similarity 159, member B)
FAM162B	6	117192601	117193600	2.99009	4.16633	15.0381	0.608417	3.19273e-05	0.00132857	0.924576	0.0175995	0.154836	Hyper_GC_specific	5UTR_FAM162B,intron_FAM162B,cExon_FAM162B,Prom_FAM162B	---	---	cgi	---	---	---	protein-coding(family with sequence similarity 162, member B)
FAM165B	21	34669801	34670800	0.747522	2.31463	5.43044	0.00508558	0.0596294	0.0200032	0.220124	0.276407	0.2353	Hyper_GC_specific	intron_FAM165B,Prom_FAM165B	---	SINE	cgi	shore	---	---	protein-coding(family with sequence similarity 165, member B)
FAM166A	9	139261001	139262000	2.07645	2.23748	5.34689	0.82628	0.0473958	0.0036126	0.924576	0.256416	0.154836	Hyper_GC_specific	Prom_FAM166A,5UTR_FAM166A,intron_FAM166A,cExon_FAM166A	---	SINE	---	---	---	---	protein-coding(family with sequence similarity 166, member A)
FAM166B	9	35552801	35553800	1.16281	3.62625	6.18234	0.0036023	0.138021	0.0364902	0.218109	0.362849	0.247358	Hyper_Early_onset	Prom_FAM166B,cExon_FAM166B,intron_FAM166B	---	---	---	---	---	---	protein-coding(family with sequence similarity 166, member B)
FAM178B	2	97015601	97016600	5.31571	5.16934	10.9027	0.920135	0.022106	0.000189617	0.961553	0.219966	0.0754251	Hyper_GC_specific	Prom_FAM178B,5UTR_FAM178B,intron_FAM178B,cExon_FAM178B	---	SINE	cgi	shore	---	promShore_FAM178B	protein-coding(family with sequence similarity 178, member B)
FAM181B	11	82120801	82121800	1.49504	1.77455	6.01525	0.645748	0.0152053	0.00883809	0.924576	0.199612	0.196113	Hyper_GC_specific	3UTR_FAM181B,Prom_FAM181B,cExon_FAM181B	exon1_FAM181B	---	cgi	shore	---	---	protein-coding(family with sequence similarity 181, member B)
FAM193A	4	2595601	2596600	1.82728	4.08918	3.9684	0.00471901	0.904474	0.0210676	0.219343	0.94489	0.238637	Hyper_Early_onset	Prom_FAM193A	---	SINE,Low_complexity	---	---	---	---	protein-coding(family with sequence similarity 193, member A)
FAM19A2	12	60871601	60872600	3.1562	4.24349	14.2027	0.234803	0.00412402	0.00707105	0.533617	0.142365	0.188031	Hyper_GC_specific	Prom_FAM19A2,5UTR_FAM19A2	exon1_FAM19A2	---	cgi	shore	---	promShore_FAM19A2	protein-coding(family with sequence similarity 19 (chemokine (C-C motif)-like), member A2)
FAM19A4	3	69063001	69064000	1.74422	3.62625	9.02288	0.0159188	0.00538206	0.000503274	0.298011	0.147364	0.12253	Hyper_GC_specific	Prom_FAM19A4,intron_FAM19A4	---	---	cgi	shore	---	---	protein-coding(family with sequence similarity 19 (chemokine (C-C motif)-like), member A4)
FAM19A5	22	47350801	47351800	0.996696	2.00601	4.34435	0.0596181	0.052136	0.00820537	0.37329	0.263553	0.196113	Hyper_GC_specific	cExon_FAM19A5,5UTR_FAM19A5,intron_FAM19A5,Prom_FAM19A5	---	Low_complexity	cgi	shore	---	---	protein-coding(family with sequence similarity 19 (chemokine (C-C motif)-like), member A5)
FAM20A	17	64108001	64109000	1.24587	0.385772	13.9521	0.199813	0.00026727	0.000389034	0.504988	0.085104	0.113039	Hyper_GC_specific	Prom_FAM20A,5UTR_FAM20A,cExon_FAM20A	exon1_FAM20A	Low_complexity	cgi	---	---	---	protein-coding(family with sequence similarity 20, member A)
FAM217A	6	4023601	4024600	5.89712	5.32365	17.9622	0.603575	0.00111398	0.00105362	0.924576	0.125559	0.138509	Hyper_GC_specific	Prom_FAM217A,Prom_C6orf201,intron_FAM217A,5UTR_FAM217A,5UTR_C6orf201	---	Low_complexity	cgi	shore	---	promShore_FAM217A	protein-coding(chromosome 6 open reading frame 201)
FAM24B	10	124628601	124629600	2.07645	1.77455	6.01525	0.232896	0.000840378	0.00188057	0.531365	0.113295	0.154836	Hyper_GC_specific	3UTR_FAM24B,3UTR_FAM24B-CUZD1,5UTR_LOC399815,5UTR_FAM24B-CUZD1,intron_LOC399815,intron_FAM24B-CUZD1,Prom_LOC399815,Prom_FAM24B-CUZD1,intron_FAM24B,5UTR_FAM24B,Prom_FAM24B	---	---	cgi	shore	---	---	pseudo(chromosome 10 open reading frame 88 pseudogene)
FAM24B-CUZD1	10	124628601	124629600	2.07645	1.77455	6.01525	0.232896	0.000840378	0.00188057	0.531365	0.113295	0.154836	Hyper_GC_specific	3UTR_FAM24B,3UTR_FAM24B-CUZD1,5UTR_LOC399815,5UTR_FAM24B-CUZD1,intron_LOC399815,intron_FAM24B-CUZD1,Prom_LOC399815,Prom_FAM24B-CUZD1,intron_FAM24B,5UTR_FAM24B,Prom_FAM24B	---	---	cgi	shore	---	---	pseudo(chromosome 10 open reading frame 88 pseudogene)
FAM43B	1	20751801	20752800	2.15951	6.17234	20.4686	0.0286019	1.28351e-05	9.92298e-05	0.327049	0.0078084	0.0502535	Hyper_Early_onset	5UTR_FAM43B,Prom_FAM43B,cExon_FAM43B	exon1_FAM43B	---	cgi	---	---	---	protein-coding(family with sequence similarity 43, member B)
FAM48B1	X	24289801	24290800	2.65786	3.31764	8.93934	0.57389	0.00696469	0.00372698	0.924576	0.162278	0.154836	Hyper_GC_specific	Prom_FAM48B1	---	DNA	cgi	shore	---	---	protein-coding(family with sequence similarity 48, member B1)
FAM48B2	X	24241401	24242400	2.90703	2.62325	9.02288	0.789729	0.000241492	0.000344098	0.924576	0.0797538	0.113039	Hyper_GC_specific	Prom_FAM48B2	---	DNA	cgi	shore	---	promShore_SUPT20HL2	protein-coding(family with sequence similarity 48, member B2)
FAM50B	6	3794201	3795200	5.48183	3.16333	13.2837	0.0315507	0.000548692	0.00736712	0.327049	0.112096	0.192337	Hyper_GC_specific	intron_FAM50B,cExon_FAM50B,Prom_FAM50B,5UTR_FAM50B	---	---	cgi	shore	---	---	protein-coding(family with sequence similarity 50, member B)
FAM70A	X	119328601	119329600	0.332232	1.54309	9.02288	0.00596982	0.00341693	0.0018395	0.23306	0.142365	0.154836	Hyper_GC_specific	intron_FAM70A,cExon_FAM70A,Prom_FAM70A,5UTR_FAM70A	---	Low_complexity	cgi	shore	---	promShore_TMEM255A	protein-coding(family with sequence similarity 70, member A)
FAM83C	20	33343201	33344200	4.56819	6.01804	9.98365	0.194354	0.049922	0.00861422	0.499777	0.261758	0.196113	Hyper_GC_specific	Prom_FAM83C,cExon_FAM83C,5UTR_FAM83C	---	Simple_repeat	cgi	shore	---	promShore_FAM83C	protein-coding(family with sequence similarity 83, member C)
FAM9C	X	12971801	12972800	1.5781	2.31463	8.8558	0.457798	0.0113142	0.00310051	0.924576	0.185967	0.154836	Hyper_GC_specific	cExon_FAM9C,intron_FAM9C,Prom_FAM9C,5UTR_FAM9C	---	---	---	---	---	---	protein-coding(family with sequence similarity 9, member C)
FANK1	10	127574401	127575400	39.7017	35.7996	106.938	0.601587	0.000572244	0.000213933	0.924576	0.112096	0.0830685	Hyper_GC_specific	Prom_FANK1,5UTR_FANK1,intron_FANK1,cExon_FANK1	---	Simple_repeat,Low_complexity	cgi	---	---	---	protein-coding(fibronectin type III and ankyrin repeat domains 1)
FASTK	7	150407001	150408000	2.90703	4.01202	10.6938	0.0110164	0.00963434	0.00785475	0.280172	0.177345	0.196113	Hyper_GC_specific	Prom_FASTK,intron_FASTK,cExon_FASTK	---	DNA	---	shore	---	---	protein-coding(Fas-activated serine/threonine kinase)
FAT4	4	126457401	126458400	3.40538	5.32365	18.2755	0.0270913	0.000213529	0.000594706	0.327049	0.0740781	0.12908	Hyper_GC_specific	cExon_FAT4,Prom_FAT4	exon1_FAT4	---	cgi	shore	---	---	protein-coding(FAT tumor suppressor homolog 4 (Drosophila))
FAXC	6	99902801	99903800	2.82397	2.85471	7.51906	0.937643	0.00566724	0.00528022	0.965504	0.150337	0.16354	Hyper_GC_specific	Prom_FAXC,cExon_FAXC,intron_FAXC	---	---	---	shore	---	---	protein-coding(failed axon connections homolog (Drosophila))
FBF1	17	71447401	71448400	1.99339	1.46593	4.01017	0.499457	0.00352813	0.00275434	0.924576	0.142365	0.154836	Hyper_GC_specific	intron_FBF1,Prom_FBF1	---	SINE	---	shore	---	---	protein-coding(Fas (TNFRSF6) binding factor 1)
FBLIM1	1	15957601	15958600	1.16281	0.0771544	5.68107	0.0544379	0.00395448	0.00881836	0.361851	0.142365	0.196113	Hyper_GC_specific	Prom_FBLIM1,5UTR_FBLIM1,intron_FBLIM1	---	Low_complexity	cgi	shore	---	---	protein-coding(filamin binding LIM protein 1)
FBLL1	5	167888001	167889000	1.66116	3.47194	4.42789	0.0963077	0.202687	0.00928356	0.411919	0.420544	0.196113	Hyper_GC_specific	Prom_FBLL1	---	Simple_repeat,Low_complexity	cgi	shore	---	---	pseudo(fibrillarin-like 1)
FBLN1	22	44277401	44278400	1.66116	2.93186	5.59753	0.177287	0.109562	0.00355563	0.482455	0.330007	0.154836	Hyper_GC_specific	intron_FBLN1,Prom_FBLN1,5UTR_FBLN1,cExon_FBLN1	---	---	cgi	shore	---	---	protein-coding(fibulin 1)
FBN1	15	46724801	46725800	1.41199	1.62024	11.6963	0.806133	0.000119896	0.00137051	0.924576	0.0524814	0.154836	Hyper_GC_specific	5UTR_FBN1,intron_FBN1,Prom_FBN1	---	---	cgi	---	---	---	protein-coding(fibrillin 1)
FBN2	5	127900401	127901400	1.32893	4.39779	11.5919	0.00805444	0.000650218	0.000779292	0.260465	0.113295	0.129685	Hyper_Early_onset	intron_FBN2,cExon_FBN2,5UTR_FBN2,Prom_FBN2	---	Satellite	cgi	shore	---	---	protein-coding(fibrillin 2)
FBRS	16	30583201	30584200	5.06654	6.48096	11.2368	0.467611	0.000987849	0.00470536	0.924576	0.121653	0.154836	Hyper_GC_specific	cExon_FBRS,Prom_FBRS,intron_FBRS,5UTR_FBRS	---	Simple_repeat,Low_complexity	---	---	---	---	protein-coding(fibrosin)
FBXL21	5	135293601	135294600	2.82397	3.39479	9.44062	0.558336	0.0322653	0.00511678	0.924576	0.234058	0.159831	Hyper_GC_specific	5UTR_FBXL21,Prom_FBXL21,intron_FBXL21	---	Simple_repeat,Low_complexity	cgi	shore	---	---	protein-coding(F-box and leucine-rich repeat protein 21 (gene/pseudogene))
FBXO21	12	116111001	116112000	0.83058	1.38878	7.10135	0.0032654	0.0267625	0.0207252	0.218109	0.228418	0.238637	Hyper_GC_specific	Prom_FBXO21,intron_FBXO21,cExon_FBXO21	---	SINE	---	shore	---	---	protein-coding(F-box protein 21)
FBXO31	16	85981801	85982800	1.41199	3.00902	3.42535	0.00105907	0.606248	0.0603749	0.202946	0.869488	0.303433	Hyper_GC_specific	Prom_FBXO31,intron_FBXO31,Prom_MAP1LC3B	---	SINE	cgi	shore	---	---	protein-coding(F-box protein 31)
FCER1G	1	159450401	159451400	1.74422	2.46894	3.75954	0.0064157	0.116152	0.027807	0.237994	0.337509	0.244738	Hyper_GC_specific	intron_NDUFS2,Prom_FCER1G,cExon_NDUFS2,3UTR_NDUFS2	---	SINE,Simple_repeat	---	---	---	---	protein-coding(Fc fragment of IgE, high affinity I, receptor for; gamma polypeptide)
FDX1L	19	10288001	10289000	1.16281	1.8517	3.17472	0.0680024	0.00586775	0.00192408	0.381558	0.152494	0.154836	Hyper_GC_specific	Prom_FDX1L,3UTR_RAVER1	---	---	---	shore	---	promShore_FDX1L	protein-coding(ferredoxin 1-like)
FDXR	17	70375601	70376600	2.15951	3.00902	6.93426	0.00965643	0.150664	0.0831164	0.268896	0.37805	0.32359	Hyper_GC_specific	intron_FDXR,cExon_FDXR,5UTR_FDXR,Prom_FDXR	---	LINE,SINE,Low_complexity	---	---	shelf	---	protein-coding(ferredoxin reductase)
FERMT3	11	63730801	63731800	1.99339	2.85471	16.4584	0.603472	0.00122299	0.00298888	0.924576	0.129929	0.154836	Hyper_GC_specific	cExon_FERMT3,Prom_FERMT3,intron_FERMT3,5UTR_FERMT3	---	SINE	cgi	shore	---	---	protein-coding(fermitin family member 3)
FEZ2	2	36679601	36680600	0.664464	0.925849	2.81965	0.534683	0.0340644	0.0092938	0.924576	0.234058	0.196113	Hyper_GC_specific	Prom_FEZ2	---	LTR,SINE	---	shore	---	promShore_FEZ2	protein-coding(fasciculation and elongation protein zeta 2 (zygin II))
FEZF2	3	62333801	62334800	3.48844	4.62926	9.18997	0.124617	0.000520451	9.88092e-05	0.438436	0.110907	0.0500834	Hyper_GC_specific	5UTR_FEZF2,Prom_FEZF2,intron_FEZF2	---	---	cgi	shore	shelf	---	protein-coding(FEZ family zinc finger 2)
FGD1	X	54538201	54539200	0.083058	0.0771544	3.34181	0.60738	0.00222705	0.00218977	0.924576	0.142365	0.154836	Hyper_GC_specific	cExon_FGD1,Prom_FGD1,intron_FGD1,5UTR_FGD1	exon1_FGD1	Simple_repeat,Low_complexity	cgi	---	---	---	protein-coding(FYVE, RhoGEF and PH domain containing 1)
FGD3	9	94747601	94748600	2.49174	3.00902	5.01271	0.558964	0.0495482	0.00529641	0.924576	0.261221	0.163881	Hyper_GC_specific	Prom_FGD3	---	LTR,SINE	---	---	---	---	protein-coding(FYVE, RhoGEF and PH domain containing 3)
FGF11	17	7281801	7282800	1.24587	3.08617	7.35198	0.0864764	0.00603093	0.000201054	0.40519	0.154076	0.0792265	Hyper_GC_specific	Prom_FGF11	---	Simple_repeat,Low_complexity	---	shore	---	---	protein-coding(fibroblast growth factor 11)
FGF12	3	193609601	193610600	0.166116	4.32064	13.3463	0.00545329	0.00481732	0.00250115	0.225171	0.143898	0.154836	Hyper_Early_onset	Prom_FGF12	---	Low_complexity	cgi	---	---	---	protein-coding(fibroblast growth factor 12)
FGF13	X	137620401	137621400	0.083058	0.385772	2.84054	0.109547	0.00852918	0.00358216	0.422912	0.172616	0.154836	Hyper_GC_specific	cExon_FGF13,Prom_FGF13,5UTR_FGF13,Prom_LOC100129662,intron_FGF13	exon1_FGF13	Low_complexity	cgi	shore	---	---	protein-coding(fibroblast growth factor 13)
FGF14	13	101366601	101367600	4.65125	3.00902	11.571	0.00905925	0.000123475	0.00096901	0.265585	0.0535263	0.137903	Hyper_GC_specific	intron_FGF14,Prom_FGF14,5UTR_FGF14,cExon_FGF14	---	Low_complexity	cgi	shore	---	promShore_FGF14	protein-coding(fibroblast growth factor 14)
FGF2	4	123966801	123967800	0.41529	2.46894	4.49056	0.0238697	0.1115	0.00606557	0.322683	0.331743	0.174952	Hyper_Early_onset	cExon_FGF2,5UTR_FGF2,Prom_FGF2	---	Simple_repeat,Low_complexity	cgi	shore	---	---	protein-coding(fibroblast growth factor 2 (basic))
FGF4	11	69299001	69300000	1.82728	1.6974	8.35452	0.658205	0.00283723	0.00123302	0.924576	0.142365	0.151604	Hyper_GC_specific	Prom_FGF4,5UTR_FGF4,cExon_FGF4	---	Low_complexity	cgi	shore	---	promShore_FGF4	protein-coding(fibroblast growth factor 4)
FGF5	4	81406401	81407400	1.66116	1.8517	9.50327	0.725191	0.00866493	0.00464067	0.924576	0.172836	0.154836	Hyper_GC_specific	Prom_FGF5,5UTR_FGF5,intron_FGF5,cExon_FGF5	exon1_FGF5	---	cgi	shore	---	---	protein-coding(fibroblast growth factor 5)
FGF8	10	103525001	103526000	0.664464	1.08016	9.77479	0.597766	0.00507402	0.00742202	0.924576	0.145474	0.192775	Hyper_GC_specific	5UTR_FGF8,cExon_FGF8,intron_FGF8,Prom_FGF8	---	SINE,Simple_repeat,Low_complexity	cgi	shore	shelf	---	protein-coding(fibroblast growth factor 8 (androgen-induced))
FGFR2	10	123344801	123345800	2.74091	5.63226	9.94188	0.0146813	0.005199	0.00260111	0.298011	0.146594	0.154836	Hyper_Early_onset	intron_FGFR2,Prom_FGFR2	---	Simple_repeat	---	shore	---	---	protein-coding(fibroblast growth factor receptor 2)
FIGLA	2	70870601	70871600	3.57149	4.16633	9.5868	0.165822	0.000564808	0.000690355	0.482455	0.112096	0.129685	Hyper_GC_specific	intron_FIGLA,5UTR_FIGLA,cExon_FIGLA,Prom_FIGLA	exon1_FIGLA	Simple_repeat,Low_complexity	cgi	shore	---	promShore_FIGLA	protein-coding(folliculogenesis specific basic helix-loop-helix)
FIGN	2	164300601	164301600	0.498348	1.15732	9.14821	0.00751366	0.031605	0.0207943	0.254362	0.234058	0.238637	Hyper_GC_specific	Prom_FIGN,5UTR_FIGN	---	Low_complexity	cgi	shore	---	---	protein-coding(fidgetin)
FLI1	11	128069401	128070400	1.5781	1.54309	9.94187	0.939515	0.00170801	0.000930804	0.966131	0.142365	0.134311	Hyper_GC_specific	intron_FLI1,intron_LOC100507392,Prom_FLI1,Prom_LOC100507392	---	Low_complexity	cgi	shore	shelf	promShore_FLI1-AS1	protein-coding(Friend leukemia virus integration 1)
FLJ16779	20	61355401	61356400	1.16281	1.31162	9.18997	0.615906	0.00805963	0.00482017	0.924576	0.172293	0.154836	Hyper_GC_specific	Prom_NKAIN4,Prom_FLJ16779,5UTR_FLJ16779,intron_NKAIN4,5UTR_NKAIN4,3UTR_FLJ16779,cExon_NKAIN4	exon1_FLJ16779	Low_complexity	cgi	---	---	---	miscRNA(uncharacterized LOC100192386)
FLJ30403	19	56789601	56790600	1.5781	1.77455	3.92663	0.696403	0.000510586	0.00834929	0.924576	0.1096	0.196113	Hyper_GC_specific	Prom_FLJ30403	---	LINE	cgi	shore	shelf	promShore_FLJ30403	miscRNA(uncharacterized LOC729975)
FLJ31485	12	129211201	129212200	1.91033	3.85772	9.94187	0.0501177	0.0279036	0.00414096	0.356755	0.232487	0.154836	Hyper_GC_specific	3UTR_FLJ31485,Prom_FLJ31485,Prom_FZD10,5UTR_FLJ31485	exon1_FLJ31485	---	cgi	shore	---	---	miscRNA(uncharacterized LOC440119)
FLJ32063	2	200041401	200042400	0.913638	2.62325	13.409	0.00164068	0.00358689	0.002572	0.218109	0.142365	0.154836	Hyper_GC_specific	intron_FLJ32063,Prom_FLJ32063	---	---	cgi	shore	shelf	---	miscRNA(SATB2 antisense RNA 1)
FLJ35024	9	2612401	2613400	0.581406	1.38878	3.67599	0.0154676	0.0068837	0.00133501	0.298011	0.162099	0.154836	Hyper_GC_specific	Prom_VLDLR,Prom_FLJ35024,intron_VLDLR	---	---	cgi	---	---	---	miscRNA(uncharacterized LOC401491)
FLJ40292	9	139777201	139778200	5.89712	3.08617	14.3698	0.045045	0.0082018	0.00812923	0.344704	0.172616	0.196113	Hyper_GC_specific	intron_EHMT1,3UTR_FLJ40292,5UTR_FLJ40292,Prom_FLJ40292	exon1_FLJ40292	---	---	---	---	---	miscRNA(uncharacterized LOC643210)
FLJ41350	10	102978601	102979600	0.747522	1.31162	5.43044	0.0485049	0.00553611	0.00283551	0.352693	0.148873	0.154836	Hyper_GC_specific	Prom_FLJ41350,Prom_LBX1,5UTR_LBX1,intron_FLJ41350,5UTR_FLJ41350	---	Low_complexity	cgi	---	---	---	miscRNA(uncharacterized LOC399806)
FLJ43390	14	61652801	61653800	1.24587	2.85471	4.34436	0.0071816	0.803283	0.18841	0.249326	0.899532	0.408217	Hyper_GC_specific	Prom_FLJ43390	---	Simple_repeat	cgi	shore	---	promShore_LINC00643	miscRNA(long intergenic non-protein coding RNA 643)
FLJ45513	17	45278601	45279600	2.40868	1.23447	4.92917	0.00314465	0.0124104	0.0256118	0.218109	0.191699	0.244738	Hyper_GC_specific	Prom_TAC4,Prom_FLJ45513,intron_TAC4,intron_FLJ45513,cExon_FLJ45513	---	SINE	---	---	shelf	---	protein-coding(uncharacterized LOC729220)
FLJ45983	10	8133801	8134800	1.32893	2.62325	5.34689	0.0807805	0.0364073	0.00334576	0.399231	0.236553	0.154836	Hyper_GC_specific	3UTR_FLJ45983,Prom_FLJ45983,intron_FLJ45983,5UTR_FLJ45983	---	---	cgi	---	---	---	miscRNA(uncharacterized LOC399717)
FLRT2	14	85065601	85066600	2.24257	3.39479	10.8609	0.21627	0.00416489	0.000667544	0.516752	0.142365	0.129685	Hyper_GC_specific	Prom_FLRT2,5UTR_FLRT2	---	---	cgi	shore	shelf	---	protein-coding(fibronectin leucine rich transmembrane protein 2)
FLT1	13	27965801	27966800	3.90373	3.47194	12.1976	0.698937	0.00160672	0.000908833	0.924576	0.142365	0.132113	Hyper_GC_specific	Prom_FLT1,intron_FLT1	---	---	cgi	---	---	---	protein-coding(fms-related tyrosine kinase 1 (vascular endothelial growth factor/vascular permeability factor receptor))
FLT3	13	27572201	27573200	1.16281	2.7004	11.7381	0.0432494	6.23927e-05	0.000310762	0.341342	0.0313313	0.108239	Hyper_GC_specific	Prom_FLT3,5UTR_FLT3,intron_FLT3,cExon_FLT3	---	---	cgi	shore	---	promShore_FLT3	protein-coding(fms-related tyrosine kinase 3)
FLT4	5	180008001	180009000	1.66116	3.62625	10.5267	0.00750993	0.0329535	0.0207372	0.25432	0.234058	0.238637	Hyper_GC_specific	intron_FLT4,Prom_FLT4	---	SINE	cgi	shore	---	---	protein-coding(fms-related tyrosine kinase 4)
FMN2	1	238322201	238323200	2.49174	2.62325	9.18998	0.861422	0.0203041	0.00774681	0.940298	0.215406	0.196113	Hyper_GC_specific	cExon_FMN2,Prom_FMN2	exon1_FMN2	Simple_repeat,Low_complexity	cgi	---	---	---	protein-coding(formin 2)
FN3K	17	78284801	78285800	1.32893	1.54309	4.76208	0.804048	0.00924458	0.00660591	0.924576	0.174704	0.183323	Hyper_GC_specific	Prom_FN3K	---	LTR,LINE,SINE	---	shore	shelf	---	protein-coding(fructosamine 3 kinase)
FNDC1	6	159510201	159511200	0.747522	1.77455	8.93933	0.0905778	0.0104572	0.00537587	0.407842	0.182984	0.164007	Hyper_GC_specific	intron_FNDC1,cExon_FNDC1,Prom_FNDC1,5UTR_FNDC1	exon1_FNDC1	Low_complexity	cgi	---	---	---	protein-coding(fibronectin type III domain containing 1)
FOXB1	15	58084201	58085200	5.64794	4.24349	19.9464	0.460703	0.000459996	0.000142978	0.924576	0.105348	0.064831	Hyper_GC_specific	Prom_FOXB1,5UTR_FOXB1,intron_FOXB1,cExon_FOXB1	---	---	cgi	---	---	---	protein-coding(forkhead box B1)
FOXB2	9	78823201	78824200	1.32893	2.23747	8.77225	0.246181	0.00747742	0.00619666	0.544208	0.167234	0.176575	Hyper_GC_specific	Prom_FOXB2	---	---	cgi	shore	shelf	---	protein-coding(forkhead box B2)
FOXC2	16	85158001	85159000	2.15951	2.62324	8.43806	0.650071	0.00593487	0.00413051	0.924576	0.152925	0.154836	Hyper_GC_specific	5UTR_FOXC2,Prom_FOXC2,cExon_FOXC2	exon1_FOXC2	Low_complexity	cgi	---	shelf	---	protein-coding(forkhead box C2 (MFH-1, mesenchyme forkhead 1))
FOXE1	9	99655801	99656800	3.07315	3.78056	11.1951	0.718527	0.00680006	0.00282851	0.924576	0.16148	0.154836	Hyper_GC_specific	Prom_FOXE1,cExon_FOXE1,5UTR_FOXE1	exon1_FOXE1	Simple_repeat,Low_complexity	cgi	shore	shelf	---	protein-coding(forkhead box E1 (thyroid transcription factor 2))
FOXG1	14	28305601	28306600	1.91033	0.848697	4.01017	0.0300813	0.000929384	0.00207778	0.327049	0.118438	0.154836	Hyper_GC_specific	Prom_FOXG1,5UTR_FOXG1,cExon_FOXG1	---	Simple_repeat,Low_complexity	cgi	shore	---	promShore_FOXG1	protein-coding(forkhead box G1)
FOXI2	10	129424801	129425800	2.24257	4.78357	13.7014	0.00764499	0.000634567	0.000721652	0.256334	0.113295	0.129685	Hyper_Early_onset	5UTR_FOXI2,cExon_FOXI2,Prom_FOXI2	---	Low_complexity	cgi	---	---	---	protein-coding(forkhead box I2)
FOXI3	2	88532001	88533000	0.913638	2.08317	3.57156	0.164887	0.106825	0.00232397	0.482455	0.328522	0.154836	Hyper_GC_specific	cExon_FOXI3,Prom_FOXI3,intron_FOXI3	---	Simple_repeat,Low_complexity	cgi	shore	---	---	protein-coding(forkhead box I3)
FOXK2	17	78069201	78070200	0.996696	1.46593	3.09117	0.123041	0.00937976	0.00399564	0.436855	0.175782	0.154836	Hyper_GC_specific	Prom_FOXK2	---	SINE,Simple_repeat	---	shore	---	---	protein-coding(forkhead box K2)
FOXL1	16	85169601	85170600	2.99009	3.93487	9.77478	0.181959	0.00825327	0.00938078	0.486421	0.172616	0.19623	Hyper_GC_specific	5UTR_FOXL1,Prom_FOXL1,cExon_FOXL1	exon1_FOXL1	---	cgi	shore	shelf	---	protein-coding(forkhead box L1)
FOXL2	3	140147801	140148800	0.83058	0.617234	8.89755	0.769527	0.00142023	0.00247227	0.924576	0.140354	0.154836	Hyper_GC_specific	cExon_FOXL2,Prom_FOXL2,5UTR_FOXL2,5UTR_C3orf72,Prom_C3orf72	---	LTR,Low_complexity	cgi	---	shelf	---	protein-coding(forkhead box L2)
FOXR1	11	118347401	118348400	2.40868	3.62625	7.51906	0.0447779	0.00390296	0.00477537	0.344017	0.142365	0.154836	Hyper_GC_specific	Prom_FOXR1,5UTR_FOXR1,cExon_FOXR1,intron_FOXR1	exon1_FOXR1	LINE,Low_complexity	cgi	shore	---	---	protein-coding(forkhead box R1)
FREM2	13	38159201	38160200	1.49504	1.31162	20.0509	0.682503	0.000771239	0.00113521	0.924576	0.113295	0.144028	Hyper_GC_specific	cExon_FREM2,Prom_FREM2,5UTR_FREM2	exon1_FREM2	Simple_repeat	cgi	shore	---	---	protein-coding(FRAS1 related extracellular matrix protein 2)
FREM3	4	144840601	144841600	4.1529	4.78357	19.111	0.490941	0.000322103	7.25778e-05	0.924576	0.0958851	0.0392116	Hyper_GC_specific	Prom_FREM3,cExon_FREM3,5UTR_FREM3	exon1_FREM3	---	cgi	---	---	---	protein-coding(FRAS1 related extracellular matrix 3)
FRMD1	6	168218601	168219600	6.81075	8.79559	16.4584	0.508743	0.00611619	2.51548e-05	0.924576	0.154855	0.0155407	Hyper_GC_specific	intron_FRMD1,5UTR_FRMD1,cExon_FRMD1,Prom_FRMD1	---	Simple_repeat	cgi	shore	shelf	---	protein-coding(FERM domain containing 1)
FRMPD4	X	12066401	12067400	1.16281	1.77455	8.02035	0.749918	0.0053705	0.000219572	0.924576	0.147364	0.0845332	Hyper_GC_specific	Prom_FRMPD4,5UTR_FRMPD4,cExon_FRMPD4,intron_FRMPD4	exon1_FRMPD4	Low_complexity	cgi	shore	---	---	protein-coding(FERM and PDZ domain containing 4)
FRRS1L	9	110968601	110969600	1.41199	1.54309	8.43808	0.780075	0.00105947	0.000268979	0.924576	0.123581	0.0966575	Hyper_GC_specific	intron_FRRS1L,cExon_FRRS1L,Prom_FRRS1L,5UTR_FRRS1L	exon1_FRRS1L	DNA,Low_complexity	cgi	shore	---	promShore_FRRS1L	protein-coding(ferric-chelate reductase 1-like)
FRZB	2	183438801	183439800	5.98017	4.93787	13.3464	0.129158	0.00632046	0.00581011	0.442788	0.156611	0.170724	Hyper_GC_specific	Prom_FRZB,cExon_FRZB,intron_FRZB,5UTR_FRZB	exon1_FRZB	---	cgi	shore	---	promShore_FRZB	protein-coding(frizzled-related protein)
FSTL1	3	121652201	121653200	4.1529	3.39479	12.4065	0.693137	0.00304298	0.00309435	0.924576	0.142365	0.154836	Hyper_GC_specific	5UTR_FSTL1,cExon_FSTL1,Prom_FSTL1,intron_FSTL1	---	Low_complexity	cgi	---	---	---	protein-coding(follistatin-like 1)
FSTL4	5	132975001	132976000	1.5781	1.69739	5.09626	0.766993	0.00171793	0.0010023	0.924576	0.142365	0.138509	Hyper_GC_specific	intron_FSTL4,5UTR_FSTL4,Prom_FSTL4	---	---	cgi	---	---	---	protein-coding(follistatin-like 4)
FTHL17	X	30999601	31000600	1.82728	5.63227	8.52161	0.00864373	0.503853	0.0920355	0.262854	0.861588	0.331037	Hyper_Early_onset	cExon_FTHL17,Prom_FTHL17,5UTR_FTHL17	---	LINE,SINE	cgi	shore	---	promShore_FTHL17	protein-coding(ferritin, heavy polypeptide-like 17)
FTSJ1	X	48221201	48222200	2.15951	1.38878	4.76208	0.182612	0.0181588	0.00507193	0.487152	0.208294	0.158917	Hyper_GC_specific	intron_FTSJ1,Prom_FTSJ1,5UTR_FTSJ1,cExon_FTSJ1	---	Low_complexity	---	shore	shelf	---	protein-coding(FtsJ RNA methyltransferase homolog 1 (E. coli))
FUT9	6	96570001	96571000	0.581406	1.77455	7.0178	0.0120225	0.00389867	0.00281515	0.28704	0.142365	0.154836	Hyper_GC_specific	Prom_FUT9,5UTR_FUT9,intron_FUT9	---	Low_complexity	cgi	shore	---	---	protein-coding(fucosyltransferase 9 (alpha (1,3) fucosyltransferase))
FZD10	12	129211201	129212200	1.91033	3.85772	9.94187	0.0501177	0.0279036	0.00414096	0.356755	0.232487	0.154836	Hyper_GC_specific	3UTR_FLJ31485,Prom_FLJ31485,Prom_FZD10,5UTR_FLJ31485	exon1_FLJ31485	---	cgi	shore	---	---	miscRNA(uncharacterized LOC440119)
FZD2	17	39990601	39991600	5.31571	6.48096	28.4054	0.232094	0.000346841	0.000158828	0.530408	0.0993302	0.0659697	Hyper_GC_specific	cExon_FZD2,Prom_FZD2	exon1_FZD2	Simple_repeat,Low_complexity	cgi	---	---	---	protein-coding(frizzled family receptor 2)
FZD7	2	202608401	202609400	9.21943	10.6473	29.7003	0.691207	0.0013467	0.00506736	0.924576	0.13697	0.158826	Hyper_GC_specific	cExon_FZD7,Prom_FZD7,3UTR_FZD7	exon1_FZD7	---	cgi	shore	---	---	protein-coding(frizzled family receptor 7)
FZD9	7	72486201	72487200	7.72438	6.94389	19.3616	0.643327	0.000630753	0.000511188	0.924576	0.113295	0.124013	Hyper_GC_specific	5UTR_FZD9,Prom_FZD9,cExon_FZD9	exon1_FZD9	Low_complexity	cgi	---	---	---	protein-coding(frizzled family receptor 9)
GABRA5	15	24663401	24664400	3.40538	7.02104	9.6077	0.0314898	0.0872499	0.00822016	0.327049	0.310614	0.196113	Hyper_Early_onset	Prom_GABRA5,intron_GABRA5,5UTR_GABRA5	---	Simple_repeat	cgi	---	---	---	protein-coding(gamma-aminobutyric acid (GABA) A receptor, alpha 5)
GABRB3	15	24568201	24569200	1.32893	2.31463	8.14566	0.0412177	0.0104875	0.00773229	0.337741	0.183082	0.196113	Hyper_GC_specific	Prom_GABRB3,intron_GABRB3,cExon_GABRB3	---	Low_complexity	cgi	---	---	---	protein-coding(gamma-aminobutyric acid (GABA) A receptor, beta 3)
GABRQ	X	151556801	151557800	1.07975	1.08016	7.43553	0.999229	0.00962607	0.00647957	0.999614	0.177345	0.180875	Hyper_GC_specific	Prom_GABRQ,cExon_GABRQ,5UTR_GABRQ,intron_GABRQ	---	Low_complexity	cgi	shore	---	---	protein-coding(gamma-aminobutyric acid (GABA) A receptor, theta)
GAD2	10	26545801	26546800	1.41199	3.16332	7.18489	0.030102	0.00592373	0.000369845	0.327049	0.152856	0.113039	Hyper_GC_specific	intron_GAD2,cExon_GAD2,Prom_GAD2	---	---	cgi	---	---	---	protein-coding(glutamate decarboxylase 2 (pancreatic islets and brain, 65kDa))
GAL	11	68208801	68209800	2.5748	4.08918	8.93935	0.00157316	0.0164095	0.00928237	0.218109	0.199785	0.196113	Hyper_GC_specific	intron_GAL,5UTR_GAL,cExon_GAL,Prom_GAL	---	---	cgi	shore	---	---	protein-coding(galanin prepropeptide)
GALC	14	87528001	87529000	1.07975	0.0771544	3.92662	0.00848586	0.0834475	0.177941	0.262749	0.307413	0.402514	Hyper_GC_specific	Prom_GALC,intron_GALC	---	---	cgi	shore	---	---	protein-coding(galactosylceramidase)
GALNT13	2	154436401	154437400	1.5781	3.24048	8.96022	0.0796685	0.00123733	0.000296043	0.397836	0.130804	0.10414	Hyper_GC_specific	intron_GALNT13,5UTR_GALNT13,Prom_GALNT13	exon1_GALNT13	LTR,Low_complexity	cgi	shore	---	---	protein-coding(UDP-N-acetyl-alpha-D-galactosamine:polypeptide N-acetylgalactosaminyltransferase 13 (GalNAc-T13))
GALNT9	12	131255801	131256800	1.32893	4.62926	5.84816	0.0102824	0.0557819	0.00363139	0.275004	0.269786	0.154836	Hyper_Early_onset	intron_GALNT9,Prom_GALNT9,5UTR_GALNT9	---	---	cgi	shore	shelf	promShore_GALNT9	protein-coding(UDP-N-acetyl-alpha-D-galactosamine:polypeptide N-acetylgalactosaminyltransferase 9 (GalNAc-T9))
GALNTL6	4	172970601	172971600	3.07315	5.01503	7.72793	0.0213222	0.000766535	0.0023665	0.318894	0.113295	0.154836	Hyper_GC_specific	5UTR_GALNTL6,Prom_GALNTL6	---	Low_complexity	cgi	---	---	---	protein-coding(UDP-N-acetyl-alpha-D-galactosamine:polypeptide N-acetylgalactosaminyltransferase-like 6)
GALR1	18	73090601	73091600	4.06984	5.24649	8.35452	0.218618	0.0478545	0.00231785	0.519047	0.257369	0.154836	Hyper_GC_specific	5UTR_GALR1,cExon_GALR1,Prom_GALR1	exon1_GALR1	---	cgi	---	---	---	protein-coding(galanin receptor 1)
GAS6	13	113575801	113576800	11.8773	10.2615	26.3167	0.198158	0.000320945	0.00103399	0.503754	0.0958851	0.138509	Hyper_GC_specific	cExon_GAS6,3UTR_GAS6-AS1,5UTR_GAS6,intron_GAS6,intron_GAS6-AS1,Prom_GAS6	---	---	cgi	shore	shelf	---	protein-coding(growth arrest-specific 6)
GAS7	17	10041601	10042600	4.40207	4.47495	10.109	0.908824	0.0167829	0.00938527	0.956821	0.202032	0.196231	Hyper_GC_specific	5UTR_GAS7,cExon_GAS7,Prom_GAS7	---	---	cgi	shore	---	---	protein-coding(growth arrest-specific 7)
GATA3	10	8136601	8137600	2.07645	2.31463	6.93425	0.745601	0.00683836	0.00266099	0.924576	0.161991	0.154836	Hyper_GC_specific	5UTR_GATA3,Prom_GATA3,intron_GATA3	---	Low_complexity	cgi	---	shelf	---	protein-coding(GATA binding protein 3)
GATM	15	43457201	43458200	0.913638	2.00601	13.3672	0.0515716	0.00079174	0.00121742	0.356755	0.113295	0.150184	Hyper_GC_specific	cExon_GATM,3UTR_LOC145663,intron_GATM,5UTR_GATM,Prom_LOC145663,Prom_GATM,5UTR_LOC145663	---	Low_complexity	cgi	shore	---	---	miscRNA(uncharacterized LOC145663)
GBGT1	9	135028601	135029600	2.65786	2.54609	9.52417	0.862756	0.00149626	0.00758684	0.940924	0.142365	0.19441	Hyper_GC_specific	5UTR_GBGT1,Prom_GBGT1,intron_GBGT1	---	SINE	cgi	shore	---	promShore_GBGT1	protein-coding(globoside alpha-1,3-N-acetylgalactosaminyltransferase 1)
GDAP1L1	20	42309401	42310400	1.32893	1.8517	5.72286	0.129318	0.00583469	0.00242164	0.442939	0.152121	0.154836	Hyper_GC_specific	intron_GDAP1L1,5UTR_GDAP1L1,Prom_GDAP1L1,cExon_GDAP1L1	---	---	cgi	shore	---	---	protein-coding(ganglioside induced differentiation associated protein 1-like 1)
GDF1	19	18867401	18868400	0.83058	1.23447	3.17472	0.0885	0.00654032	0.00554288	0.40544	0.158924	0.165297	Hyper_GC_specific	5UTR_GDF1,intron_GDF1,intron_CERS1,5UTR_CERS1,Prom_CERS1,Prom_GDF1,cExon_CERS1	---	Simple_repeat,Low_complexity	cgi	---	---	---	protein-coding(growth differentiation factor 1)
GDF10	10	48058401	48059400	1.32893	2.46894	12.0305	0.00146849	0.00416279	0.00203412	0.218109	0.142365	0.154836	Hyper_GC_specific	cExon_GDF10,5UTR_GDF10,Prom_GDF10	exon1_GDF10	Simple_repeat,Low_complexity	cgi	shore	---	promShore_GDF10	protein-coding(growth differentiation factor 10)
GDF6	8	97241001	97242000	1.16281	2.54609	13.409	0.019647	0.000392429	0.00019386	0.313654	0.100519	0.0769077	Hyper_GC_specific	intron_GDF6,cExon_GDF6,Prom_GDF6	---	Low_complexity	cgi	shore	shelf	promShore_GDF6	protein-coding(growth differentiation factor 6)
GDF7	2	20728601	20729600	1.32893	0.694388	5.45132	0.00300596	0.00022175	0.000441487	0.218109	0.0758956	0.114661	Hyper_GC_specific	Prom_GDF7	---	---	cgi	shore	shelf	---	protein-coding(growth differentiation factor 7)
GDNF	5	37874601	37875600	1.99339	3.31764	9.02288	0.142315	0.0045017	3.01256e-05	0.457401	0.142365	0.0182665	Hyper_GC_specific	Prom_GDNF,5UTR_GDNF	---	---	cgi	---	shelf	promShelf_GDNF	protein-coding(glial cell derived neurotrophic factor)
GFI1	1	92720001	92721000	0.913638	2.16032	11.1951	0.00260699	0.00052528	0.000351842	0.218109	0.111208	0.113039	Hyper_GC_specific	Prom_GFI1,intron_GFI1	---	---	cgi	---	---	---	protein-coding(growth factor independent 1 transcription repressor)
GFPT2	5	179712601	179713600	1.16281	1.31162	8.10389	0.644382	0.00281952	0.00342831	0.924576	0.142365	0.154836	Hyper_GC_specific	5UTR_GFPT2,cExon_GFPT2,Prom_GFPT2,intron_GFPT2	---	SINE	cgi	---	---	---	protein-coding(glutamine-fructose-6-phosphate transaminase 2)
GFRA1	10	118021601	118022600	0.332232	0.69439	10.4431	0.678736	0.0010856	0.00188515	0.924576	0.124712	0.154836	Hyper_GC_specific	Prom_GFRA1,5UTR_GFRA1,intron_GFRA1	---	---	cgi	---	---	---	protein-coding(GDNF family receptor alpha 1)
GFRA2	8	21700801	21701800	0.747522	2.7004	4.49055	0.00635477	0.016713	0.000614318	0.237439	0.201552	0.12908	Hyper_GC_specific	5UTR_GFRA2,Prom_GFRA2,cExon_GFRA2,intron_GFRA2	---	Simple_repeat	cgi	shore	---	---	protein-coding(GDNF family receptor alpha 2)
GHRL	3	10307801	10308800	2.07645	4.62926	4.595	0.00382711	0.972594	0.0842027	0.218109	0.981121	0.325951	Hyper_GC_specific	3UTR_GHRLOS,5UTR_GHRLOS,intron_GHRL,Prom_GHRL,3UTR_GHRL	---	SINE	---	---	---	---	protein-coding(ghrelin/obestatin prepropeptide)
GHSR	3	173648001	173649000	10.9637	9.87575	33.3972	0.552694	0.000934783	0.000314061	0.924576	0.11882	0.109075	Hyper_GC_specific	cExon_GHSR,Prom_GHSR,5UTR_GHSR,3UTR_GHSR,intron_GHSR	exon1_GHSR	---	cgi	shore	shelf	---	protein-coding(growth hormone secretagogue receptor)
GJA9	1	39118001	39119000	0.41529	1.23447	2.42281	0.00633362	0.0582497	0.0179084	0.237439	0.274288	0.229083	Hyper_GC_specific	intron_GJA9,Prom_GJA9-MYCBP,intron_GJA9-MYCBP,Prom_GJA9	---	SINE,Simple_repeat	---	---	---	---	miscRNA(GJA9-MYCBP readthrough)
GJA9-MYCBP	1	39118001	39119000	0.41529	1.23447	2.42281	0.00633362	0.0582497	0.0179084	0.237439	0.274288	0.229083	Hyper_GC_specific	intron_GJA9,Prom_GJA9-MYCBP,intron_GJA9-MYCBP,Prom_GJA9	---	SINE,Simple_repeat	---	---	---	---	miscRNA(GJA9-MYCBP readthrough)
GJD2	15	32834001	32835000	1.99339	3.00902	6.99691	0.105976	0.00700634	0.000864419	0.421059	0.162355	0.129685	Hyper_GC_specific	Prom_GJD2	---	---	cgi	shore	---	promShore_GJD2	protein-coding(gap junction protein, delta 2, 36kDa)
GJD3	17	35773401	35774400	4.56819	5.09218	12.7824	0.658705	0.000252447	0.000308809	0.924576	0.0819668	0.107668	Hyper_GC_specific	Prom_GJD3,cExon_GJD3,5UTR_GJD3	exon1_GJD3	SINE	cgi	shore	---	promShore_GJD3	protein-coding(gap junction protein, delta 3, 31.9kDa)
GLB1L3	11	133650601	133651600	0.996696	2.77756	7.76971	0.0590711	0.0188308	0.00299148	0.372027	0.211344	0.154836	Hyper_GC_specific	5UTR_GLB1L3,Prom_GLB1L3	---	---	cgi	shore	---	---	protein-coding(galactosidase, beta 1-like 3)
GLRB	4	158216401	158217400	2.07645	3.00902	10.2343	0.160307	0.00133831	0.00354217	0.477954	0.136571	0.154836	Hyper_GC_specific	Prom_GLRB,5UTR_GLRB,intron_GLRB	---	Low_complexity	cgi	shore	---	---	protein-coding(glycine receptor, beta)
GLT1D1	12	127903401	127904400	5.06654	3.78056	11.3622	0.0792344	0.0100133	0.00872222	0.397359	0.179711	0.196113	Hyper_GC_specific	intron_GLT1D1,cExon_GLT1D1,5UTR_GLT1D1,Prom_GLT1D1	---	Simple_repeat,Low_complexity	cgi	shore	---	---	protein-coding(glycosyltransferase 1 domain containing 1)
GLUD1P3	10	75162201	75163200	8.30581	6.09519	17.1268	0.0936384	0.00195852	0.000547943	0.411919	0.142365	0.128158	Hyper_GC_specific	Prom_GLUD1P3,5UTR_GLUD1P3,3UTR_GLUD1P3	exon1_GLUD1P3	---	cgi	shore	shelf	---	pseudo(glutamate dehydrogenase 1 pseudogene 3)
GMEB1	1	28866001	28867000	0.249174	1.23447	3.17472	0.00741294	0.00732086	0.00518101	0.252792	0.166075	0.161272	Hyper_GC_specific	Prom_GMEB1	---	SINE	---	---	---	---	protein-coding(glucocorticoid modulatory element binding protein 1)
GMPPB	3	49734401	49735400	2.49174	5.94089	11.6963	0.0384109	0.0277663	0.00429707	0.333032	0.231871	0.154836	Hyper_Early_onset	Prom_GMPPB,cExon_GMPPB,intron_GMPPB	---	---	---	shore	shelf	promShelf_AMIGO3	protein-coding(GDP-mannose pyrophosphorylase B)
GNAO1	16	54783401	54784400	0.498348	2.08317	2.92408	0.00518228	0.725021	0.098759	0.22192	0.886578	0.333948	Hyper_GC_specific	Prom_GNAO1,3UTR_DKFZP434H168,Prom_LOC283856,cExon_GNAO1,5UTR_GNAO1,intron_GNAO1,5UTR_DKFZP434H168	---	Simple_repeat	cgi	shore	---	promShore_LOC283856	protein-coding(guanine nucleotide binding protein (G protein), alpha activating activity polypeptide O)
GNAS	20	56859601	56860600	6.56158	8.17836	16.7926	0.620287	0.00209878	0.00021343	0.924576	0.142365	0.0829474	Hyper_GC_specific	Prom_GNAS,Prom_GNAS-AS1	---	---	cgi	shore	shelf	promShore_GNAS-AS1	miscRNA(GNAS antisense RNA 1)
GNAS-AS1	20	56859601	56860600	6.56158	8.17836	16.7926	0.620287	0.00209878	0.00021343	0.924576	0.142365	0.0829474	Hyper_GC_specific	Prom_GNAS,Prom_GNAS-AS1	---	---	cgi	shore	shelf	promShore_GNAS-AS1	miscRNA(GNAS antisense RNA 1)
GNB1	1	1813001	1814000	1.66116	0.617234	3.92663	0.00903583	0.0256613	0.0697751	0.265521	0.224993	0.307439	Hyper_GC_specific	Prom_GNB1	---	LINE	cgi	shore	---	promShore_GNB1	protein-coding(guanine nucleotide binding protein (G protein), beta polypeptide 1)
GNMT	6	43037001	43038000	1.41199	2.00601	4.44879	0.00117944	0.199485	0.12599	0.21247	0.417827	0.363436	Hyper_GC_specific	Prom_GNMT,cExon_GNMT,intron_GNMT	---	SINE	---	shore	---	---	protein-coding(glycine N-methyltransferase)
GP5	3	195599401	195600400	3.07315	3.47195	18.8603	0.782605	0.00194845	0.00280606	0.924576	0.142365	0.154836	Hyper_GC_specific	intron_GP5,5UTR_GP5,cExon_GP5,Prom_GP5	---	---	cgi	shore	---	---	protein-coding(glycoprotein V (platelet))
GPC3	X	132945601	132946600	1.07975	2.46894	5.26335	0.175797	0.108717	0.00877006	0.482455	0.328539	0.196113	Hyper_GC_specific	Prom_GPC3,intron_GPC3	---	---	cgi	shore	---	---	protein-coding(glypican 3)
GPC5	13	90849001	90850000	2.24257	2.31463	10.8609	0.892883	0.00244048	0.00425275	0.953351	0.142365	0.154836	Hyper_GC_specific	cExon_GPC5,5UTR_GPC5,Prom_GPC5,intron_GPC5	---	---	cgi	shore	---	---	protein-coding(glypican 5)
GPC6	13	92677601	92678600	6.3124	4.93788	15.5812	0.166967	0.000405674	0.000294067	0.482455	0.102588	0.103587	Hyper_GC_specific	5UTR_GPC6,cExon_GPC6,intron_GPC6,Prom_GPC6	---	Low_complexity	cgi	---	---	---	protein-coding(glypican 6)
GPER	7	1091401	1092400	2.74091	3.47195	7.43553	0.251966	0.0102771	0.00890119	0.549716	0.1814	0.196113	Hyper_GC_specific	Prom_GPER	---	SINE	---	shore	---	---	protein-coding(G protein-coupled estrogen receptor 1)
GPHA2	11	64459401	64460400	1.24587	2.54609	4.51144	0.0836136	0.089411	0.00217422	0.401547	0.311473	0.154836	Hyper_GC_specific	cExon_GPHA2,Prom_GPHA2,5UTR_GPHA2,intron_GPHA2	---	SINE,Simple_repeat	---	---	---	---	protein-coding(glycoprotein hormone alpha 2)
GPI	19	39548801	39549800	1.66116	3.00902	4.59499	0.00331448	0.208725	0.0646268	0.218109	0.423121	0.307439	Hyper_GC_specific	Prom_GPI,intron_GPI,cExon_GPI	---	---	---	shore	---	---	protein-coding(glucose-6-phosphate isomerase)
GPR101	X	135941201	135942200	2.40868	3.24048	15.1217	0.207715	0.00341903	0.00584725	0.508343	0.142365	0.171476	Hyper_GC_specific	Prom_GPR101	---	Simple_repeat,Low_complexity	cgi	shore	shelf	promShore_GPR101	protein-coding(G protein-coupled receptor 101)
GPR12	13	26231801	26232800	1.74422	3.62625	6.3912	0.00911742	0.099404	0.0323781	0.265585	0.319918	0.244738	Hyper_GC_specific	cExon_GPR12,intron_GPR12,Prom_GPR12,5UTR_GPR12	---	Low_complexity	cgi	shore	---	---	protein-coding(G protein-coupled receptor 12)
GPR123	10	134751401	134752400	2.49174	2.46894	8.18743	0.96159	0.000534149	0.000817889	0.975878	0.111268	0.129685	Hyper_GC_specific	intron_GPR123,Prom_GPR123,5UTR_GPR123	---	Low_complexity	cgi	---	---	---	protein-coding(G protein-coupled receptor 123)
GPR137	11	63810401	63811400	4.73431	3.93487	9.85834	0.591659	0.00324691	0.00495992	0.924576	0.142365	0.156779	Hyper_GC_specific	5UTR_GPR137,cExon_GPR137,intron_GPR137,Prom_GPR137	exon1_GPR137	SINE	---	shore	shelf	promShore_BAD	protein-coding(G protein-coupled receptor 137)
GPR143	X	9693001	9694000	0.581406	1.46593	10.9444	0.0858276	0.00235893	0.00117928	0.404165	0.142365	0.147866	Hyper_GC_specific	5UTR_GPR143,Prom_GPR143,cExon_GPR143,intron_GPR143	---	SINE,Low_complexity	cgi	shore	---	---	protein-coding(G protein-coupled receptor 143)
GPR146	7	1062001	1063000	7.64133	7.71544	22.223	0.968719	0.0250107	0.00843399	0.979707	0.222974	0.196113	Hyper_GC_specific	Prom_GPR146	---	---	---	shore	---	promShore_GPR146	protein-coding(G protein-coupled receptor 146)
GPR149	3	155628801	155629800	2.07645	3.47194	13.785	0.105474	0.00740508	0.00902442	0.420055	0.166537	0.196113	Hyper_GC_specific	cExon_GPR149,intron_GPR149,Prom_GPR149	exon1_GPR149	---	cgi	shore	---	promShore_GPR149	protein-coding(G protein-coupled receptor 149)
GPR158	10	25503601	25504600	0.913638	2.39178	11.6963	0.0800106	0.0156939	0.00620153	0.397975	0.199612	0.176663	Hyper_GC_specific	Prom_LOC100128811,Prom_GPR158,intron_LOC100128811,5UTR_GPR158,cExon_GPR158	---	---	cgi	shore	---	---	protein-coding(G protein-coupled receptor 158)
GPR25	1	199109201	199110200	7.97354	6.55811	18.7977	0.239534	0.00379852	0.000837714	0.538183	0.142365	0.129685	Hyper_GC_specific	Prom_GPR25	exon1_GPR25	---	cgi	shore	---	---	protein-coding(G protein-coupled receptor 25)
GPR26	10	125415401	125416400	9.3025	6.63527	18.7141	0.258007	0.00944253	0.00674712	0.554236	0.176243	0.185029	Hyper_GC_specific	Prom_GPR26,cExon_GPR26,5UTR_GPR26	---	Low_complexity	cgi	shore	---	---	protein-coding(G protein-coupled receptor 26)
GPR27	3	71885201	71886200	1.5781	1.77455	14.0356	0.60073	0.00172752	0.00166595	0.924576	0.142365	0.154836	Hyper_GC_specific	5UTR_EIF4E3,Prom_GPR27,Prom_EIF4E3	---	Simple_repeat,Low_complexity	cgi	shore	---	---	protein-coding(G protein-coupled receptor 27)
GPR37	7	124192001	124193000	0.747522	2.16032	8.27097	0.0949689	0.000340696	0.00165026	0.411919	0.0984404	0.154836	Hyper_GC_specific	5UTR_GPR37,cExon_GPR37,Prom_GPR37	exon1_GPR37	---	cgi	shore	---	---	protein-coding(G protein-coupled receptor 37 (endothelin receptor type B-like))
GPR50	X	150093801	150094800	0.913638	0.848696	7.18488	0.845381	0.000587601	0.00160209	0.933516	0.112096	0.154836	Hyper_GC_specific	Prom_GPR50	---	---	cgi	shore	shelf	promShore_GPR50,promShelf_GPR50	protein-coding(G protein-coupled receptor 50)
GPR56	16	56230001	56231000	0.913638	2.16032	6.34944	0.00394629	0.10144	0.0509231	0.218109	0.322578	0.284326	Hyper_GC_specific	intron_GPR56,Prom_GPR56,5UTR_GPR56	---	LINE,SINE,DNA	---	---	---	---	protein-coding(G protein-coupled receptor 56)
GPR6	6	110407001	110408000	12.6248	11.1102	33.4181	0.244359	0.00025292	0.00139106	0.542567	0.0820483	0.154836	Hyper_GC_specific	Prom_GPR6,5UTR_GPR6,cExon_GPR6	exon1_GPR6	Simple_repeat	cgi	shore	---	---	protein-coding(G protein-coupled receptor 6)
GPR75	2	53940201	53941200	5.731	5.09218	11.9678	0.592288	0.00164977	0.00975272	0.924576	0.142365	0.200605	Hyper_GC_specific	intron_GPR75,Prom_GPR75-ASB3,5UTR_GPR75-ASB3,5UTR_GPR75,Prom_GPR75,cExon_GPR75-ASB3	---	---	cgi	shore	---	promShore_GPR75	protein-coding(G protein-coupled receptor 75)
GPR75-ASB3	2	53940201	53941200	5.731	5.09218	11.9678	0.592288	0.00164977	0.00975272	0.924576	0.142365	0.200605	Hyper_GC_specific	intron_GPR75,Prom_GPR75-ASB3,5UTR_GPR75-ASB3,5UTR_GPR75,Prom_GPR75,cExon_GPR75-ASB3	---	---	cgi	shore	---	promShore_GPR75	protein-coding(G protein-coupled receptor 75)
GPRASP1	X	101792801	101793800	1.82728	2.08317	8.27097	0.626465	0.000404566	0.00185734	0.924576	0.102385	0.154836	Hyper_GC_specific	5UTR_GPRASP1,Prom_GPRASP1,intron_GPRASP1,intron_ARMCX5-GPRASP2	---	---	cgi	shore	---	---	protein-coding(G protein-coupled receptor associated sorting protein 1)
GPRIN2	10	46413601	46414600	2.90703	3.31764	7.35198	0.697127	0.0503116	0.00348086	0.924576	0.262345	0.154836	Hyper_GC_specific	Prom_GPRIN2,intron_GPRIN2	---	SINE	---	shore	---	---	protein-coding(G protein regulated inducer of neurite outgrowth 2)
GPS1	17	77601401	77602400	6.06322	7.02105	21.4711	0.0639314	0.0152041	0.00925492	0.380034	0.199612	0.196113	Hyper_GC_specific	Prom_RFNG,Prom_GPS1,intron_RFNG,cExon_RFNG	---	---	cgi	shore	shelf	---	protein-coding(RFNG O-fucosylpeptide 3-beta-N-acetylglucosaminyltransferase)
GPT	8	145700401	145701400	6.81076	6.94388	21.9306	0.942395	0.0151147	0.00598835	0.967363	0.199612	0.173767	Hyper_GC_specific	intron_GPT,cExon_GPT,5UTR_GPT,Prom_GPT	---	---	cgi	shore	shelf	---	protein-coding(glutamic-pyruvate transaminase (alanine aminotransferase))
GPX7	1	52840401	52841400	1.74422	2.62325	13.2837	0.171895	0.005625	0.00671727	0.482455	0.149836	0.184667	Hyper_GC_specific	intron_GPX7,5UTR_GPX7,cExon_GPX7,Prom_GPX7	---	Simple_repeat	cgi	shore	---	---	protein-coding(glutathione peroxidase 7)
GRAMD4	22	45399401	45400400	3.07315	4.5521	6.43297	0.602626	0.520152	0.00926448	0.924576	0.869488	0.196113	Hyper_GC_specific	Prom_GRAMD4	---	SINE	---	shore	shelf	promShelf_GRAMD4,promShore_GRAMD4	protein-coding(GRAM domain containing 4)
GRASP	12	50687001	50688000	1.91033	3.85772	15.7065	0.00788631	0.00022381	0.000237732	0.258317	0.0762767	0.0879094	Hyper_GC_specific	Prom_GRASP,intron_GRASP,5UTR_GRASP,cExon_GRASP	---	---	cgi	shore	---	---	protein-coding(GRP1 (general receptor for phosphoinositides 1)-associated scaffold protein)
GRID1	10	88114401	88115400	0.664464	2.23747	5.26335	0.0091799	0.0594766	0.00992121	0.265829	0.276238	0.202856	Hyper_GC_specific	intron_GRID1,Prom_GRID1	---	Low_complexity	cgi	---	---	---	protein-coding(glutamate receptor, ionotropic, delta 1)
GRIK1	21	30233601	30234600	1.91033	4.3978	8.77224	0.00689767	0.468907	0.133621	0.246553	0.834128	0.376038	Hyper_Early_onset	Prom_GRIK1,5UTR_GRIK1,cExon_GRIK1	---	Simple_repeat	cgi	shore	---	promShore_GRIK1	protein-coding(glutamate receptor, ionotropic, kainate 1)
GRIK2	6	101953401	101954400	2.74091	6.09519	13.5343	0.00562175	0.0179095	0.00519342	0.226821	0.206939	0.161473	Hyper_Early_onset	5UTR_GRIK2,Prom_GRIK2,intron_GRIK2,cExon_GRIK2	exon1_GRIK2	---	cgi	shore	shelf	---	protein-coding(glutamate receptor, ionotropic, kainate 2)
GRIK3	1	37272201	37273200	1.41199	3.00902	8.02035	0.0743931	0.0055335	0.008177	0.388681	0.148843	0.196113	Hyper_GC_specific	5UTR_GRIK3,Prom_GRIK3,cExon_GRIK3	---	Simple_repeat,Low_complexity	cgi	---	---	---	protein-coding(glutamate receptor, ionotropic, kainate 3)
GRIN1	9	139153001	139154000	5.56488	7.32967	15.8736	0.0944969	0.0015902	0.00245046	0.411919	0.142365	0.154836	Hyper_GC_specific	Prom_GRIN1,5UTR_GRIN1,cExon_GRIN1	---	Simple_repeat	cgi	shore	---	---	protein-coding(glutamate receptor, ionotropic, N-methyl D-aspartate 1)
GRM1	6	146390401	146391400	2.07645	2.7004	7.60262	0.136539	0.0133331	0.00794792	0.451682	0.197346	0.196113	Hyper_GC_specific	Prom_GRM1,intron_GRM1,5UTR_GRM1	---	Simple_repeat	---	shore	---	---	protein-coding(glutamate receptor, metabotropic 1)
GRM2	3	51715601	51716600	1.41199	0.694389	8.10388	0.0373702	0.00177865	0.00178799	0.331115	0.142365	0.154836	Hyper_GC_specific	Prom_GRM2,5UTR_GRM2,intron_GRM2	---	Simple_repeat	cgi	shore	---	---	protein-coding(glutamate receptor, metabotropic 2)
GRM6	5	178354001	178355000	5.56489	4.3978	12.1976	0.708236	0.00658386	0.00731469	0.924576	0.159377	0.191441	Hyper_GC_specific	5UTR_GRM6,intron_GRM6,cExon_GRM6,Prom_GRM6	exon1_GRM6	Low_complexity	cgi	shore	---	promShore_GRM6	protein-coding(glutamate receptor, metabotropic 6)
GRM7	3	6876601	6877600	0.498348	1.31162	3.00763	0.0505016	0.0062977	0.000389748	0.356755	0.156287	0.113039	Hyper_GC_specific	Prom_GRM7	---	---	---	shore	shelf	---	protein-coding(glutamate receptor, metabotropic 7)
GSC2	22	17517601	17518600	0.498348	2.77756	7.43552	0.0011685	0.0133034	0.00636089	0.211289	0.197161	0.178696	Hyper_Early_onset	cExon_GSC2,5UTR_GSC2,Prom_GSC2	---	Low_complexity	cgi	shore	---	promShore_GSC2	protein-coding(goosecoid homeobox 2)
GSDMD	8	144712201	144713200	2.07645	1.31162	5.3469	0.00194487	0.0498394	0.0791952	0.218109	0.261745	0.316751	Hyper_GC_specific	Prom_GSDMD,intron_GSDMD,cExon_GSDMD,5UTR_GSDMD	---	LINE	---	shore	---	---	protein-coding(gasdermin D)
GSG1L	16	27981401	27982400	0.996696	1.00301	7.97857	0.967876	0.00592766	0.00476766	0.979161	0.152885	0.154836	Hyper_GC_specific	cExon_GSG1L,5UTR_GSG1L,Prom_GSG1L,intron_GSG1L	exon1_GSG1L	Simple_repeat,Low_complexity	cgi	---	---	---	protein-coding(GSG1-like)
GSPT1	16	11918401	11919400	0.498348	1.38878	2.79876	0.0624863	0.0135506	0.00738616	0.376876	0.198301	0.19263	Hyper_GC_specific	Prom_GSPT1	---	SINE	---	shore	---	promShore_GSPT1	protein-coding(G1 to S phase transition 1)
GSTM2	1	110011801	110012800	1.16281	2.23747	8.27098	0.13636	0.00114478	0.00278456	0.451419	0.126682	0.154836	Hyper_GC_specific	5UTR_GSTM2,cExon_GSTM2,intron_GSTM2,Prom_GSTM2	---	SINE	cgi	shore	---	---	protein-coding(glutathione S-transferase mu 2 (muscle))
GSX1	13	27264801	27265800	5.31571	6.17234	16.5837	0.662413	0.00132182	0.000624484	0.924576	0.135643	0.129381	Hyper_GC_specific	5UTR_GSX1,cExon_GSX1,Prom_GSX1,intron_GSX1	---	Low_complexity	cgi	shore	shelf	---	protein-coding(GS homeobox 1)
GUCY1A2	11	106393801	106394800	0.332232	1.92886	7.9368	0.0291526	0.00165752	0.0025517	0.327049	0.142365	0.154836	Hyper_GC_specific	cExon_GUCY1A2,5UTR_GUCY1A2,Prom_GUCY1A2	---	Simple_repeat,Low_complexity	cgi	---	---	---	protein-coding(guanylate cyclase 1, soluble, alpha 2)
GUCY1B3	4	156899601	156900600	0.996696	2.46894	10.7565	0.0402128	0.00777047	0.00886101	0.33509	0.17027	0.196113	Hyper_GC_specific	5UTR_GUCY1B3,cExon_GUCY1B3,intron_GUCY1B3,Prom_GUCY1B3	---	---	cgi	---	---	---	protein-coding(guanylate cyclase 1, soluble, beta 3)
GUSBP5	4	144699801	144700800	4.98347	6.86673	13.4717	0.0072142	0.0796745	0.0397561	0.249959	0.301506	0.25743	Hyper_GC_specific	Prom_GUSBP5,3UTR_GUSBP5,5UTR_GUSBP5	exon1_GUSBP5	---	cgi	shore	---	---	pseudo(glucuronidase, beta pseudogene 5)
GYPC	2	127130201	127131200	2.40868	3.62625	7.0178	0.0704185	0.000644352	0.00074378	0.381558	0.113295	0.129685	Hyper_GC_specific	5UTR_GYPC,Prom_GYPC,cExon_GYPC,intron_GYPC	---	Simple_repeat	cgi	shore	---	---	protein-coding(glycophorin C (Gerbich blood group))
H1FNT	12	47009201	47010200	5.56489	5.32365	15.1217	0.547273	0.000925182	0.00145466	0.924576	0.11825	0.154836	Hyper_GC_specific	3UTR_H1FNT,5UTR_H1FNT,cExon_H1FNT,Prom_H1FNT	exon1_H1FNT	---	cgi	shore	---	---	protein-coding(H1 histone family, member N, testis-specific)
H2AFY	5	134763001	134764000	2.07645	3.16333	4.67853	0.161132	0.123882	0.00656641	0.478815	0.345671	0.18252	Hyper_GC_specific	5UTR_H2AFY,intron_H2AFY,Prom_H2AFY	---	LINE,SINE	cgi	shore	---	promShore_H2AFY	protein-coding(H2A histone family, member Y)
HAR1A	20	61203201	61204200	0.996696	1.77455	3.25827	0.00848228	0.00234372	0.00129139	0.262749	0.142365	0.154836	Hyper_GC_specific	Prom_HAR1B,Prom_HAR1A,3UTR_HAR1B,intron_HAR1B,5UTR_HAR1A,5UTR_HAR1B	exon1_HAR1B	Simple_repeat	cgi	shore	---	promShore_HAR1A	miscRNA(highly accelerated region 1B (non-protein coding))
HAR1B	20	61203201	61204200	0.996696	1.77455	3.25827	0.00848228	0.00234372	0.00129139	0.262749	0.142365	0.154836	Hyper_GC_specific	Prom_HAR1B,Prom_HAR1A,3UTR_HAR1B,intron_HAR1B,5UTR_HAR1A,5UTR_HAR1B	exon1_HAR1B	Simple_repeat	cgi	shore	---	promShore_HAR1A	miscRNA(highly accelerated region 1B (non-protein coding))
HCAR2	12	121752801	121753800	7.72439	9.48997	16.709	0.15715	0.00096641	0.0018341	0.477077	0.120647	0.154836	Hyper_GC_specific	Prom_HCAR2,5UTR_HCAR2,cExon_HCAR2	exon1_HCAR2	---	---	---	---	---	protein-coding(hydroxycarboxylic acid receptor 2)
HCAR3	12	121766401	121767400	2.24257	2.54609	5.43044	0.814624	0.00596361	0.00174554	0.924576	0.153199	0.154836	Hyper_GC_specific	Prom_HCAR3,5UTR_HCAR3,cExon_HCAR3	exon1_HCAR3	---	---	---	---	---	protein-coding(hydroxycarboxylic acid receptor 3)
HCG4B	6	30001401	30002400	0.747522	0.385772	2.94497	0.150346	0.00925973	0.00346004	0.46794	0.174704	0.154836	Hyper_GC_specific	Prom_HCG4B,5UTR_HCG4B,3UTR_HCG4B	---	---	cgi	shore	---	---	miscRNA(HLA complex group 4B (non-protein coding))
HCN1	5	45730401	45731400	0.83058	3.31763	4.59499	0.00125856	0.70487	0.0641621	0.218109	0.882652	0.307439	Hyper_Early_onset	intron_HCN1,Prom_HCN1	---	---	cgi	shore	---	---	protein-coding(hyperpolarization activated cyclic nucleotide-gated potassium channel 1)
HDAC9	7	18093001	18094000	0.83058	2.46894	6.8507	0.000974065	0.137338	0.0577256	0.197129	0.362342	0.295625	Hyper_GC_specific	intron_HDAC9,Prom_HDAC9,5UTR_HDAC9	---	Simple_repeat	cgi	shore	---	---	protein-coding(histone deacetylase 9)
HDGFL1	6	22677601	22678600	6.22935	6.55812	15.3514	0.786541	0.000267681	0.000207895	0.924576	0.0852015	0.0815212	Hyper_GC_specific	cExon_HDGFL1,3UTR_HDGFL1,Prom_HDGFL1,5UTR_HDGFL1	exon1_HDGFL1	Simple_repeat	cgi	---	---	---	protein-coding(hepatoma derived growth factor-like 1)
HDGFRP3	15	81666401	81667400	2.15951	1.62024	8.77224	0.135356	0.00266348	0.00142191	0.450168	0.142365	0.154836	Hyper_GC_specific	cExon_HDGFRP3,Prom_HDGFRP3,5UTR_HDGFRP3,intron_HDGFRP3	---	Low_complexity	cgi	shore	---	---	protein-coding(hepatoma-derived growth factor, related protein 3)
HELT	4	186177201	186178200	1.07975	1.77455	9.92099	0.070841	0.00132268	0.00124253	0.381611	0.135694	0.152542	Hyper_GC_specific	Prom_HELT,cExon_HELT,intron_HELT	---	---	cgi	---	shelf	---	protein-coding(helt bHLH transcription factor)
HHIP	4	145786201	145787200	1.16281	1.54309	8.87668	0.646085	0.00312199	0.00404457	0.924576	0.142365	0.154836	Hyper_GC_specific	intron_LOC646576,3UTR_LOC646576,5UTR_LOC646576,Prom_LOC646576,5UTR_HHIP,Prom_HHIP	---	Low_complexity	cgi	shore	---	promShore_HHIP-AS1	miscRNA(HHIP antisense RNA 1)
HIST1H2AA	6	25833801	25834800	5.64794	7.56112	14.9128	0.00217334	0.00145758	0.00131798	0.218109	0.142365	0.154836	Hyper_GC_specific	3UTR_HIST1H2AA,Prom_HIST1H2BA,5UTR_HIST1H2AA,cExon_HIST1H2AA,Prom_HIST1H2AA	---	SINE	cgi	shore	---	promShore_HIST1H2AA	protein-coding(histone cluster 1, H2aa)
HIST1H2BA	6	25833801	25834800	5.64794	7.56112	14.9128	0.00217334	0.00145758	0.00131798	0.218109	0.142365	0.154836	Hyper_GC_specific	3UTR_HIST1H2AA,Prom_HIST1H2BA,5UTR_HIST1H2AA,cExon_HIST1H2AA,Prom_HIST1H2AA	---	SINE	cgi	shore	---	promShore_HIST1H2AA	protein-coding(histone cluster 1, H2aa)
HIST1H2BB	6	26152001	26153000	1.24587	0.617234	8.89757	0.0478732	0.00422831	0.00339656	0.350861	0.142365	0.154836	Hyper_GC_specific	Prom_HIST1H2BB,Prom_HIST1H3C	---	SINE	cgi	shore	---	promShore_HIST1H2BB	protein-coding(histone cluster 1, H2bb)
HIST1H3C	6	26152001	26153000	1.24587	0.617234	8.89757	0.0478732	0.00422831	0.00339656	0.350861	0.142365	0.154836	Hyper_GC_specific	Prom_HIST1H2BB,Prom_HIST1H3C	---	SINE	cgi	shore	---	promShore_HIST1H2BB	protein-coding(histone cluster 1, H2bb)
HIST1H3E	6	26333601	26334600	4.06984	4.08918	11.7172	0.971573	0.00463593	0.00186523	0.981556	0.142365	0.154836	Hyper_GC_specific	Prom_HIST1H3E	---	SINE,Low_complexity	cgi	shore	---	---	protein-coding(histone cluster 1, H3e)
HIST1H4D	6	26296401	26297400	0.747522	0.771542	6.14058	0.8786	0.00368287	0.00434222	0.947551	0.142365	0.154836	Hyper_GC_specific	Prom_HIST1H4D	---	SINE	cgi	shore	---	promShore_HIST1H4D	protein-coding(histone cluster 1, H4d)
HIST1H4F	6	26349401	26350400	2.65786	2.46894	10.4014	0.767324	0.000258388	0.000239924	0.924576	0.0832316	0.0885487	Hyper_GC_specific	Prom_HIST1H4F	---	SINE	---	shore	---	---	protein-coding(histone cluster 1, H4f)
HKR1	19	42518401	42519400	1.74422	2.39178	3.84308	0.671981	0.157083	0.00202791	0.924576	0.386152	0.154836	Hyper_GC_specific	Prom_HKR1,intron_HKR1	---	LTR,SINE	---	shore	---	---	protein-coding(HKR1, GLI-Kruppel zinc finger family member)
HLA-DPA1	6	33155801	33156800	5.48182	4.78357	13.2837	0.789958	0.0377525	0.000915124	0.924576	0.238581	0.132742	Hyper_GC_specific	Prom_HLA-DPA1,intron_HLA-DPB1,5UTR_HLA-DPA1,cExon_HLA-DPB1	---	LINE	cgi	shore	---	promShore_HLA-DPA1	protein-coding(major histocompatibility complex, class II, DP alpha 1)
HLA-DQB2	6	32837401	32838400	3.82067	5.63226	9.27352	0.00994437	0.203403	0.0831776	0.271823	0.420926	0.323689	Hyper_GC_specific	cExon_HLA-DQB2,Prom_HLA-DQB2,intron_HLA-DQB2	---	SINE	cgi	shore	---	---	protein-coding(major histocompatibility complex, class II, DQ beta 2)
HLA-J	6	30082001	30083000	1.91033	1.31162	4.95005	0.201756	0.00892413	0.00466216	0.505288	0.17445	0.154836	Hyper_GC_specific	intron_ZNRD1-AS1,Prom_HLA-J,5UTR_HLA-J,intron_HLA-J	---	---	cgi	shore	---	---	pseudo(major histocompatibility complex, class I, J (pseudogene))
HLX	1	219118401	219119400	1.16281	1.31163	6.34943	0.628927	0.000348621	0.000269491	0.924576	0.0995248	0.0968259	Hyper_GC_specific	Prom_HLX,5UTR_HLX	---	---	cgi	shore	shelf	---	protein-coding(H2.0-like homeobox)
HMX3	10	124884401	124885400	2.5748	3.24048	9.35707	0.611347	1.51147e-05	0.00103433	0.924576	0.00916175	0.138509	Hyper_GC_specific	Prom_HMX3	---	Low_complexity	cgi	shore	shelf	---	protein-coding(H6 family homeobox 3)
HORMAD1	1	148959201	148960200	2.82397	3.78056	6.43298	0.0555338	0.0578659	0.00870129	0.364777	0.273633	0.196113	Hyper_GC_specific	Prom_HORMAD1,5UTR_HORMAD1,intron_HORMAD1	---	SINE	---	---	---	---	protein-coding(HORMA domain containing 1)
HORMAD2	22	28805601	28806600	2.40868	2.23747	6.18235	0.74922	0.0163698	0.00397226	0.924576	0.199612	0.154836	Hyper_GC_specific	Prom_HORMAD2,intron_HORMAD2,5UTR_HORMAD2	---	SINE	cgi	shore	---	---	protein-coding(HORMA domain containing 2)
HOXA2	7	27108001	27109000	2.32562	2.54609	6.85071	0.802807	0.0053644	0.00280329	0.924576	0.147364	0.154836	Hyper_GC_specific	intron_HOXA2,5UTR_HOXA2,cExon_HOXA2,Prom_HOXA2	exon1_HOXA2	Simple_repeat,Low_complexity	---	shore	shelf	---	protein-coding(homeobox A2)
HOXB1	17	43962601	43963600	6.39547	6.40381	14.4533	0.990541	0.00147839	0.00476361	0.993795	0.142365	0.154836	Hyper_GC_specific	5UTR_HOXB1,cExon_HOXB1,Prom_HOXB1,intron_HOXB1	exon1_HOXB1	---	cgi	shore	shelf	promShore_HOXB1	protein-coding(homeobox B1)
HOXB2	17	43976801	43977800	1.07975	1.15732	5.76462	0.904111	0.00602033	0.000640285	0.955604	0.153977	0.129685	Hyper_GC_specific	Prom_HOXB2,cExon_HOXB2,5UTR_HOXB2,intron_HOXB2	---	Simple_repeat	---	shore	shelf	---	protein-coding(homeobox B2)
HOXC10	12	52665401	52666400	3.98678	5.32365	12.7824	0.0777676	0.000229113	0.000757547	0.394177	0.0772425	0.129685	Hyper_GC_specific	intron_HOXC10,Prom_HOXC10,cExon_HOXC10	exon1_HOXC10	---	cgi	shore	---	---	protein-coding(homeobox C10)
HOXC13	12	52619001	52620000	4.23596	4.24349	11.3622	0.991345	0.0034126	0.00575939	0.994329	0.142365	0.169666	Hyper_GC_specific	intron_HOXC13,cExon_HOXC13,Prom_HOXC13	exon1_HOXC-AS5	Simple_repeat,Low_complexity	cgi	shore	---	promShore_HOXC-AS5	miscRNA(HOXC cluster antisense RNA 5)
HOXD10	2	176688801	176689800	3.73761	4.08918	13.4717	0.592001	0.00136405	0.00044114	0.924576	0.137298	0.114661	Hyper_GC_specific	5UTR_HOXD10,Prom_HOXD10	---	---	cgi	shore	shelf	---	protein-coding(homeobox D10)
HOXD12	2	176671401	176672400	1.16281	1.77455	7.70705	0.619615	0.00229403	0.00130634	0.924576	0.142365	0.154836	Hyper_GC_specific	Prom_HOXD12	---	---	cgi	shore	---	---	protein-coding(homeobox D12)
HOXD3	2	176736601	176737600	1.24587	2.16032	3.88485	0.00891866	0.0658305	0.0205569	0.264688	0.28725	0.238458	Hyper_GC_specific	5UTR_HOXD3,Prom_HOXD3,intron_HOXD3	---	---	---	shore	shelf	promShore_HOXD3	protein-coding(homeobox D3)
HOXD4	2	176724801	176725800	2.74091	2.46894	12.9077	0.63662	0.00295705	0.00390258	0.924576	0.142365	0.154836	Hyper_GC_specific	intron_HOXD4,cExon_HOXD4,Prom_HOXD4	---	Low_complexity	cgi	shore	shelf	---	protein-coding(homeobox D4)
HOXD8	2	176701201	176702200	3.40538	4.08918	10.5267	0.112855	0.000937893	0.000666681	0.427223	0.119069	0.129685	Hyper_GC_specific	Prom_HOXD8	---	---	cgi	shore	shelf	---	protein-coding(homeobox D8)
HOXD9	2	176694201	176695200	3.23926	3.24048	12.7824	0.99829	0.0008763	0.000162389	0.999614	0.115572	0.0667677	Hyper_GC_specific	Prom_HOXD9	---	Low_complexity	cgi	shore	shelf	---	protein-coding(homeobox D9)
HOXD-AS2	2	176710801	176711800	0.996696	2.39178	3.00763	0.00938683	0.479387	0.00762677	0.267244	0.842476	0.195002	Hyper_GC_specific	Prom_HOXD-AS2	---	---	---	shore	shelf	promShore_HOXD-AS2	miscRNA(HOXD cluster antisense RNA 2)
HRASLS	3	194441401	194442400	1.66116	1.15731	5.88993	0.70901	0.0167553	0.00392913	0.924576	0.201832	0.154836	Hyper_GC_specific	5UTR_MGC2889,Prom_HRASLS,3UTR_MGC2889,5UTR_HRASLS,Prom_MGC2889,intron_HRASLS	---	SINE,Simple_repeat	cgi	shore	---	---	protein-coding(HRAS-like suppressor)
HS3ST1	4	11037801	11038800	3.90373	2.85471	10.1298	0.251501	0.0123143	0.00620801	0.549252	0.190944	0.176764	Hyper_GC_specific	intron_HS3ST1,Prom_HS3ST1	---	---	cgi	shore	---	promShore_HS3ST1	protein-coding(heparan sulfate (glucosamine) 3-O-sulfotransferase 1)
HS3ST2	16	22732801	22733800	1.74422	3.62625	11.4875	0.0165799	0.00187718	0.000228001	0.299202	0.142365	0.0856799	Hyper_GC_specific	cExon_HS3ST2,Prom_HS3ST2,5UTR_HS3ST2	---	Low_complexity	cgi	---	---	---	protein-coding(heparan sulfate (glucosamine) 3-O-sulfotransferase 2)
HS3ST3A1	17	13445001	13446000	3.57149	3.78056	9.69126	0.840338	0.00489452	4.05231e-05	0.930825	0.144123	0.0241846	Hyper_GC_specific	cExon_HS3ST3A1,Prom_HS3ST3A1,5UTR_HS3ST3A1	exon1_HS3ST3A1	Simple_repeat	cgi	---	---	---	protein-coding(heparan sulfate (glucosamine) 3-O-sulfotransferase 3A1)
HSD17B1	17	37958401	37959400	5.98018	5.09218	25.2307	0.503614	0.0107291	0.0074906	0.924576	0.184155	0.19341	Hyper_GC_specific	intron_HSD17B1,5UTR_HSD17B1,Prom_HSD17B1,cExon_HSD17B1	---	---	cgi	shore	---	---	protein-coding(hydroxysteroid (17-beta) dehydrogenase 1)
HSF2BP	21	43902001	43903000	6.39547	6.2495	18.2129	0.87905	0.00464171	0.00182672	0.947749	0.14243	0.154836	Hyper_GC_specific	Prom_HSF2BP,intron_HSF2BP,Prom_RRP1B,cExon_HSF2BP,5UTR_HSF2BP	---	---	cgi	shore	---	---	protein-coding(heat shock transcription factor 2 binding protein)
HSF4	16	65754401	65755400	8.55497	9.2585	17.1268	0.73382	0.00201177	0.00180483	0.924576	0.142365	0.154836	Hyper_GC_specific	Prom_HSF4,3UTR_FBXL8,5UTR_HSF4,intron_HSF4,cExon_FBXL8	---	---	cgi	shore	shelf	---	protein-coding(heat shock transcription factor 4)
HSF5	17	53920001	53921000	7.55828	7.56112	16.8761	0.995761	5.88823e-05	2.69339e-06	0.997818	0.0297863	0.00176399	Hyper_GC_specific	Prom_HSF5,cExon_HSF5,intron_HSF5,5UTR_HSF5	exon1_HSF5	Low_complexity	cgi	shore	---	promShore_HSF5	protein-coding(heat shock transcription factor family member 5)
HSPA2	14	64077401	64078400	10.05	8.10121	24.6458	0.243669	0.00124352	0.000255356	0.541807	0.131083	0.092415	Hyper_GC_specific	cExon_HSPA2,Prom_HSPA2	exon1_HSPA2	---	cgi	---	---	---	protein-coding(heat shock 70kDa protein 2)
HSPA7	1	159841601	159842600	3.57149	4.01203	9.77479	0.548689	0.000130275	0.000384494	0.924576	0.0552814	0.113039	Hyper_GC_specific	Prom_HSPA7,3UTR_HSPA7,5UTR_HSPA7	---	tRNA	cgi	shore	---	---	pseudo(heat shock 70kDa protein 7 (HSP70B))
HSPA9	5	137940201	137941200	0.913638	1.54308	3.00763	0.0840707	0.0543986	0.00397512	0.401775	0.26771	0.154836	Hyper_GC_specific	Prom_HSPA9	---	LINE,SINE	---	shore	---	promShore_HSPA9	protein-coding(heat shock 70kDa protein 9 (mortalin))
HTA	16	71684001	71685000	2.15951	3.93487	5.43044	0.00474439	0.222113	0.0330459	0.219343	0.43728	0.244738	Hyper_GC_specific	Prom_HTA,5UTR_HTA,3UTR_HTA,intron_HTA	---	---	---	---	---	---	miscRNA(uncharacterized LOC283902)
HTR1A	5	63292001	63293000	9.3025	8.71843	23.7268	0.737436	0.000881632	8.22487e-05	0.924576	0.115953	0.0437822	Hyper_GC_specific	Prom_HTR1A	exon1_HTR1A	---	cgi	shore	---	---	protein-coding(5-hydroxytryptamine (serotonin) receptor 1A, G protein-coupled)
HTR1B	6	78229001	78230000	2.74091	3.24048	22.3066	0.570497	0.00120444	0.00187548	0.924576	0.128814	0.154836	Hyper_GC_specific	Prom_HTR1B	exon1_HTR1B	---	cgi	---	---	---	protein-coding(5-hydroxytryptamine (serotonin) receptor 1B, G protein-coupled)
HTR2C	X	113725001	113726000	2.32562	2.23747	8.85579	0.702831	0.000751527	0.000499444	0.924576	0.113295	0.121895	Hyper_GC_specific	Prom_HTR2C,5UTR_HTR2C,intron_HTR2C	---	Simple_repeat	cgi	shore	shelf	---	protein-coding(5-hydroxytryptamine (serotonin) receptor 2C, G protein-coupled)
HTRA4	8	38950601	38951600	3.73761	4.78357	14.7249	0.453806	0.00665044	0.00239034	0.924576	0.159816	0.154836	Hyper_GC_specific	Prom_HTRA4,intron_HTRA4,5UTR_HTRA4,cExon_HTRA4	---	---	cgi	shore	---	---	protein-coding(HtrA serine peptidase 4)
HUS1B	6	601201	602200	9.4686	10.7244	34.9219	0.191575	0.00382337	0.0021908	0.49653	0.142365	0.154836	Hyper_GC_specific	intron_EXOC2,Prom_HUS1B,5UTR_HUS1B,cExon_HUS1B	exon1_HUS1B	---	cgi	shore	---	promShore_HUS1B	protein-coding(HUS1 checkpoint homolog b (S. pombe))
HYLS1	11	125258801	125259800	0.332232	1.46593	2.67345	0.00583327	0.0336594	0.00117745	0.230356	0.234058	0.147841	Hyper_GC_specific	Prom_HYLS1,5UTR_HYLS1,intron_HYLS1	---	LINE,SINE	---	---	shelf	---	protein-coding(hydrolethalus syndrome 1)
HYMAI	6	144370601	144371600	3.90373	5.78657	15.0381	0.133396	0.000301755	0.00116418	0.447526	0.0921278	0.146864	Hyper_GC_specific	5UTR_PLAGL1,3UTR_HYMAI,5UTR_HYMAI,Prom_HYMAI,Prom_PLAGL1	exon1_PLAGL1	---	cgi	shore	---	promShore_PLAGL1	protein-coding(pleiomorphic adenoma gene-like 1)
HYOU1	11	118431201	118432200	1.24587	2.08317	5.26334	0.0392805	0.0126719	0.0054219	0.334593	0.193307	0.164007	Hyper_GC_specific	5UTR_HYOU1,intron_HYOU1,Prom_HYOU1,cExon_HYOU1	---	---	---	shore	---	---	protein-coding(hypoxia up-regulated 1)
ID4	6	19945401	19946400	1.41199	1.23447	14.9128	0.672675	0.00106867	0.0020151	0.924576	0.123969	0.154836	Hyper_GC_specific	5UTR_ID4,cExon_ID4,Prom_ID4	exon1_ID4	Simple_repeat,Low_complexity	cgi	shore	---	---	protein-coding(inhibitor of DNA binding 4, dominant negative helix-loop-helix protein)
IFFO1	12	6534601	6535600	5.48183	5.47796	16.3749	0.988148	0.00165737	0.00129674	0.992289	0.142365	0.154836	Hyper_GC_specific	Prom_IFFO1,cExon_IFFO1,5UTR_IFFO1,intron_IFFO1,3UTR_IFFO1	exon1_IFFO1	Low_complexity	cgi	shore	---	promShore_IFFO1	protein-coding(intermediate filament family orphan 1)
IFITM3	11	310601	311600	1.5781	1.23447	3.92663	0.00242126	0.134695	0.174696	0.218109	0.358864	0.402514	Hyper_GC_specific	cExon_IFITM3,Prom_IFITM3,5UTR_IFITM3	---	LTR,SINE	---	shore	shelf	---	protein-coding(interferon induced transmembrane protein 3)
IGF2	11	2117401	2118400	0.664464	1.8517	7.26844	0.0201266	0.00660845	0.00398749	0.316439	0.159431	0.154836	Hyper_GC_specific	Prom_IGF2,cExon_IGF2,5UTR_IGF2-AS,intron_IGF2,5UTR_IGF2,Prom_IGF2-AS	---	Low_complexity	cgi	---	shelf	---	miscRNA(IGF2 antisense RNA)
IGF2-AS	11	2117401	2118400	0.664464	1.8517	7.26844	0.0201266	0.00660845	0.00398749	0.316439	0.159431	0.154836	Hyper_GC_specific	Prom_IGF2,cExon_IGF2,5UTR_IGF2-AS,intron_IGF2,5UTR_IGF2,Prom_IGF2-AS	---	Low_complexity	cgi	---	shelf	---	miscRNA(IGF2 antisense RNA)
IGFBP3	7	45926801	45927800	1.07975	1.92886	9.10644	0.69058	0.00388092	0.00178053	0.924576	0.142365	0.154836	Hyper_GC_specific	Prom_IGFBP3,5UTR_IGFBP3,intron_IGFBP3,cExon_IGFBP3	---	Low_complexity	cgi	---	---	---	protein-coding(insulin-like growth factor binding protein 3)
IGFBP5	2	217267401	217268400	1.24587	1.00301	5.26336	0.749641	0.0262336	0.00291444	0.924576	0.227059	0.154836	Hyper_GC_specific	intron_IGFBP5,5UTR_IGFBP5,cExon_IGFBP5,Prom_IGFBP5	exon1_IGFBP5	Simple_repeat	cgi	shore	shelf	promShore_IGFBP5	protein-coding(insulin-like growth factor binding protein 5)
IGSF21	1	18306601	18307600	1.5781	2.54609	7.0178	0.552413	0.020834	0.000946696	0.924576	0.217512	0.135891	Hyper_GC_specific	5UTR_IGSF21,intron_IGSF21,cExon_IGSF21,Prom_IGSF21	exon1_IGSF21	Simple_repeat,Low_complexity	cgi	shore	shelf	---	protein-coding(immunoglobin superfamily, member 21)
IKBKG	X	153422001	153423000	0.83058	2.31463	3.09117	0.0121179	0.246409	0.00268648	0.28704	0.460995	0.154836	Hyper_GC_specific	intron_G6PD,Prom_IKBKG	---	SINE,Simple_repeat	---	---	---	---	protein-coding(inhibitor of kappa light polypeptide gene enhancer in B-cells, kinase gamma)
IL1RAPL2	X	103697601	103698600	0.83058	0.771543	6.68361	0.909801	3.60853e-05	0.00042165	0.957066	0.0195291	0.114661	Hyper_GC_specific	5UTR_IL1RAPL2,Prom_IL1RAPL2,intron_IL1RAPL2	exon1_IL1RAPL2	---	cgi	shore	---	---	protein-coding(interleukin 1 receptor accessory protein-like 2)
INA	10	105027001	105028000	7.47522	6.7896	23.8939	0.644348	0.000327798	0.00282761	0.924576	0.0963029	0.154836	Hyper_GC_specific	cExon_INA,Prom_INA	exon1_INA	Low_complexity	cgi	---	---	---	protein-coding(internexin neuronal intermediate filament protein, alpha)
INPP5B	1	38183601	38184600	1.91033	3.93487	5.1798	0.0637101	0.0386126	0.00369423	0.379489	0.240089	0.154836	Hyper_Early_onset	5UTR_INPP5B,intron_INPP5B,Prom_INPP5B,cExon_INPP5B	---	SINE	---	---	---	---	protein-coding(inositol polyphosphate-5-phosphatase, 75kDa)
IP6K3	6	33821801	33822800	3.40538	4.32064	8.14565	0.0336348	0.000723532	0.000653218	0.327049	0.113295	0.129685	Hyper_GC_specific	Prom_IP6K3,5UTR_IP6K3,intron_IP6K3	---	DNA,Low_complexity	---	---	---	---	protein-coding(inositol hexakisphosphate kinase 3)
IQCA1	2	237080401	237081400	1.32893	2.31463	6.85072	0.0334979	0.0274844	0.00854086	0.327049	0.231068	0.196113	Hyper_GC_specific	5UTR_IQCA1,Prom_IQCA1,intron_IQCA1,cExon_IQCA1	---	SINE,Low_complexity	cgi	shore	---	promShore_IQCA1	protein-coding(IQ motif containing with AAA domain 1)
IQSEC1	3	13089201	13090200	1.82728	2.77755	5.84817	0.00651203	0.196902	0.122779	0.240155	0.414704	0.356651	Hyper_GC_specific	cExon_IQSEC1,Prom_IQSEC1,5UTR_IQSEC1	---	Low_complexity	cgi	shore	---	---	protein-coding(IQ motif and Sec7 domain 1)
IQSEC3	12	46001	47000	3.1562	0.771543	6.60007	0.0194997	0.00782086	0.00926348	0.313162	0.170687	0.196113	Hyper_GC_specific	intron_IQSEC3,5UTR_IQSEC3,cExon_IQSEC3,Prom_IQSEC3	exon1_IQSEC3	Low_complexity	cgi	shore	---	---	protein-coding(IQ motif and Sec7 domain 3)
IRAK1	X	152936601	152937600	2.24257	0.617234	5.76462	0.105436	0.00297678	0.0057347	0.420036	0.142365	0.169117	Hyper_GC_specific	cExon_IRAK1,Prom_IRAK1,intron_IRAK1	---	---	---	shore	---	---	protein-coding(interleukin-1 receptor-associated kinase 1)
IRAK2	3	10182201	10183200	1.5781	2.54609	3.67599	0.00530343	0.524856	0.140985	0.222743	0.869488	0.384503	Hyper_GC_specific	Prom_IRAK2,intron_IRAK2	---	SINE	---	shore	---	---	protein-coding(interleukin-1 receptor-associated kinase 2)
IRF2BP1	19	51079401	51080400	3.48844	1.62024	15.1217	0.100648	0.000823176	0.000891344	0.413567	0.113295	0.13057	Hyper_GC_specific	Prom_IRF2BP1,cExon_IRF2BP1	exon1_IRF2BP1	---	cgi	shore	shelf	---	protein-coding(interferon regulatory factor 2 binding protein 1)
IRF4	6	336801	337800	2.65786	3.78056	24.3117	0.121487	4.30197e-05	4.73185e-05	0.435413	0.0228018	0.027463	Hyper_GC_specific	intron_IRF4,5UTR_IRF4,Prom_IRF4	---	---	cgi	---	---	---	protein-coding(interferon regulatory factor 4)
IRS1	2	227370601	227371600	8.55499	7.09819	21.8888	0.486557	0.000112367	3.66232e-05	0.924576	0.0499508	0.0219429	Hyper_GC_specific	cExon_IRS1,Prom_IRS1	exon1_IRS1	---	cgi	---	---	---	protein-coding(insulin receptor substrate 1)
IRS4	X	107865201	107866200	1.24587	0.848699	7.43552	0.583972	0.000896189	0.000283758	0.924576	0.116382	0.100926	Hyper_GC_specific	Prom_IRS4,cExon_IRS4	exon1_IRS4	---	cgi	---	shelf	---	protein-coding(insulin receptor substrate 4)
IRX1	5	3647801	3648800	3.82067	3.39479	9.6077	0.12228	0.00406474	0.00365075	0.436529	0.142365	0.154836	Hyper_GC_specific	Prom_IRX1	---	---	cgi	---	shelf	---	protein-coding(iroquois homeobox 1)
IRX2	5	2803001	2804000	1.07975	1.69739	9.77478	0.0111349	1.05233e-06	4.90662e-08	0.280915	0.000859592	3.24278e-05	Hyper_GC_specific	Prom_IRX2,intron_IRX2	---	---	cgi	---	---	---	protein-coding(iroquois homeobox 2)
IRX3	16	52876201	52877200	2.24257	2.08316	8.81403	0.764629	0.000149087	0.000286599	0.924576	0.0599776	0.101678	Hyper_GC_specific	Prom_IRX3,intron_IRX3,cExon_IRX3	---	Simple_repeat,Low_complexity	cgi	---	---	---	protein-coding(iroquois homeobox 3)
IRX4	5	1934801	1935800	2.65786	3.78056	9.35708	0.240563	0.0572814	0.0073045	0.539387	0.272367	0.19127	Hyper_GC_specific	cExon_IRX4,5UTR_IRX4,intron_IRX4,Prom_IRX4	---	Low_complexity	cgi	shore	shelf	---	protein-coding(iroquois homeobox 4)
IRX5	16	53522601	53523600	0.913638	0.925853	5.80639	0.985742	0.0159511	0.0051392	0.990789	0.199612	0.160355	Hyper_GC_specific	cExon_IRX5,intron_IRX5,Prom_IRX5,5UTR_IRX5	---	Simple_repeat	cgi	---	---	---	protein-coding(iroquois homeobox 5)
ISL1	5	50714001	50715000	0.747522	0.462926	8.27098	0.73156	0.00734953	0.00576653	0.924576	0.166353	0.169832	Hyper_GC_specific	Prom_LOC642366,5UTR_LOC642366,5UTR_ISL1,3UTR_LOC642366,intron_LOC642366,Prom_ISL1	---	Low_complexity	cgi	shore	---	---	protein-coding(ISL LIM homeobox 1)
ISYNA1	19	18407601	18408600	10.3822	7.2525	23.4762	0.000702122	0.000231947	0.000983533	0.1843	0.0778925	0.138509	Hyper_GC_specific	cExon_ISYNA1,Prom_ISYNA1,3UTR_ISYNA1,intron_ISYNA1	---	---	cgi	---	---	---	protein-coding(inositol-3-phosphate synthase 1)
ITGA4	2	182030201	182031200	1.82728	4.86072	15.3514	0.0332182	0.00709949	0.000722889	0.327049	0.163384	0.129685	Hyper_Early_onset	cExon_ITGA4,intron_ITGA4,Prom_ITGA4,5UTR_ITGA4	exon1_ITGA4	---	cgi	---	---	---	protein-coding(integrin, alpha 4 (antigen CD49D, alpha 4 subunit of VLA-4 receptor))
ITGA8	10	15801001	15802000	1.24587	3.24048	9.69125	0.0993331	0.000710005	0.00154214	0.411919	0.113295	0.154836	Hyper_GC_specific	Prom_ITGA8,cExon_ITGA8,5UTR_ITGA8,intron_ITGA8	---	---	cgi	shore	---	---	protein-coding(integrin, alpha 8)
ITIH5	10	7748601	7749600	0	0.848696	4.42789	0.000388155	0.234418	0.16174	0.150636	0.449307	0.402514	Hyper_GC_specific	Prom_ITIH5,5UTR_ITIH5,intron_ITIH5,cExon_ITIH5	---	Simple_repeat,Low_complexity	---	---	---	---	protein-coding(inter-alpha-trypsin inhibitor heavy chain family, member 5)
ITPRIP	10	106083001	106084000	5.06654	3.16333	10.9444	0.0285741	0.00655078	0.00406433	0.327049	0.15906	0.154836	Hyper_GC_specific	Prom_ITPRIP,5UTR_ITPRIP,intron_ITPRIP	exon1_ITPRIP	SINE	---	---	shelf	---	protein-coding(inositol 1,4,5-trisphosphate receptor interacting protein)
IZUMO1	19	53941601	53942600	1.74422	2.85471	4.51144	0.677028	0.516307	8.50493e-05	0.924576	0.869488	0.0451341	Hyper_GC_specific	Prom_IZUMO1,5UTR_IZUMO1	---	---	---	---	shelf	---	protein-coding(izumo sperm-egg fusion 1)
JAKMIP1	4	6252601	6253600	0.747522	1.00301	4.49056	0.561738	0.00615143	0.000579919	0.924576	0.154958	0.12908	Hyper_GC_specific	Prom_LOC285484,5UTR_JAKMIP1,intron_LOC285484,Prom_JAKMIP1,5UTR_LOC285484,intron_JAKMIP1	---	Simple_repeat	cgi	---	---	---	protein-coding(janus kinase and microtubule interacting protein 1)
JAM2	21	25933801	25934800	0.747522	1.23447	7.76972	0.226323	0.00687814	0.00531954	0.525395	0.162099	0.164007	Hyper_GC_specific	intron_JAM2,5UTR_JAM2,cExon_JAM2,Prom_JAM2	---	---	cgi	shore	---	---	protein-coding(junctional adhesion molecule 2)
JAM3	11	133444001	133445000	1.82728	3.47194	15.3723	0.485369	0.0140275	0.00149443	0.924576	0.199612	0.154836	Hyper_GC_specific	intron_JAM3,cExon_JAM3,5UTR_JAM3,Prom_JAM3	---	Low_complexity	cgi	shore	---	---	protein-coding(junctional adhesion molecule 3)
JMJD8	16	672801	673800	2.82397	8.40983	7.6026	0.0082987	0.691227	0.174022	0.262749	0.879497	0.402514	Hyper_Early_onset	Prom_JMJD8,intron_JMJD8,cExon_JMJD8	---	---	cgi	---	shelf	---	protein-coding(jumonji domain containing 8)
KAL1	X	8659001	8660000	0.83058	0.771541	5.84816	0.877671	0.00817653	0.00644971	0.947191	0.172616	0.180292	Hyper_GC_specific	intron_KAL1,cExon_KAL1,Prom_KAL1	---	Low_complexity	cgi	---	---	---	protein-coding(Kallmann syndrome 1 sequence)
KANK1	9	696601	697600	0.913638	2.85471	6.51652	0.00926134	0.062457	0.0379679	0.265829	0.281319	0.24993	Hyper_GC_specific	intron_KANK1,Prom_KANK1,5UTR_KANK1	exon1_KANK1	LINE	cgi	shore	---	---	protein-coding(KN motif and ankyrin repeat domains 1)
KANK2	19	11164601	11165600	6.97687	7.63828	21.0534	0.73021	0.00754542	0.00271889	0.924576	0.168088	0.154836	Hyper_GC_specific	Prom_KANK2,cExon_KANK2	---	---	cgi	shore	shelf	---	protein-coding(KN motif and ankyrin repeat domains 2)
KAZALD1	10	102811601	102812600	0.664464	1.23447	3.5089	0.00481301	0.0765689	0.0489211	0.219343	0.297123	0.284021	Hyper_GC_specific	5UTR_KAZALD1,cExon_KAZALD1,intron_KAZALD1,Prom_KAZALD1	---	Simple_repeat	cgi	---	shelf	---	protein-coding(Kazal-type serine peptidase inhibitor domain 1)
KAZN	1	14797801	14798800	2.07645	3.16333	10.9444	0.479538	0.00915427	0.000625847	0.924576	0.174704	0.129381	Hyper_GC_specific	Prom_KAZN,intron_KAZN,5UTR_KAZN,cExon_KAZN	exon1_KAZN	Simple_repeat,Low_complexity	cgi	shore	---	---	protein-coding(kazrin, periplakin interacting protein)
KBTBD5	3	42702201	42703200	11.7942	9.25851	23.6433	0.174396	7.33375e-05	0.00432606	0.482455	0.0357705	0.154836	Hyper_GC_specific	Prom_KBTBD5,cExon_KBTBD5	exon1_KBTBD5	---	cgi	shore	---	---	protein-coding(kelch repeat and BTB (POZ) domain containing 5)
KBTBD7	13	40665201	40666200	4.31902	5.63226	9.23175	0.00164094	0.0626435	0.0302212	0.218109	0.28179	0.244738	Hyper_GC_specific	Prom_KBTBD7,cExon_KBTBD7	exon1_KBTBD7	Simple_repeat	cgi	shore	---	---	protein-coding(kelch repeat and BTB (POZ) domain containing 7)
KCNA1	12	4888801	4889800	2.5748	4.32064	13.2001	0.0435673	0.000231872	0.000464049	0.341714	0.0778692	0.115447	Hyper_GC_specific	Prom_KCNA1,5UTR_KCNA1	---	---	cgi	shore	---	---	protein-coding(potassium voltage-gated channel, shaker-related subfamily, member 1 (episodic ataxia with myokymia))
KCNA3	1	111018401	111019400	4.65125	5.24649	13.952	0.557163	0.000654988	0.000205775	0.924576	0.113295	0.080827	Hyper_GC_specific	Prom_KCNA3,cExon_KCNA3,5UTR_KCNA3	exon1_KCNA3	---	cgi	---	---	---	protein-coding(potassium voltage-gated channel, shaker-related subfamily, member 3)
KCNA5	12	5023601	5024600	5.731	6.63527	20.6357	0.0538475	2.76756e-05	1.03827e-05	0.360715	0.0155443	0.0066336	Hyper_GC_specific	cExon_KCNA5,Prom_KCNA5	exon1_KCNA5	---	cgi	---	---	---	protein-coding(potassium voltage-gated channel, shaker-related subfamily, member 5)
KCNA6	12	4789201	4790200	4.48513	5.94088	12.2811	0.176638	0.0133309	0.00704747	0.482455	0.197322	0.18782	Hyper_GC_specific	cExon_KCNA6,5UTR_KCNA6,Prom_KCNA6	exon1_KCNA6	---	cgi	shore	---	---	protein-coding(potassium voltage-gated channel, shaker-related subfamily, member 6)
KCNAB1	3	157320801	157321800	1.16281	2.54609	3.63422	0.00745477	0.693086	0.152	0.253303	0.879991	0.397421	Hyper_GC_specific	cExon_KCNAB1,intron_KCNAB1,Prom_KCNAB1,5UTR_KCNAB1	exon1_KCNAB1	---	---	---	---	---	protein-coding(potassium voltage-gated channel, shaker-related subfamily, beta member 1)
KCNAB2	1	6017401	6018400	3.07315	4.93787	12.6153	0.0528899	0.000227084	0.00164979	0.359108	0.0767378	0.154836	Hyper_GC_specific	intron_KCNAB2,5UTR_KCNAB2,Prom_KCNAB2	---	LINE	---	---	---	---	protein-coding(potassium voltage-gated channel, shaker-related subfamily, beta member 2)
KCNB1	20	47531801	47532800	6.47852	8.10121	15.3306	0.723449	0.0116792	0.0059339	0.924576	0.188207	0.172595	Hyper_GC_specific	5UTR_KCNB1,Prom_KCNB1,cExon_KCNB1,intron_KCNB1	exon1_KCNB1	Low_complexity	cgi	shore	shelf	---	protein-coding(potassium voltage-gated channel, Shab-related subfamily, member 1)
KCNB2	8	73612401	73613400	0.996696	3.24048	5.97348	0.000926805	0.105208	0.028282	0.192353	0.327347	0.244738	Hyper_Early_onset	Prom_KCNB2,5UTR_KCNB2,intron_KCNB2	---	---	---	shore	---	---	protein-coding(potassium voltage-gated channel, Shab-related subfamily, member 2)
KCNC4	1	110555601	110556600	4.56819	5.32365	14.3698	0.777522	0.00324798	0.00171555	0.924576	0.142365	0.154836	Hyper_GC_specific	Prom_KCNC4,cExon_KCNC4,intron_KCNC4,5UTR_KCNC4	exon1_KCNC4	Simple_repeat	cgi	shore	---	---	protein-coding(potassium voltage-gated channel, Shaw-related subfamily, member 4)
KCND2	7	119701801	119702800	6.89381	8.02406	16.7926	0.0813265	0.000362542	0.000328207	0.40043	0.0998983	0.112441	Hyper_GC_specific	cExon_KCND2,5UTR_KCND2,Prom_KCND2	exon1_KCND2	---	cgi	shore	---	---	protein-coding(potassium voltage-gated channel, Shal-related subfamily, member 2)
KCNF1	2	10969601	10970600	3.1562	4.70641	10.5894	0.00889452	0.0364118	0.0253879	0.264491	0.236553	0.244738	Hyper_GC_specific	cExon_KCNF1,5UTR_KCNF1,Prom_KCNF1	exon1_KCNF1	Simple_repeat,Low_complexity	cgi	shore	---	---	protein-coding(potassium voltage-gated channel, subfamily F, member 1)
KCNG3	2	42573201	42574200	7.30909	8.02405	19.8629	0.593856	0.000603535	0.00311892	0.924576	0.112096	0.154836	Hyper_GC_specific	intron_KCNG3,cExon_KCNG3,Prom_KCNG3,5UTR_KCNG3	exon1_KCNG3	Low_complexity	cgi	shore	---	---	protein-coding(potassium voltage-gated channel, subfamily G, member 3)
KCNH2	7	150283401	150284400	3.40538	4.5521	12.1141	0.530613	0.00236167	0.00703813	0.924576	0.142365	0.18778	Hyper_GC_specific	5UTR_KCNH2,Prom_KCNH2,cExon_KCNH2,intron_KCNH2	---	---	cgi	shore	shelf	promShore_KCNH2	protein-coding(potassium voltage-gated channel, subfamily H (eag-related), member 2)
KCNH5	14	62581601	62582600	1.99339	3.5491	11.7799	0.0358144	0.000893896	0.00227186	0.328685	0.116293	0.154836	Hyper_GC_specific	intron_KCNH5,cExon_KCNH5,Prom_KCNH5,5UTR_KCNH5	---	Simple_repeat,Low_complexity	cgi	shore	---	---	protein-coding(potassium voltage-gated channel, subfamily H (eag-related), member 5)
KCNIP1	5	169863601	169864600	1.66116	2.77756	6.0988	0.0538574	0.0156972	0.0011706	0.360752	0.199612	0.147382	Hyper_GC_specific	5UTR_KCNIP1,Prom_KCNIP1,cExon_KCNIP1,intron_KCNIP1	exon1_KCNIP1	Low_complexity	cgi	shore	---	---	protein-coding(Kv channel interacting protein 1)
KCNIP4	4	21558801	21559800	3.07315	2.62325	6.68361	0.821553	0.0119231	0.00717625	0.924576	0.189171	0.189298	Hyper_GC_specific	5UTR_KCNIP4,Prom_KCNIP4	exon1_KCNIP4	Simple_repeat	cgi	shore	---	promShore_KCNIP4	protein-coding(Kv channel interacting protein 4)
KCNJ11	11	17365201	17366200	17.6083	17.5912	44.279	0.994085	0.000276083	3.83319e-05	0.996331	0.0870387	0.0229296	Hyper_GC_specific	cExon_KCNJ11,5UTR_KCNJ11,Prom_KCNJ11,intron_KCNJ11	---	---	cgi	shore	---	---	protein-coding(potassium inwardly-rectifying channel, subfamily J, member 11)
KCNJ6	21	38209801	38210800	1.82728	2.54609	10.5267	0.190917	0.00433662	0.00425158	0.495751	0.142365	0.154836	Hyper_GC_specific	intron_KCNJ6,Prom_KCNJ6,5UTR_KCNJ6	exon1_KCNJ6	---	cgi	shore	---	---	protein-coding(potassium inwardly-rectifying channel, subfamily J, member 6)
KCNK12	2	47650401	47651400	1.41199	2.39179	6.64184	0.116448	0.00154218	0.000226226	0.430743	0.142365	0.0854388	Hyper_GC_specific	Prom_KCNK12,cExon_KCNK12,intron_KCNK12,5UTR_KCNK12	---	Simple_repeat,Low_complexity	cgi	shore	---	---	protein-coding(potassium channel, subfamily K, member 12)
KCNK3	2	26769001	26770000	2.32562	0.771541	6.64185	0.0071888	0.0267016	0.0677141	0.249476	0.228418	0.307439	Hyper_GC_specific	5UTR_KCNK3,cExon_KCNK3,intron_KCNK3,Prom_KCNK3	exon1_KCNK3	Simple_repeat,Low_complexity	cgi	shore	---	---	protein-coding(potassium channel, subfamily K, member 3)
KCNK9	8	140784601	140785600	2.15951	1.54309	8.31273	0.218028	0.00812006	0.00554963	0.518414	0.172616	0.165342	Hyper_GC_specific	Prom_KCNK9	---	Simple_repeat,Low_complexity	cgi	---	---	---	protein-coding(potassium channel, subfamily K, member 9)
KCNMA1	10	79066201	79067200	1.82728	3.78056	11.1115	0.00267255	0.00629278	0.00426147	0.218109	0.156269	0.154836	Hyper_GC_specific	cExon_KCNMA1,intron_KCNMA1,Prom_KCNMA1	---	Low_complexity	cgi	---	---	---	protein-coding(potassium large conductance calcium-activated channel, subfamily M, alpha member 1)
KCNN2	5	113725401	113726400	1.99339	1.92886	15.8736	0.934984	7.15158e-05	0.000240176	0.964533	0.0350793	0.088629	Hyper_GC_specific	cExon_KCNN2,Prom_KCNN2,5UTR_KCNN2	---	Simple_repeat	cgi	---	---	---	protein-coding(potassium intermediate/small conductance calcium-activated channel, subfamily N, member 2)
KCNN3	1	153108401	153109400	1.91033	3.31764	4.92917	0.0016205	0.120694	0.0196823	0.218109	0.342698	0.234213	Hyper_GC_specific	cExon_KCNN3,Prom_KCNN3,5UTR_KCNN3	exon1_KCNN3	Simple_repeat	---	---	---	---	protein-coding(potassium intermediate/small conductance calcium-activated channel, subfamily N, member 3)
KCNQ1DN	11	2846801	2847800	5.39877	2.77755	16.0407	0.0574496	0.0109572	0.00611123	0.368291	0.184155	0.175549	Hyper_GC_specific	Prom_KCNQ1DN	---	Simple_repeat	cgi	shore	---	---	miscRNA(KCNQ1 downstream neighbor (non-protein coding))
KCNQ1OT1	11	2677601	2678600	4.23596	5.16934	12.866	0.258167	0.00125534	0.000780838	0.55439	0.131703	0.129685	Hyper_GC_specific	intron_KCNQ1,Prom_KCNQ1OT1	---	Low_complexity	cgi	---	---	---	miscRNA(KCNQ1 opposite strand/antisense transcript 1 (non-protein coding))
KCNQ5	6	73388601	73389600	0.498348	2.46894	12.6153	0.00420429	0.00248509	0.00205674	0.218109	0.142365	0.154836	Hyper_GC_specific	5UTR_KCNQ5,cExon_KCNQ5,intron_KCNQ5,Prom_KCNQ5	---	Low_complexity	cgi	---	---	---	protein-coding(potassium voltage-gated channel, KQT-like subfamily, member 5)
KCNV1	8	111055201	111056200	0.747522	3.85771	11.7799	0.000521147	0.0016984	0.00114203	0.170231	0.142365	0.144683	Hyper_Early_onset	intron_KCNV1,5UTR_KCNV1,cExon_KCNV1,Prom_KCNV1	exon1_KCNV1	---	cgi	shore	---	promShore_KCNV1	protein-coding(potassium channel, subfamily V, member 1)
KCNV2	9	2708001	2709000	15.8641	16.6653	32.5826	0.691102	0.000334291	0.000274998	0.924576	0.0974182	0.0984909	Hyper_GC_specific	cExon_KCNV2,Prom_KCNV2	exon1_KCNV2	---	cgi	shore	---	---	protein-coding(potassium channel, subfamily V, member 2)
KCTD8	4	44144201	44145200	1.49504	4.08918	13.9938	0.0228882	0.00034014	0.000199152	0.32011	0.0983321	0.07872	Hyper_Early_onset	intron_KCTD8,Prom_KCTD8,cExon_KCTD8	exon1_KCTD8	Simple_repeat,Low_complexity	cgi	---	---	---	protein-coding(potassium channel tetramerisation domain containing 8)
KDM4E	11	94396601	94397600	2.07645	1.38878	4.26081	0.0781951	0.00766757	0.00576212	0.395203	0.169342	0.169732	Hyper_GC_specific	Prom_KDM4E	---	LTR	---	---	---	---	protein-coding(lysine (K)-specific demethylase 4E)
KDR	4	55685601	55686600	1.5781	4.78357	5.74373	0.0208479	0.633453	9.0553e-05	0.318894	0.87463	0.046876	Hyper_Early_onset	Prom_KDR,5UTR_KDR,cExon_KDR,intron_KDR	---	SINE	cgi	shore	---	---	protein-coding(kinase insert domain receptor (a type III receptor tyrosine kinase))
KHDRBS2	6	63053401	63054400	2.74091	6.94389	13.7014	0.0191767	0.0318207	0.00973822	0.312257	0.234058	0.200388	Hyper_Early_onset	5UTR_KHDRBS2,Prom_KHDRBS2,intron_KHDRBS2,cExon_KHDRBS2	exon1_KHDRBS2	---	cgi	shore	---	promShore_KHDRBS2	protein-coding(KH domain containing, RNA binding, signal transduction associated 2)
KIAA0146	8	48334601	48335600	5.31571	3.78056	11.9052	0.0370629	0.000439766	0.00354876	0.330506	0.103852	0.154836	Hyper_GC_specific	Prom_KIAA0146	---	LINE	cgi	shore	---	---	protein-coding(KIAA0146)
KIAA0195	17	70962401	70963400	1.41199	0.462927	3.42535	0.000253596	0.0381604	0.0984089	0.117521	0.239035	0.333948	Hyper_GC_specific	Prom_KIAA0195	---	LINE,SINE	---	shore	---	promShore_KIAA0195	protein-coding(KIAA0195)
KIAA0226	3	198946601	198947600	0.747522	2.08317	4.01017	0.0158343	0.00453644	0.0036558	0.298011	0.142365	0.154836	Hyper_GC_specific	Prom_KIAA0226,intron_KIAA0226	---	SINE	---	shore	---	---	protein-coding(KIAA0226)
KIAA0895	7	36371401	36372400	0.913638	2.23748	4.17726	0.0126558	0.07613	0.00453956	0.290694	0.296295	0.154836	Hyper_GC_specific	intron_KIAA0895,Prom_KIAA0895	---	SINE,DNA	---	shore	---	---	protein-coding(KIAA0895)
KIAA0930	22	43986801	43987800	1.07975	2.62325	6.26589	0.0457964	0.0405854	0.00234117	0.346557	0.243004	0.154836	Hyper_GC_specific	5UTR_KIAA0930,Prom_KIAA0930,intron_KIAA0930,cExon_KIAA0930	---	SINE	---	---	---	---	protein-coding(KIAA0930)
KIAA1161	9	34367801	34368800	0.498348	0.617234	2.50636	0.674567	0.0243782	0.00769332	0.924576	0.222631	0.195989	Hyper_GC_specific	Prom_KIAA1161	---	SINE	---	shore	shelf	promShore_KIAA1161	protein-coding(KIAA1161)
KIAA1210	X	118168201	118169200	2.49174	2.16032	7.51907	0.67057	0.0130363	0.00538503	0.924576	0.195485	0.164007	Hyper_GC_specific	Prom_KIAA1210,cExon_KIAA1210,intron_KIAA1210,5UTR_KIAA1210	---	---	cgi	shore	---	promShore_KIAA1210	protein-coding(KIAA1210)
KIAA1217	10	24023401	24024400	1.49504	2.77755	18.3799	0.109897	0.000263298	0.000315732	0.423319	0.0843254	0.109488	Hyper_GC_specific	5UTR_KIAA1217,intron_KIAA1217,Prom_KIAA1217	exon1_KIAA1217	---	cgi	shore	---	---	protein-coding(KIAA1217)
KIAA1239	4	36921801	36922800	1.74422	4.55211	11.5919	0.0354583	0.0154692	0.00316785	0.328618	0.199612	0.154836	Hyper_Early_onset	Prom_KIAA1239	---	---	cgi	---	---	---	protein-coding(KIAA1239)
KIAA1875	8	145232801	145233800	3.57149	4.39779	8.64692	0.619096	0.0948109	0.00313067	0.924576	0.319564	0.154836	Hyper_GC_specific	cExon_MAF1,Prom_KIAA1875,intron_MAF1	---	---	---	shore	shelf	promShore_SHARPIN	miscRNA(KIAA1875)
KIAA2022	X	74060601	74061600	0.913638	1.54309	12.9495	0.0142614	5.70746e-05	5.08598e-05	0.298011	0.0289735	0.0288137	Hyper_GC_specific	intron_KIAA2022,5UTR_KIAA2022,Prom_KIAA2022	---	Simple_repeat	cgi	---	---	---	protein-coding(KIAA2022)
KLF12	13	73604401	73605400	1.16281	0.540078	4.51144	0.516497	0.00881925	0.00193736	0.924576	0.17371	0.154836	Hyper_GC_specific	Prom_KLF12,intron_KLF12	---	---	---	shore	---	---	protein-coding(Kruppel-like factor 12)
KLHDC8A	1	203592801	203593800	1.99339	3.7034	4.67853	0.00322311	0.0370062	0.00237543	0.218109	0.236997	0.154836	Hyper_GC_specific	Prom_KLHDC8A	---	LINE,SINE	---	---	---	---	protein-coding(kelch domain containing 8A)
KLHL29	2	23462201	23463200	0.083058	1.62024	10.5894	0.00923556	0.0253228	0.0217972	0.265829	0.223874	0.238637	Hyper_GC_specific	Prom_KLHL29,intron_KLHL29	---	Low_complexity	cgi	---	---	---	protein-coding(kelch-like 29 (Drosophila))
KLHL34	X	21584601	21585600	5.81406	4.01202	12.0305	0.0597138	1.6673e-05	0.000273128	0.373421	0.0099763	0.0979674	Hyper_GC_specific	cExon_KLHL34,Prom_KLHL34	exon1_KLHL34	Simple_repeat,Low_complexity	cgi	---	---	---	protein-coding(kelch-like 34 (Drosophila))
KLHL35	11	74817801	74818800	5.48183	3.93487	11.1951	0.00284909	0.0188181	0.0369481	0.218109	0.211324	0.247533	Hyper_GC_specific	intron_KLHL35,cExon_KLHL35,Prom_KLHL35	---	LINE	cgi	shore	shelf	---	protein-coding(kelch-like 35 (Drosophila))
KLHL38	8	124733201	124734200	7.55828	9.02705	20.5521	0.146022	0.00632216	0.0050446	0.462078	0.156639	0.158428	Hyper_GC_specific	Prom_KLHL38,cExon_KLHL38	exon1_KLHL38	---	---	---	---	---	protein-coding(kelch-like 38 (Drosophila))
KRBA1	7	149042401	149043400	0.996696	1.15732	7.43552	0.774583	0.00606529	0.00454777	0.924576	0.154401	0.154836	Hyper_GC_specific	Prom_KRBA1,5UTR_KRBA1,intron_KRBA1	---	Simple_repeat,Low_complexity	cgi	shore	---	---	protein-coding(KRAB-A domain containing 1)
KRT18P55	17	23657801	23658800	5.48183	4.86072	13.9521	0.562334	0.00322143	0.0022945	0.924576	0.142365	0.154836	Hyper_GC_specific	intron_KRT18P55,3UTR_KRT18P55,5UTR_KRT18P55,Prom_KRT18P55	exon1_KRT18P55	SINE	cgi	shore	---	promShore_KRT18P55	pseudo(keratin 18 pseudogene 55)
KRT31	17	36806201	36807200	2.49174	4.01202	8.93933	0.0459535	0.00117254	0.0007022	0.346919	0.127532	0.129685	Hyper_GC_specific	Prom_KRT31,intron_KRT31,cExon_KRT31	---	---	---	---	---	---	protein-coding(keratin 31)
KRT83	12	51000401	51001400	2.90703	4.32064	7.85325	0.00450125	0.152288	0.0822236	0.218109	0.380374	0.321469	Hyper_GC_specific	5UTR_KRT83,cExon_KRT83,Prom_KRT83,intron_KRT83	---	LINE	cgi	shore	---	promShore_KRT83	protein-coding(keratin 83)
KRT86	12	50981201	50982200	2.24257	4.16633	7.26843	0.131281	0.0285484	0.00420783	0.445054	0.234058	0.154836	Hyper_GC_specific	Prom_KRT86,5UTR_KRT86,cExon_KRT86	---	Simple_repeat	cgi	shore	---	---	protein-coding(keratin 86)
KRTAP5-3	11	1584801	1585800	1.91033	2.08316	4.51144	0.685484	0.000551933	0.00193164	0.924576	0.112096	0.154836	Hyper_GC_specific	Prom_KRTAP5-3,cExon_KRTAP5-3,3UTR_KRTAP5-3	---	Simple_repeat	---	---	---	---	protein-coding(keratin associated protein 5-3)
L1TD1	1	62433001	62434000	3.73761	4.62926	11.6128	0.16992	0.0269635	0.00993247	0.482455	0.229166	0.203019	Hyper_GC_specific	5UTR_L1TD1,Prom_L1TD1,intron_L1TD1	---	SINE	cgi	shore	---	---	protein-coding(LINE-1 type transposase domain containing 1)
L3MBTL1	20	41576001	41577000	2.07645	3.31764	5.38866	0.0611808	0.0585255	0.00512641	0.374363	0.274961	0.160053	Hyper_GC_specific	cExon_L3MBTL1,intron_L3MBTL1,Prom_L3MBTL1,5UTR_L3MBTL1	---	Low_complexity	cgi	shore	---	---	protein-coding(l(3)mbt-like 1 (Drosophila))
LAMB1	7	107429201	107430200	1.24587	0.462926	6.60006	0.00678964	0.0518191	0.0676833	0.244808	0.262896	0.307439	Hyper_GC_specific	intron_LAMB1,Prom_LAMB1,cExon_LAMB1	---	---	cgi	---	---	---	protein-coding(laminin, beta 1)
LATS2	13	20532001	20533000	1.07975	1.38878	11.6546	0.527502	0.00850056	0.00760085	0.924576	0.172616	0.194605	Hyper_GC_specific	intron_LATS2,Prom_LATS2	---	SINE,Low_complexity	cgi	shore	---	---	protein-coding(LATS, large tumor suppressor, homolog 2 (Drosophila))
LAYN	11	110916201	110917200	1.99339	3.47195	24.061	0.0234598	0.000534479	0.00034161	0.322015	0.111316	0.113039	Hyper_GC_specific	cExon_LAYN,intron_LAYN,Prom_LAYN,5UTR_LAYN	exon1_LAYN	---	cgi	---	---	---	protein-coding(layilin)
LBX1	10	102978601	102979600	0.747522	1.31162	5.43044	0.0485049	0.00553611	0.00283551	0.352693	0.148873	0.154836	Hyper_GC_specific	Prom_FLJ41350,Prom_LBX1,5UTR_LBX1,intron_FLJ41350,5UTR_FLJ41350	---	Low_complexity	cgi	---	---	---	miscRNA(uncharacterized LOC399806)
LECT1	13	52210401	52211400	2.24257	3.62625	8.60516	0.00957654	0.0322092	0.0224606	0.268702	0.234058	0.240704	Hyper_GC_specific	Prom_LECT1,cExon_LECT1,intron_LECT1	---	SINE,Simple_repeat,Low_complexity	cgi	shore	---	---	protein-coding(leukocyte cell derived chemotaxin 1)
LEPR	1	65763401	65764400	0.913638	1.54309	9.4406	0.24895	0.0231461	0.00984443	0.546946	0.221005	0.201801	Hyper_GC_specific	5UTR_LEPR,intron_LEPR,Prom_LEPR	---	LINE,Low_complexity	cgi	shore	---	---	protein-coding(leptin receptor)
LEPREL1	3	191320601	191321600	1.74422	0.925852	12.2811	0.0741293	2.45477e-05	6.39193e-05	0.387968	0.0138667	0.0347987	Hyper_GC_specific	cExon_LEPREL1,5UTR_LEPREL1,Prom_LEPREL1,intron_LEPREL1	exon1_LEPREL1	SINE,Simple_repeat,Low_complexity	cgi	shore	---	promShore_LEPREL1	protein-coding(leprecan-like 1)
LGI4	19	40316601	40317600	3.57149	4.5521	8.02034	0.211328	0.0261635	0.00232751	0.512034	0.226907	0.154836	Hyper_GC_specific	cExon_LGI4,Prom_LGI4,intron_LGI4,5UTR_LGI4	---	Simple_repeat	---	---	---	---	protein-coding(leucine-rich repeat LGI family, member 4)
LHX2	9	125814201	125815200	2.40868	3.31764	13.1166	0.175285	0.0013251	0.00306177	0.482455	0.13585	0.154836	Hyper_GC_specific	Prom_LHX2,5UTR_LHX2,intron_LHX2,cExon_LHX2	---	Low_complexity	cgi	---	shelf	---	protein-coding(LIM homeobox 2)
LHX3	9	138234001	138235000	1.24587	3.93487	9.35707	0.0136533	0.0107437	0.00791826	0.298011	0.184155	0.196113	Hyper_Early_onset	cExon_LHX3,Prom_LHX3,5UTR_LHX3,intron_LHX3	---	Simple_repeat	cgi	shore	shelf	---	protein-coding(LIM homeobox 3)
LHX4	1	178464401	178465400	0.996696	1.77455	3.84308	0.0410866	0.019194	0.00739038	0.337557	0.212108	0.192693	Hyper_GC_specific	Prom_LHX4	---	Low_complexity	cgi	shore	---	---	protein-coding(LIM homeobox 4)
LHX5	12	112393201	112394200	2.15951	2.85471	13.2837	0.227503	0.0125274	0.00595545	0.526246	0.192376	0.173038	Hyper_GC_specific	intron_LHX5,5UTR_LHX5,Prom_LHX5,cExon_LHX5	exon1_LHX5	---	cgi	shore	shelf	---	protein-coding(LIM homeobox 5)
LHX6	9	124027801	124028800	3.40538	3.70341	11.1951	0.783239	0.0174154	0.00140738	0.924576	0.204967	0.154836	Hyper_GC_specific	cExon_LHX6,intron_LHX6,Prom_LHX6	---	SINE	cgi	---	---	---	protein-coding(LIM homeobox 6)
LHX8	1	75373001	75374000	1.91033	2.7004	8.8558	0.565468	0.00133805	0.00499382	0.924576	0.136552	0.15753	Hyper_GC_specific	Prom_LHX8,intron_LHX8,5UTR_LHX8	---	---	cgi	shore	shelf	---	protein-coding(LIM homeobox 8)
LIFR	5	38591801	38592800	1.16281	0.925852	5.59753	0.656176	0.000999079	0.000411002	0.924576	0.1222	0.11439	Hyper_GC_specific	Prom_LIFR,Prom_MIR3650,intron_LIFR,5UTR_LIFR	exon1_LIFR	Low_complexity	cgi	shore	---	---	protein-coding(leukemia inhibitory factor receptor alpha)
LIG4	13	107664401	107665400	0.996696	2.23748	3.25827	0.00916059	0.147634	0.0361109	0.265829	0.374127	0.246685	Hyper_GC_specific	intron_LIG4,Prom_LIG4,5UTR_LIG4	exon1_LIG4	SINE	cgi	shore	shelf	promShore_LIG4	protein-coding(ligase IV, DNA, ATP-dependent)
LIME1	20	61836801	61837800	7.30909	8.48698	34.5877	0.468807	0.00046932	0.00056643	0.924576	0.105996	0.12908	Hyper_GC_specific	cExon_ZGPAT,3UTR_ZGPAT,intron_ZGPAT,Prom_LIME1	---	---	cgi	shore	shelf	promShelf_LIME1,promShore_SLC2A4RG,promShelf_SLC2A4RG,promShore_LIME1	protein-coding(Lck interacting transmembrane adaptor 1)
LIN28A	1	26609801	26610800	1.66116	4.86072	5.34689	0.00305673	0.674728	0.0405727	0.218109	0.879122	0.258835	Hyper_Early_onset	Prom_LIN28A,5UTR_LIN28A,intron_LIN28A,cExon_LIN28A	---	---	cgi	shore	---	---	protein-coding(lin-28 homolog A (C. elegans))
LINC00051	8	143276201	143277200	1.16281	2.39178	3.59245	0.0129261	0.0990065	0.0046403	0.293594	0.319918	0.154836	Hyper_GC_specific	Prom_LINC00051	---	LINE	---	---	---	---	miscRNA(long intergenic non-protein coding RNA 51)
LINC00114	21	39045201	39046200	2.90703	6.09519	9.6077	0.000614467	0.0513332	0.00818841	0.177554	0.262345	0.196113	Hyper_Early_onset	3UTR_LINC00114,intron_LINC00114,5UTR_LINC00114,Prom_LINC00114	---	LTR,LINE,SINE	---	---	---	---	miscRNA(long intergenic non-protein coding RNA 114)
LINC00176	20	62135201	62136200	3.23926	3.85772	11.6128	0.549522	0.00680915	0.000804685	0.924576	0.161624	0.129685	Hyper_GC_specific	5UTR_LINC00176,Prom_LINC00176	---	SINE	---	---	shelf	---	miscRNA(long intergenic non-protein coding RNA 176)
LINC00313	21	43721201	43722200	3.98678	3.78056	8.10389	0.651124	0.00566326	0.000645258	0.924576	0.150291	0.129685	Hyper_GC_specific	intron_LINC00313,Prom_LINC00313	---	LTR	---	---	---	---	miscRNA(long intergenic non-protein coding RNA 313)
LINC00452	13	113526601	113527600	7.22605	7.63828	18.0875	0.599215	0.00094429	0.00326636	0.924576	0.11938	0.154836	Hyper_GC_specific	intron_LINC00452,3UTR_LINC00452,Prom_LINC00452,5UTR_LINC00452	---	---	cgi	shore	---	---	miscRNA(uncharacterized LOC100506394)
LINC00460	13	105825001	105826000	5.23265	6.40381	11.4457	0.114841	0.0076414	0.000544913	0.428838	0.169096	0.127658	Hyper_GC_specific	Prom_LINC00460	---	SINE,DNA	---	---	---	---	miscRNA(long intergenic non-protein coding RNA 460)
LINC00461	5	88015801	88016800	1.91033	3.39479	6.18234	0.105554	0.015603	0.000215189	0.420256	0.199612	0.0833733	Hyper_GC_specific	5UTR_LINC00461,3UTR_LINC00461,Prom_LINC00461	---	Simple_repeat,Low_complexity	cgi	shore	shelf	---	miscRNA(long intergenic non-protein coding RNA 461)
LINC00472	6	72186401	72187400	1.07975	1.85171	10.9444	0.123287	0.00178616	0.00163876	0.437134	0.142365	0.154836	Hyper_GC_specific	5UTR_LINC00472,Prom_LINC00472,3UTR_LINC00472,intron_LINC00472	exon1_LINC00472	Low_complexity	cgi	---	---	---	miscRNA(long intergenic non-protein coding RNA 472)
LINC00485	12	101742201	101743200	1.99339	3.00902	6.433	0.00388286	0.0750612	0.048203	0.218109	0.294346	0.282443	Hyper_GC_specific	3UTR_LINC00485,Prom_LINC00485,5UTR_LINC00485,intron_LINC00485	---	---	cgi	shore	---	promShore_LINC00485	miscRNA(long intergenic non-protein coding RNA 485)
LINC00599	8	9798201	9799200	1.5781	2.93186	5.22157	0.0084709	0.028924	0.0143325	0.262749	0.234058	0.221433	Hyper_GC_specific	3UTR_LINC00599,5UTR_MIR124-1,Prom_MIR124-1,5UTR_LINC00599,3UTR_MIR124-1,Prom_LINC00599	---	Simple_repeat,Low_complexity	cgi	shore	shelf	promShore_LINC00599	miscRNA(microRNA 124-1)
LINGO2	9	29201601	29202600	0.664464	1.77455	2.84054	0.0324602	0.158497	0.00376081	0.327049	0.387039	0.154836	Hyper_GC_specific	Prom_LINGO2,intron_LINGO2	---	Low_complexity	cgi	shore	shelf	---	protein-coding(leucine rich repeat and Ig domain containing 2)
LMF1	16	970401	971400	0.747522	2.39178	6.0988	0.0422646	0.0143031	0.000935273	0.338616	0.199612	0.134764	Hyper_GC_specific	5UTR_LMF1,intron_LMF1,3UTR_LMF1,Prom_SOX8,Prom_LMF1	---	Simple_repeat,Low_complexity	cgi	---	---	---	protein-coding(lipase maturation factor 1)
LMO1	11	8240601	8241600	0.83058	0.925852	12.6989	0.785991	0.00184968	0.00167144	0.924576	0.142365	0.154836	Hyper_GC_specific	intron_LMO1,5UTR_LMO1,cExon_LMO1,Prom_LMO1	---	Low_complexity	cgi	shore	---	---	protein-coding(LIM domain only 1 (rhombotin 1))
LMX1A	1	163592001	163593000	2.65786	1.77455	9.10643	0.112817	3.88392e-05	0.00101864	0.427223	0.020875	0.138509	Hyper_GC_specific	Prom_LMX1A,5UTR_LMX1A,intron_LMX1A	---	---	cgi	shore	shelf	promShore_LMX1A	protein-coding(LIM homeobox transcription factor 1, alpha)
LMX1B	9	128416401	128417400	2.24257	3.31764	11.1115	0.00352031	0.0138646	0.00897495	0.218109	0.199612	0.196113	Hyper_GC_specific	5UTR_LMX1B,cExon_LMX1B,intron_LMX1B,Prom_LMX1B	---	Low_complexity	cgi	---	---	---	protein-coding(LIM homeobox transcription factor 1, beta)
LOC100127983	8	92066201	92067200	0.996696	2.77756	9.52415	0.0631066	0.000325091	0.00144572	0.377897	0.0958851	0.154836	Hyper_GC_specific	5UTR_LOC100127983,intron_LOC100127983,Prom_LOC100127983	---	Simple_repeat	cgi	shore	---	promShore_LOC100127983	protein-coding(uncharacterized LOC100127983)
LOC100128252	19	61680601	61681600	6.22935	6.55811	19.5496	0.616723	0.000404403	0.000171606	0.924576	0.102385	0.069814	Hyper_GC_specific	intron_LOC100128252,Prom_ZNF667,Prom_LOC100128252,5UTR_LOC100128252	---	---	cgi	shore	---	promShore_ZNF667	miscRNA(uncharacterized LOC100128252)
LOC100128398	19	63206001	63207000	1.91033	2.77756	9.77481	0.545717	0.00463926	0.00388836	0.924576	0.14238	0.154836	Hyper_GC_specific	5UTR_LOC100128398,5UTR_ZNF606,Prom_ZNF606,intron_LOC100128398,Prom_LOC100128398	---	SINE	cgi	shore	---	promShore_ZNF606	protein-coding(zinc finger protein 606)
LOC100128573	19	7442601	7443600	5.64794	4.93788	13.7014	0.651006	0.00187592	0.00234307	0.924576	0.142365	0.154836	Hyper_GC_specific	3UTR_ARHGEF18,Prom_LOC100128573	---	SINE	---	---	shelf	---	miscRNA(uncharacterized LOC100128573)
LOC100128788	16	2741001	2742000	2.74091	6.32665	5.68107	0.0216978	0.64687	0.00740021	0.318894	0.877316	0.192771	Hyper_Early_onset	Prom_LOC100128788,intron_LOC100128788,Prom_SRRM2	---	SINE	cgi	shore	---	promShore_SRRM2	protein-coding(serine/arginine repetitive matrix 2)
LOC100128811	10	25503601	25504600	0.913638	2.39178	11.6963	0.0800106	0.0156939	0.00620153	0.397975	0.199612	0.176663	Hyper_GC_specific	Prom_LOC100128811,Prom_GPR158,intron_LOC100128811,5UTR_GPR158,cExon_GPR158	---	---	cgi	shore	---	---	protein-coding(G protein-coupled receptor 158)
LOC100129027	21	46079401	46080400	2.40868	3.39479	6.26589	0.682082	0.0447319	4.56129e-05	0.924576	0.251255	0.0267354	Hyper_GC_specific	Prom_LOC100129027,intron_LOC100129027	---	---	---	---	---	---	miscRNA(uncharacterized LOC100129027)
LOC100129620	1	99242601	99243600	1.82728	4.62926	11.1115	0.0286576	0.0109079	0.00236046	0.327049	0.184155	0.154836	Hyper_Early_onset	5UTR_LPPR5,cExon_LPPR5,Prom_LOC100129620,intron_LOC100129620,Prom_LPPR5,5UTR_LOC100129620	---	Simple_repeat,Low_complexity	cgi	shore	---	promShore_LPPR5	protein-coding(lipid phosphate phosphatase-related protein type 5)
LOC100129636	6	29111601	29112600	3.48844	4.01202	8.96023	0.00569375	0.178247	0.149426	0.227935	0.394739	0.393143	Hyper_GC_specific	Prom_LOC100129636,intron_LOC100129636,5UTR_LOC100129636	exon1_LOC100129636	SINE,Low_complexity	---	---	---	---	protein-coding(uncharacterized LOC100129636)
LOC100129662	X	137620401	137621400	0.083058	0.385772	2.84054	0.109547	0.00852918	0.00358216	0.422912	0.172616	0.154836	Hyper_GC_specific	cExon_FGF13,Prom_FGF13,5UTR_FGF13,Prom_LOC100129662,intron_FGF13	exon1_FGF13	Low_complexity	cgi	shore	---	---	protein-coding(fibroblast growth factor 13)
LOC100130155	8	65452601	65453600	4.1529	3.93487	14.0774	0.768358	0.00227236	0.00179802	0.924576	0.142365	0.154836	Hyper_GC_specific	3UTR_LOC100130155,Prom_LOC100130155,Prom_MIR124-2,intron_LOC100130155,5UTR_LOC100130155	---	---	cgi	shore	shelf	---	miscRNA(uncharacterized LOC100130155)
LOC100130348	11	64611401	64612400	4.1529	5.63226	14.4533	0.212928	0.0041578	0.00261037	0.513574	0.142365	0.154836	Hyper_GC_specific	cExon_ZFPL1,Prom_LOC100130348,3UTR_ZFPL1,intron_ZFPL1	---	SINE	---	---	shelf	---	protein-coding(uncharacterized LOC100130348)
LOC100130522	18	76006201	76007200	4.1529	2.46894	8.68869	0.081291	0.00300066	0.00956504	0.400346	0.142365	0.198015	Hyper_GC_specific	Prom_LOC100130522,5UTR_LOC100130522,intron_LOC100130522	---	LTR,SINE	cgi	shore	---	---	miscRNA(PARD6G antisense RNA 1)
LOC100130744	5	14765401	14766400	7.39216	7.63829	16.9597	0.905703	0.0399433	0.00302124	0.955888	0.24261	0.154836	Hyper_GC_specific	intron_ANKH,Prom_LOC100130744,cExon_ANKH,5UTR_LOC100130744	---	LINE	---	---	---	---	miscRNA(uncharacterized LOC100130744)
LOC100130872	4	1193201	1194200	2.15951	4.01202	4.38613	0.00650781	0.715557	0.0204616	0.240072	0.885084	0.238202	Hyper_GC_specific	Prom_LOC100130872,Prom_SPON2	---	LINE	---	shore	shelf	promShore_LOC100130872	miscRNA(uncharacterized LOC100130872)
LOC100130992	10	22581601	22582600	2.5748	2.54609	9.02289	0.727673	0.00105483	0.0011447	0.924576	0.123276	0.144944	Hyper_GC_specific	3UTR_LOC100130992,5UTR_LOC100130992,Prom_LOC100130992	exon1_LOC100130992	---	cgi	---	---	---	miscRNA(uncharacterized LOC100130992)
LOC100131094	19	4630201	4631200	2.74091	1.92886	5.68107	0.610459	0.000815841	0.00683175	0.924576	0.113295	0.186502	Hyper_GC_specific	intron_LOC100131094,Prom_LOC100131094,cExon_DPP9,intron_DPP9,5UTR_LOC100131094	---	SINE	---	---	shelf	---	protein-coding(uncharacterized LOC100131094)
LOC100131096	17	73619801	73620800	3.82066	3.93487	13.4508	0.953785	0.0176516	0.00627937	0.971862	0.205612	0.177449	Hyper_GC_specific	Prom_LOC100131096,3UTR_TMC6	---	---	---	---	---	---	miscRNA(uncharacterized LOC100131096)
LOC100131208	20	10147001	10148000	0.166116	0.925851	2.79876	0.0804296	0.0397404	0.00532929	0.398426	0.2426	0.164007	Hyper_GC_specific	5UTR_LOC100131208,intron_LOC100131208,Prom_SNAP25,intron_SNAP25,Prom_LOC100131208,5UTR_SNAP25,3UTR_LOC100131208	---	Simple_repeat,Low_complexity	---	shore	---	---	protein-coding(synaptosomal-associated protein, 25kDa)
LOC100131320	2	130453201	130454200	0.41529	1.08016	4.95006	0.000996821	0.0822048	0.0519941	0.198448	0.305131	0.284326	Hyper_GC_specific	5UTR_RAB6C,Prom_RAB6C,intron_LOC100131320,3UTR_LOC100131320,Prom_LOC100131320,cExon_RAB6C	---	LTR,Low_complexity	cgi	shore	---	promShore_LOC100131320	protein-coding(RAB6C, member RAS oncogene family)
LOC100132077	9	96134201	96135200	2.24257	3.16333	7.10133	0.0063617	0.118026	0.0738496	0.237439	0.340176	0.309618	Hyper_GC_specific	5UTR_LOC100132077,Prom_LOC100132077,intron_LOC100132077	exon1_LOC100132077	SINE,DNA	cgi	shore	---	---	miscRNA(uncharacterized LOC100132077)
LOC100132111	1	150076801	150077800	5.48183	3.70341	11.3621	0.0820565	0.00356304	0.0014101	0.401547	0.142365	0.154836	Hyper_GC_specific	3UTR_C2CD4D,5UTR_LOC100132111,cExon_C2CD4D,Prom_LOC100132111	---	Low_complexity	cgi	shore	shelf	---	miscRNA(uncharacterized LOC100132111)
LOC100132215	2	63128001	63129000	4.06984	3.16333	12.0932	0.739686	0.00286666	0.000761067	0.924576	0.142365	0.129685	Hyper_GC_specific	intron_LOC100132215,5UTR_LOC100132215,3UTR_LOC100132215,Prom_LOC100132215	---	Low_complexity	cgi	---	shelf	---	miscRNA(uncharacterized LOC100132215)
LOC100132526	3	13949001	13950000	3.1562	4.08918	7.10134	0.0633867	0.00417532	0.00109607	0.378685	0.142365	0.140632	Hyper_GC_specific	Prom_LOC100132526,5UTR_LOC100132526	---	LINE,DNA,Simple_repeat	cgi	shore	---	---	pseudo(FYVE, RhoGEF and PH domain containing 5 pseudogene)
LOC100132891	8	72918401	72919400	1.99339	5.86373	21.7635	0.0436451	0.00279261	0.00416039	0.341929	0.142365	0.154836	Hyper_Early_onset	intron_LOC100132891,5UTR_LOC100132891,Prom_LOC100132891,intron_MSC,cExon_MSC,Prom_MSC,5UTR_MSC	---	---	cgi	shore	shelf	promShore_MSC	miscRNA(uncharacterized LOC100132891)
LOC100133669	8	144170001	144171000	2.5748	5.63226	5.76461	0.0052566	0.904715	0.0460213	0.222743	0.945038	0.277183	Hyper_Early_onset	Prom_LOC100133669,5UTR_LOC100133669,intron_LOC100133669,Prom_LY6E,3UTR_LOC100133669	---	LINE,Simple_repeat	cgi	shore	---	---	miscRNA(uncharacterized LOC100133669)
LOC100133991	17	40694801	40695800	1.41199	1.46593	14.6204	0.820115	0.000686587	0.000776419	0.924576	0.113295	0.129685	Hyper_GC_specific	intron_TEX34,Prom_TEX34,cExon_TEX34,Prom_LOC100133991,intron_LOC100133991,5UTR_LOC100133991,5UTR_TEX34	---	---	cgi	shore	---	promShore_SPATA32	protein-coding(spermatogenesis associated 32)
LOC100144602	4	66217401	66218400	1.99339	3.31763	6.57919	0.0062694	0.194314	0.10947	0.236573	0.411772	0.337079	Hyper_GC_specific	5UTR_EPHA5,cExon_EPHA5,Prom_LOC100144602,Prom_EPHA5,intron_EPHA5,5UTR_LOC100144602	---	Low_complexity	cgi	shore	---	promShore_EPHA5	protein-coding(EPH receptor A5)
LOC100190940	12	129092401	129093400	7.55829	7.40682	16.709	0.876564	0.00685972	0.0054235	0.946943	0.162099	0.164007	Hyper_GC_specific	Prom_LOC100190940,3UTR_LOC100190940,intron_LOC100190940,5UTR_LOC100190940	---	SINE,Simple_repeat	cgi	shore	---	promShore_LOC100190940	miscRNA(uncharacterized LOC100190940)
LOC100192378	8	77756601	77757600	2.40868	3.78056	13.7014	0.108913	0.000903494	0.000894844	0.422831	0.116921	0.130896	Hyper_GC_specific	Prom_LOC100192378,intron_LOC100192378,intron_ZFHX4,Prom_ZFHX4	---	Simple_repeat,Low_complexity	cgi	shore	shelf	promShore_ZFHX4-AS1	miscRNA(ZFHX4 antisense RNA 1)
LOC100287216	2	109112201	109113200	6.06323	5.70942	19.9882	0.599576	0.00564215	0.00312889	0.924576	0.15009	0.154836	Hyper_GC_specific	Prom_LOC100287216,5UTR_LOC100287216,3UTR_LOC100287216,intron_SH3RF3,Prom_SH3RF3,cExon_SH3RF3,5UTR_SH3RF3	exon1_SH3RF3	Low_complexity	cgi	---	---	---	protein-coding(SH3 domain containing ring finger 3)
LOC100287846	8	48219401	48220400	2.07645	3.85771	4.63675	0.00718354	0.601868	0.130001	0.249354	0.869488	0.370169	Hyper_GC_specific	Prom_LOC100287846,5UTR_LOC100287846,3UTR_LOC100287846	---	SINE	cgi	shore	---	---	pseudo(patched 1 pseudogene)
LOC100288123	19	1772601	1773600	12.2926	10.1072	25.7319	0.0917883	0.000147179	0.000670616	0.409438	0.0598625	0.129685	Hyper_GC_specific	cExon_REXO1,intron_REXO1,Prom_LOC100288123,5UTR_LOC100288123	---	---	cgi	shore	shelf	---	miscRNA(uncharacterized LOC100288123)
LOC100292680	12	1479401	1480400	6.31241	3.85771	14.4533	0.0584282	0.000173845	0.000203716	0.370707	0.0657577	0.0801368	Hyper_GC_specific	Prom_LOC100292680,intron_LOC100292680,5UTR_LOC100292680	---	---	---	---	---	---	miscRNA(uncharacterized LOC100292680)
LOC100499194	2	114453001	114454000	5.1496	5.09219	10.464	0.973439	0.108709	0.00762467	0.982762	0.328524	0.194982	Hyper_GC_specific	3UTR_LOC100499194,5UTR_LOC440900,5UTR_LOC100499194,Prom_LOC440900,Prom_LOC100499194	---	---	cgi	shore	---	promShore_LOC440900	miscRNA(uncharacterized LOC440900)
LOC100505815	20	61976201	61977200	1.16281	2.62325	4.09372	0.461949	0.207427	0.00350897	0.924576	0.422452	0.154836	Hyper_GC_specific	intron_TPD52L2,Prom_LOC100505815	---	SINE,Simple_repeat	---	---	shelf	---	protein-coding(tumor protein D52-like 2)
LOC100506409	6	11151801	11152800	1.66116	1.08016	8.96023	0.0571004	0.000638901	0.000436957	0.367255	0.113295	0.114661	Hyper_GC_specific	Prom_ELOVL2,5UTR_LOC100506409,intron_LOC100506409,Prom_LOC100506409,cExon_ELOVL2,intron_ELOVL2,5UTR_ELOVL2	---	Low_complexity	cgi	shore	---	---	protein-coding(ELOVL fatty acid elongase 2)
LOC100506714	22	43937201	43938200	1.16281	2.08317	6.26589	0.113458	0.010672	0.00496098	0.427387	0.184155	0.156805	Hyper_GC_specific	3UTR_LOC100506714,Prom_NUP50,5UTR_LOC100506714,Prom_LOC100506714	---	LTR,SINE	cgi	shore	---	---	miscRNA(uncharacterized LOC100506714)
LOC100506795	1	232733201	232734200	2.15951	5.94088	6.60008	0.00121064	0.696224	0.024648	0.216153	0.881175	0.244738	Hyper_Early_onset	3UTR_LOC100506795,Prom_LOC100506795,5UTR_LOC100506795,intron_LOC100506795	---	SINE	---	---	---	---	miscRNA(uncharacterized LOC100506795)
LOC100506994	3	62279201	62280200	3.1562	4.24348	14.7875	0.0389468	0.00286338	0.0014093	0.334116	0.142365	0.154836	Hyper_GC_specific	3UTR_LOC100506994,Prom_LOC100506994,intron_LOC100506994,Prom_C3orf14,5UTR_LOC100506994	---	---	cgi	shore	---	promShore_PTPRG-AS1	miscRNA(uncharacterized LOC100506994)
LOC100507043	14	95412401	95413400	2.07645	4.55211	12.3647	0.0463542	0.0029053	0.000429154	0.347937	0.142365	0.114661	Hyper_Early_onset	5UTR_LOC100507043,Prom_LOC100507043,intron_LOC100507043	---	Low_complexity	cgi	shore	---	---	miscRNA(long intergenic non-protein coding RNA 617)
LOC100507066	12	121444601	121445600	1.49504	1.62024	4.01017	0.800674	0.0130305	0.00457092	0.924576	0.195435	0.154836	Hyper_GC_specific	Prom_LOC100507066,intron_CLIP1	---	SINE	---	---	---	---	miscRNA(uncharacterized LOC100507066)
LOC100507392	11	128069401	128070400	1.5781	1.54309	9.94187	0.939515	0.00170801	0.000930804	0.966131	0.142365	0.134311	Hyper_GC_specific	intron_FLI1,intron_LOC100507392,Prom_FLI1,Prom_LOC100507392	---	Low_complexity	cgi	shore	shelf	promShore_FLI1-AS1	protein-coding(Friend leukemia virus integration 1)
LOC100507421	7	140419001	140420000	1.32893	2.16032	4.17726	0.0925265	0.0295212	0.00538435	0.410555	0.234058	0.164007	Hyper_GC_specific	Prom_LOC100507421	---	---	cgi	---	---	---	protein-coding(transmembrane protein 178B)
LOC100507472	15	99667001	99668000	5.06654	5.70942	16.0825	0.743023	0.00703251	0.00178118	0.924576	0.162563	0.154836	Hyper_GC_specific	5UTR_LOC100507472,3UTR_LOC100507472,intron_PCSK6,Prom_LOC100507472	---	LTR	---	---	---	---	miscRNA(uncharacterized LOC100507472)
LOC100631378	19	43036601	43037600	2.99009	2.00601	6.85071	0.0349625	0.0013394	0.00116637	0.32719	0.136653	0.147007	Hyper_GC_specific	5UTR_LOC100631378,intron_LOC100631378,Prom_LOC100631378,3UTR_LOC100631378	---	SINE,DNA,Simple_repeat	---	shore	---	---	miscRNA(uncharacterized 100631378)
LOC100862671	16	30657401	30658400	6.31241	7.48397	14.9128	0.20388	0.0129925	0.00825556	0.506717	0.195367	0.196113	Hyper_GC_specific	Prom_LOC100862671,cExon_SRCAP	---	---	---	---	---	---	protein-coding(uncharacterized LOC100862671)
LOC126536	19	15986401	15987400	3.07315	3.78056	6.76717	0.258297	0.0502871	0.00264533	0.554501	0.262345	0.154836	Hyper_GC_specific	Prom_LOC126536	---	LTR,Satellite	---	---	---	---	miscRNA(long intergenic non-protein coding RNA 661)
LOC145663	15	43457201	43458200	0.913638	2.00601	13.3672	0.0515716	0.00079174	0.00121742	0.356755	0.113295	0.150184	Hyper_GC_specific	cExon_GATM,3UTR_LOC145663,intron_GATM,5UTR_GATM,Prom_LOC145663,Prom_GATM,5UTR_LOC145663	---	Low_complexity	cgi	shore	---	---	miscRNA(uncharacterized LOC145663)
LOC147646	19	56584601	56585600	1.49504	3.85771	5.68107	0.121929	0.1559	0.00272033	0.436035	0.384818	0.154836	Hyper_Early_onset	Prom_LOC147646,5UTR_LOC147646,intron_LOC147646,cExon_LOC147646	---	SINE,Low_complexity	---	---	shelf	---	protein-coding(uncharacterized LOC147646)
LOC147670	19	61845801	61846800	5.64794	6.09519	11.6964	0.62361	0.00147835	0.00573345	0.924576	0.142365	0.169097	Hyper_GC_specific	5UTR_LOC147670,intron_LOC147670,Prom_LOC147670	---	SINE	cgi	shore	---	---	protein-coding(uncharacterized LOC147670)
LOC148696	1	206058401	206059400	0.747522	4.62926	8.10387	0.000932686	0.0202736	0.00524225	0.19303	0.21523	0.16263	Hyper_Early_onset	3UTR_LOC148696,5UTR_LOC148696,Prom_LOC148696	exon1_LOC148696	---	---	---	---	---	miscRNA(uncharacterized LOC148696)
LOC149773	20	56522401	56523400	2.5748	4.5521	8.10389	0.00538322	0.0170927	0.00584351	0.223944	0.203518	0.171423	Hyper_GC_specific	cExon_APCDD1L,5UTR_APCDD1L,intron_APCDD1L,Prom_APCDD1L,Prom_LOC149773	---	---	cgi	shore	---	---	protein-coding(adenomatosis polyposis coli down-regulated 1-like)
LOC219731	10	11976001	11977000	11.462	8.71843	27.4864	0.016171	0.00308812	0.00392127	0.298011	0.142365	0.154836	Hyper_GC_specific	Prom_LOC219731,3UTR_LOC219731,5UTR_LOC219731,intron_LOC219731	exon1_LOC219731	---	cgi	shore	---	---	miscRNA(uncharacterized LOC219731)
LOC254559	15	87722201	87723200	1.5781	5.24649	12.0096	0.00349353	0.000574113	2.21546e-05	0.218109	0.112096	0.0137797	Hyper_Early_onset	5UTR_LOC254559,intron_LOC254559,Prom_LOC254559	---	SINE,Low_complexity	cgi	---	---	---	miscRNA(uncharacterized LOC254559)
LOC255480	12	113330601	113331600	2.74091	2.31463	9.18997	0.514961	0.00136949	0.00179752	0.924576	0.137611	0.154836	Hyper_GC_specific	5UTR_LOC255480,5UTR_TBX5,Prom_TBX5,intron_LOC255480,Prom_LOC255480	---	Simple_repeat	cgi	---	shelf	---	protein-coding(T-box 5)
LOC283177	11	133811201	133812200	1.91033	1.77455	9.27352	0.827656	0.00313286	0.0088624	0.924576	0.142365	0.196113	Hyper_GC_specific	intron_LOC283177,5UTR_LOC283177,Prom_LOC283177	exon1_LOC283177	---	---	---	---	---	miscRNA(uncharacterized LOC283177)
LOC283299	11	7883001	7884000	0.664464	2.7004	2.84054	0.0841733	0.871536	0.00826552	0.401867	0.927965	0.196113	Hyper_Early_onset	Prom_LOC283299,3UTR_LOC283299,5UTR_LOC283299,intron_LOC283299	---	LTR	---	---	---	---	miscRNA(uncharacterized LOC283299)
LOC283392	12	70952401	70953400	3.90373	4.39779	14.4533	0.0121092	0.000140332	0.000112244	0.28704	0.0579699	0.0557607	Hyper_GC_specific	Prom_TRHDE,5UTR_TRHDE,Prom_LOC283392,5UTR_LOC283392,intron_LOC283392,3UTR_LOC283392,cExon_TRHDE	exon1_TRHDE	Low_complexity	cgi	---	---	---	protein-coding(thyrotropin-releasing hormone degrading enzyme)
LOC283663	15	55378201	55379200	0.83058	1.77455	2.92408	0.00791133	0.614419	0.151107	0.258757	0.870993	0.395979	Hyper_GC_specific	Prom_LOC283663	---	LINE,Low_complexity	---	---	---	---	miscRNA(uncharacterized LOC283663)
LOC283692	15	81113201	81114200	2.32562	2.46894	8.14566	0.676176	0.000362299	0.000330433	0.924576	0.0998983	0.112876	Hyper_GC_specific	cExon_CPEB1,intron_CPEB1,5UTR_CPEB1,Prom_CPEB1,5UTR_LOC283692,Prom_LOC283692	---	SINE,Low_complexity	cgi	---	---	---	protein-coding(cytoplasmic polyadenylation element binding protein 1)
LOC283856	16	54783401	54784400	0.498348	2.08317	2.92408	0.00518228	0.725021	0.098759	0.22192	0.886578	0.333948	Hyper_GC_specific	Prom_GNAO1,3UTR_DKFZP434H168,Prom_LOC283856,cExon_GNAO1,5UTR_GNAO1,intron_GNAO1,5UTR_DKFZP434H168	---	Simple_repeat	cgi	shore	---	promShore_LOC283856	protein-coding(guanine nucleotide binding protein (G protein), alpha activating activity polypeptide O)
LOC284408	19	41978801	41979800	1.07975	1.62024	5.59753	0.529355	0.00445493	0.000452174	0.924576	0.142365	0.114661	Hyper_GC_specific	Prom_LOC284408	---	SINE	---	shore	---	---	miscRNA(ZNF790 antisense RNA 1)
LOC284454	19	13807601	13808600	1.5781	5.70942	5.3469	0.00572134	0.715693	0.0346818	0.22853	0.885159	0.244738	Hyper_Early_onset	5UTR_MIR23A,5UTR_LOC284454,3UTR_MIR23A,3UTR_LOC284454,Prom_MIR27A,3UTR_MIR27A,3UTR_MIR24-2,5UTR_MIR24-2,Prom_MIR24-2,Prom_MIR23A,5UTR_MIR27A,Prom_LOC284454	---	---	---	shore	shelf	---	miscRNA(uncharacterized LOC284454)
LOC285000	2	105593601	105594600	0.83058	1.46593	4.01017	0.00855504	0.105918	0.0668064	0.262749	0.328462	0.307439	Hyper_GC_specific	Prom_LOC285000	---	LINE	---	---	---	---	miscRNA(uncharacterized LOC285000)
LOC285484	4	6252601	6253600	0.747522	1.00301	4.49056	0.561738	0.00615143	0.000579919	0.924576	0.154958	0.12908	Hyper_GC_specific	Prom_LOC285484,5UTR_JAKMIP1,intron_LOC285484,Prom_JAKMIP1,5UTR_LOC285484,intron_JAKMIP1	---	Simple_repeat	cgi	---	---	---	protein-coding(janus kinase and microtubule interacting protein 1)
LOC285696	5	17270801	17271800	0.498348	1.46593	9.18996	0.0347773	0.00101272	0.000566336	0.327049	0.122523	0.12908	Hyper_GC_specific	5UTR_BASP1,Prom_BASP1,Prom_LOC285696,intron_BASP1	---	Low_complexity	cgi	shore	---	promShore_LOC285696	protein-coding(brain abundant, membrane attached signal protein 1)
LOC286177	8	58334801	58335800	9.3025	9.33568	25.0636	0.977262	6.37025e-05	9.23331e-05	0.985297	0.0317544	0.0475378	Hyper_GC_specific	Prom_LOC286177	---	---	cgi	---	---	---	miscRNA(uncharacterized LOC286177)
LOC286189	8	69404601	69405600	2.15951	3.5491	7.3102	0.0084704	0.474502	0.187451	0.262749	0.838523	0.407285	Hyper_GC_specific	5UTR_C8orf34,Prom_C8orf34,Prom_LOC286189,intron_LOC286189	---	Simple_repeat	cgi	shore	---	promShore_C8orf34	protein-coding(chromosome 8 open reading frame 34)
LOC339529	1	242147001	242148000	2.99009	1.23447	9.60771	0.178581	0.0243703	0.00787793	0.482822	0.222631	0.196113	Hyper_GC_specific	Prom_LOC339529,5UTR_LOC339529,intron_LOC339529	---	Low_complexity	cgi	shore	---	---	miscRNA(uncharacterized LOC339529)
LOC339822	2	854001	855000	3.65455	4.24349	13.2001	0.19271	0.00422026	0.00231012	0.49791	0.142365	0.154836	Hyper_GC_specific	5UTR_LOC339822,Prom_LOC339822,3UTR_LOC339822	---	---	cgi	---	---	---	miscRNA(uncharacterized LOC339822)
LOC375196	2	39040201	39041200	5.48183	5.16934	12.0932	0.855254	0.00719873	0.00044965	0.938339	0.164497	0.114661	Hyper_GC_specific	5UTR_LOC375196,3UTR_LOC375196,intron_ARHGEF33,Prom_LOC375196,cExon_ARHGEF33	exon1_LOC375196	Low_complexity	cgi	shore	---	---	miscRNA(uncharacterized LOC375196)
LOC389493	7	56151001	56152000	2.65786	3.70341	17.9622	0.574512	0.0111022	0.00248935	0.924576	0.184416	0.154836	Hyper_GC_specific	cExon_LOC389493,intron_LOC389493,5UTR_LOC389493,3UTR_LOC389493,Prom_LOC389493	---	SINE	cgi	shore	---	promShore_NUPR1L	protein-coding(nuclear protein, transcriptional regulator, 1-like)
LOC399815	10	124628601	124629600	2.07645	1.77455	6.01525	0.232896	0.000840378	0.00188057	0.531365	0.113295	0.154836	Hyper_GC_specific	3UTR_FAM24B,3UTR_FAM24B-CUZD1,5UTR_LOC399815,5UTR_FAM24B-CUZD1,intron_LOC399815,intron_FAM24B-CUZD1,Prom_LOC399815,Prom_FAM24B-CUZD1,intron_FAM24B,5UTR_FAM24B,Prom_FAM24B	---	---	cgi	shore	---	---	pseudo(chromosome 10 open reading frame 88 pseudogene)
LOC401010	2	131918601	131919600	3.65455	4.16633	9.71212	0.757744	0.017136	0.00350311	0.924576	0.203609	0.154836	Hyper_GC_specific	intron_RNU6-81,5UTR_RNU6-81,5UTR_LOC401010,Prom_LOC401010,3UTR_LOC401010,Prom_RNU6-81	---	Simple_repeat	cgi	shore	---	---	pseudo(nucleolar complex associated 2 homolog (S. cerevisiae) pseudogene)
LOC407835	7	128554401	128555400	7.14299	5.47796	16.2078	0.00462542	0.0130513	0.0201681	0.218109	0.195581	0.236455	Hyper_GC_specific	5UTR_LOC407835,Prom_LOC407835,3UTR_LOC407835	exon1_LOC407835	DNA	cgi	shore	---	---	pseudo(mitogen-activated protein kinase kinase 2 pseudogene)
LOC415056	9	34557801	34558800	3.65455	4.86072	7.51906	0.00138271	0.18061	0.0768265	0.218109	0.397093	0.313783	Hyper_GC_specific	intron_CNTFR,intron_LOC415056,Prom_LOC415056,5UTR_LOC415056	---	---	---	---	---	---	miscRNA(uncharacterized LOC415056)
LOC440461	17	63707001	63708000	1.41199	0.617234	7.18489	0.457937	0.00120336	0.000208511	0.924576	0.128776	0.0817038	Hyper_GC_specific	3UTR_LOC440461,Prom_LOC440461,5UTR_LOC440461	exon1_LOC440461	DNA	cgi	shore	---	---	pseudo(Rho GTPase activating protein 27 pseudogene)
LOC440896	9	68469601	68470600	0.581406	0.771543	2.5899	0.581483	0.00160433	0.0028223	0.924576	0.142365	0.154836	Hyper_GC_specific	Prom_LOC440896,intron_LOC440896	---	Satellite	---	---	---	---	miscRNA(uncharacterized LOC440896)
LOC440900	2	114453001	114454000	5.1496	5.09219	10.464	0.973439	0.108709	0.00762467	0.982762	0.328524	0.194982	Hyper_GC_specific	3UTR_LOC100499194,5UTR_LOC440900,5UTR_LOC100499194,Prom_LOC440900,Prom_LOC100499194	---	---	cgi	shore	---	promShore_LOC440900	miscRNA(uncharacterized LOC440900)
LOC441666	10	42182801	42183800	1.82728	2.54609	5.51398	0.0410258	0.00909825	0.00234629	0.337462	0.174704	0.154836	Hyper_GC_specific	intron_LOC441666,5UTR_LOC441666,Prom_LOC441666,3UTR_LOC441666	exon1_LOC441666	LTR,SINE	cgi	shore	---	promShore_LOC441666	pseudo(zinc finger protein 91 pseudogene)
LOC442421	9	66233001	66234000	1.32893	3.93487	5.51398	0.035845	0.120455	0.00744309	0.328685	0.342548	0.193001	Hyper_Early_onset	Prom_LOC442421	---	Satellite	cgi	shore	---	---	pseudo(prostaglandin E receptor 4 (subtype EP4) pseudogene 2)
LOC442459	X	99081001	99082000	1.16281	2.16032	7.26843	0.0554941	0.0281507	0.00896193	0.36469	0.233467	0.196113	Hyper_GC_specific	5UTR_LOC442459,Prom_LOC442459,3UTR_LOC442459,intron_LOC442459	---	LINE	cgi	shore	---	promShore_LOC442459	pseudo(X-ray repair complementing defective repair pseudogene)
LOC494558	9	71624601	71625600	1.24587	2.23748	3.5089	0.0368804	0.0403536	0.00427579	0.329909	0.242913	0.154836	Hyper_GC_specific	Prom_C9orf135,Prom_LOC494558,intron_LOC494558,5UTR_C9orf135,5UTR_LOC494558,3UTR_LOC494558	---	SINE,Simple_repeat	---	---	---	---	miscRNA(uncharacterized LOC494558)
LOC574538	12	126601	127600	2.32562	3.00902	5.09626	0.0849764	0.0304295	0.0020415	0.403147	0.234058	0.154836	Hyper_GC_specific	Prom_LOC574538,intron_LOC574538	---	SINE	---	---	---	---	miscRNA(uncharacterized LOC574538)
LOC641364	4	139229001	139230000	3.23926	3.16333	7.20578	0.939747	0.00726316	0.00341282	0.966237	0.165291	0.154836	Hyper_GC_specific	5UTR_LOC641364,intron_LOC641364,intron_LOC641365,Prom_LOC641364	---	LTR	---	---	---	---	miscRNA(SLC7A11 antisense RNA 1)
LOC642366	5	50714001	50715000	0.747522	0.462926	8.27098	0.73156	0.00734953	0.00576653	0.924576	0.166353	0.169832	Hyper_GC_specific	Prom_LOC642366,5UTR_LOC642366,5UTR_ISL1,3UTR_LOC642366,intron_LOC642366,Prom_ISL1	---	Low_complexity	cgi	shore	---	---	protein-coding(ISL LIM homeobox 1)
LOC645206	3	28592001	28593000	1.41199	2.77755	8.43806	0.107414	0.00196391	1.43817e-05	0.422596	0.142365	0.00909723	Hyper_GC_specific	5UTR_LOC645206,intron_LOC645206,Prom_LOC645206	---	Simple_repeat	cgi	shore	---	---	miscRNA(uncharacterized LOC645206)
LOC645212	15	42614601	42615600	1.07975	2.23748	3.34181	0.0877119	0.128895	0.00282745	0.40544	0.352011	0.154836	Hyper_GC_specific	3UTR_LOC645212,5UTR_LOC645212,Prom_LOC645212,Prom_EIF3J,intron_LOC645212	---	SINE	---	shore	---	---	miscRNA(uncharacterized LOC645212)
LOC646576	4	145786201	145787200	1.16281	1.54309	8.87668	0.646085	0.00312199	0.00404457	0.924576	0.142365	0.154836	Hyper_GC_specific	intron_LOC646576,3UTR_LOC646576,5UTR_LOC646576,Prom_LOC646576,5UTR_HHIP,Prom_HHIP	---	Low_complexity	cgi	shore	---	promShore_HHIP-AS1	miscRNA(HHIP antisense RNA 1)
LOC646862	19	63599201	63600200	2.15951	1.54308	13.2001	0.204414	0.00351635	0.00679185	0.507368	0.142365	0.185807	Hyper_GC_specific	Prom_LOC646862	exon1_LOC646862	Simple_repeat	cgi	shore	shelf	---	protein-coding(uncharacterized LOC646862)
LOC648809	15	82539201	82540200	0.913638	1.6974	5.53487	0.000401235	0.0288533	0.0180747	0.153931	0.234058	0.229819	Hyper_GC_specific	intron_LOC648809,Prom_LOC648809,5UTR_LOC648809	---	---	cgi	shore	---	---	pseudo(elongation factor Tu GTP-binding domain-containing protein 1 pseudogene)
LOC648987	5	43053201	43054200	3.1562	3.78056	12.2812	0.794754	0.00233311	0.00852391	0.924576	0.142365	0.196113	Hyper_GC_specific	5UTR_LOC648987,Prom_LOC648987,3UTR_LOC648987	exon1_LOC648987	---	cgi	shore	---	---	miscRNA(uncharacterized LOC648987)
LOC729862	5	28963201	28964200	5.1496	4.16633	13.1166	0.0329237	0.000775216	0.000926001	0.327049	0.113295	0.133812	Hyper_GC_specific	Prom_LOC729862	---	---	cgi	shore	---	---	pseudo(lymphocyte-specific protein 1 pseudogene 3)
LONRF2	2	100304601	100305600	0.581406	0.771541	8.20832	0.638143	0.00252885	0.00162237	0.924576	0.142365	0.154836	Hyper_GC_specific	5UTR_LONRF2,cExon_LONRF2,Prom_LONRF2	exon1_LONRF2	Low_complexity	cgi	shore	---	promShore_LONRF2	protein-coding(LON peptidase N-terminal domain and ring finger 2)
LPAR3	1	85130801	85131800	1.07975	2.16032	8.10388	0.0193726	0.0115378	0.00379514	0.313162	0.187291	0.154836	Hyper_GC_specific	5UTR_LPAR3,intron_LPAR3,Prom_LPAR3	exon1_LPAR3	Simple_repeat	cgi	shore	---	promShore_LPAR3	protein-coding(lysophosphatidic acid receptor 3)
LPHN2	1	82038801	82039800	0.498348	1.62024	6.18234	0.0351809	0.00753929	0.00584713	0.327832	0.168005	0.171476	Hyper_GC_specific	Prom_LPHN2,intron_LPHN2	---	Simple_repeat,Low_complexity	cgi	---	---	---	protein-coding(latrophilin 2)
LPPR1	9	102830201	102831200	0.83058	1.15732	5.43044	0.193016	0.00532048	0.00631833	0.498162	0.147364	0.178001	Hyper_GC_specific	Prom_LPPR1,5UTR_LPPR1	---	Simple_repeat	cgi	shore	---	---	protein-coding(lipid phosphate phosphatase-related protein type 1)
LPPR5	1	99242601	99243600	1.82728	4.62926	11.1115	0.0286576	0.0109079	0.00236046	0.327049	0.184155	0.154836	Hyper_Early_onset	5UTR_LPPR5,cExon_LPPR5,Prom_LOC100129620,intron_LOC100129620,Prom_LPPR5,5UTR_LOC100129620	---	Simple_repeat,Low_complexity	cgi	shore	---	promShore_LPPR5	protein-coding(lipid phosphate phosphatase-related protein type 5)
LPXN	11	58099401	58100400	0.332232	1.15731	2.33927	0.0312155	0.0138281	0.00388692	0.327049	0.199612	0.154836	Hyper_GC_specific	5UTR_LPXN,intron_LPXN,cExon_LPXN,Prom_LPXN	---	---	---	shore	shelf	---	protein-coding(leupaxin)
LRFN1	19	44496801	44497800	12.4587	8.56412	30.9953	0.00141606	0.00367186	0.00733275	0.218109	0.142365	0.191774	Hyper_GC_specific	cExon_LRFN1,Prom_LRFN1	exon1_LRFN1	---	cgi	shore	---	promShore_LRFN1	protein-coding(leucine rich repeat and fibronectin type III domain containing 1)
LRFN4	11	66381801	66382800	7.14298	6.78958	23.9775	0.675435	0.000475801	0.000102873	0.924576	0.106836	0.0516577	Hyper_GC_specific	intron_PC,cExon_LRFN4,Prom_LRFN4	exon1_LRFN4	---	cgi	shore	shelf	---	protein-coding(leucine rich repeat and fibronectin type III domain containing 4)
LRFN5	14	41145401	41146400	1.24587	2.62325	6.85071	0.000933471	0.072175	0.0278753	0.193033	0.289451	0.244738	Hyper_GC_specific	Prom_LRFN5	---	Simple_repeat	cgi	shore	---	---	protein-coding(leucine rich repeat and fibronectin type III domain containing 5)
LRRC25	19	18367801	18368800	5.731	4.3978	14.8711	0.0714911	0.00269322	0.00942458	0.382822	0.142365	0.196494	Hyper_GC_specific	Prom_LRRC25,intron_LRRC25,5UTR_LRRC25,cExon_LRRC25	exon1_LRRC25	SINE	---	---	---	---	protein-coding(leucine rich repeat containing 25)
LRRC38	1	13712001	13713000	2.90703	2.93186	10.109	0.933926	0.00613173	0.00580962	0.964006	0.154958	0.170714	Hyper_GC_specific	intron_LRRC38,cExon_LRRC38,Prom_LRRC38,5UTR_LRRC38	exon1_LRRC38	Simple_repeat,Low_complexity	cgi	shore	---	---	protein-coding(leucine rich repeat containing 38)
LRRC3B	3	26639001	26640000	1.24587	3.70341	11.4457	0.00402296	0.0155227	0.0039771	0.218109	0.199612	0.154836	Hyper_Early_onset	intron_LRRC3B,5UTR_LRRC3B,Prom_LRRC3B	exon1_LRRC3B	---	cgi	shore	---	---	protein-coding(leucine rich repeat containing 3B)
LRRC4	7	127457601	127458600	5.73098	3.85771	15.7065	0.0469399	0.00141263	0.00113329	0.349377	0.139943	0.143851	Hyper_GC_specific	Prom_LRRC4,intron_LRRC4,5UTR_LRRC4,cExon_LRRC4	---	Simple_repeat,Low_complexity	cgi	shore	---	---	protein-coding(leucine rich repeat containing 4)
LRRN1	3	3815401	3816400	0.664464	0.54008	2.92408	0.73107	0.00352829	0.00134842	0.924576	0.142365	0.154836	Hyper_GC_specific	5UTR_LRRN1,Prom_LRRN1	---	Low_complexity	cgi	shore	---	---	protein-coding(leucine rich repeat neuronal 1)
LRRTM1	2	80383201	80384200	6.97687	8.40982	24.625	0.64979	0.00130205	8.36654e-05	0.924576	0.134534	0.0444745	Hyper_GC_specific	cExon_LRRTM1,Prom_LRRTM1	---	---	cgi	shore	---	---	protein-coding(leucine rich repeat transmembrane neuronal 1)
LRTM2	12	1799401	1800400	3.48844	5.47795	7.43552	0.00928148	0.668096	0.122517	0.266011	0.878233	0.356247	Hyper_GC_specific	intron_CACNA2D4,5UTR_LRTM2,intron_LRTM2,Prom_LRTM2	exon1_LRTM2	Low_complexity	---	---	---	---	protein-coding(leucine-rich repeats and transmembrane domains 2)
LTB4R	14	23849601	23850600	1.74422	2.39178	19.5496	0.556395	0.0125053	0.0067901	0.924576	0.192221	0.185774	Hyper_GC_specific	Prom_LTB4R,5UTR_CIDEB,5UTR_LTB4R,cExon_LTB4R2,Prom_CIDEB,intron_LTB4R2,5UTR_LTB4R2	---	Low_complexity	cgi	shore	---	---	protein-coding(cell death-inducing DFFA-like effector b)
LTB4R2	14	23849401	23850400	1.16281	1.69739	18.7977	0.582813	0.0131789	0.00810681	0.924576	0.196676	0.196113	Hyper_GC_specific	Prom_LTB4R,5UTR_CIDEB,intron_CIDEB,cExon_LTB4R2,intron_LTB4R2,Prom_CIDEB,Prom_LTB4R2,5UTR_LTB4R2	---	Low_complexity	cgi	shore	---	---	protein-coding(cell death-inducing DFFA-like effector b)
LTBP2	14	74147201	74148200	4.81735	4.5521	16.4584	0.80569	0.00056171	2.42765e-05	0.924576	0.112096	0.0150375	Hyper_GC_specific	intron_LTBP2,cExon_LTBP2,Prom_LTBP2	---	---	cgi	---	---	---	protein-coding(latent transforming growth factor beta binding protein 2)
LTF	3	46480601	46481600	1.41199	2.77755	10.6102	0.253828	0.00930225	0.00121666	0.551162	0.175114	0.150119	Hyper_GC_specific	Prom_LTF,5UTR_LTF,cExon_LTF	---	SINE	cgi	shore	---	promShore_LTF	protein-coding(lactotransferrin)
LUZP4	X	114430201	114431200	2.32562	1.8517	5.26335	0.0070739	0.0125373	0.0198817	0.247311	0.192471	0.23464	Hyper_GC_specific	Prom_LUZP4,intron_LUZP4,5UTR_LUZP4,cExon_LUZP4	---	---	---	---	---	---	protein-coding(leucine zipper protein 4)
LY6E	8	144170001	144171000	2.5748	5.63226	5.76461	0.0052566	0.904715	0.0460213	0.222743	0.945038	0.277183	Hyper_Early_onset	Prom_LOC100133669,5UTR_LOC100133669,intron_LOC100133669,Prom_LY6E,3UTR_LOC100133669	---	LINE,Simple_repeat	cgi	shore	---	---	miscRNA(uncharacterized LOC100133669)
LY6K	8	143778601	143779600	4.73431	6.71242	17.9204	0.0154903	0.00631448	0.00343944	0.298011	0.156508	0.154836	Hyper_GC_specific	Prom_LY6K,cExon_LY6K,intron_LY6K,5UTR_LY6K	---	Low_complexity	cgi	---	---	---	protein-coding(lymphocyte antigen 6 complex, locus K)
LYNX1	8	143856001	143857000	2.15951	2.23748	5.59753	0.932584	0.0333952	0.00599078	0.963413	0.234058	0.173793	Hyper_GC_specific	Prom_LYNX1,5UTR_LYNX1	---	LINE,DNA	cgi	shore	---	promShore_LYNX1	protein-coding(Ly6/neurotoxin 1)
LYPD1	2	133143201	133144200	1.24587	1.31162	11.6545	0.911206	0.00345035	0.00922747	0.957904	0.142365	0.196113	Hyper_GC_specific	5UTR_LYPD1,intron_LYPD1,cExon_LYPD1,Prom_LYPD1	---	---	cgi	---	---	---	protein-coding(LY6/PLAUR domain containing 1)
MAB21L1	13	34947401	34948400	2.07645	3.16333	16.709	0.0259929	0.00536215	0.00291855	0.326405	0.147364	0.154836	Hyper_GC_specific	Prom_NBEA,5UTR_MAB21L1,cExon_MAB21L1,intron_MIR548F5,Prom_MAB21L1	---	---	cgi	shore	shelf	promShore_MAB21L1	protein-coding(mab-21-like 1 (C. elegans))
MAD2L2	1	11674401	11675400	1.91033	1.8517	7.18489	0.819597	0.0145321	0.00827437	0.924576	0.199612	0.196113	Hyper_GC_specific	Prom_C1orf187,Prom_MAD2L2,5UTR_C1orf187,intron_C1orf187	---	Simple_repeat	cgi	shore	---	promShore_MAD2L2	protein-coding(dorsal inhibitory axon guidance protein)
MAFG	17	77473401	77474400	5.89712	6.78958	25.2306	0.718253	0.00163435	0.00115704	0.924576	0.142365	0.146154	Hyper_GC_specific	cExon_MAFG,3UTR_MAFG,intron_MAFG,5UTR_MAFG,Prom_MAFG	---	Low_complexity	cgi	shore	shelf	promShelf_SIRT7,promShore_MAFG	protein-coding(v-maf musculoaponeurotic fibrosarcoma oncogene homolog G (avian))
MAGEB10	X	27735601	27736600	2.49174	3.39479	6.0988	0.465633	0.0395314	0.00532984	0.924576	0.242236	0.164007	Hyper_GC_specific	intron_MAGEB10,Prom_MAGEB10,5UTR_MAGEB10	---	---	---	---	---	---	protein-coding(melanoma antigen family B, 10)
MAL	2	95054601	95055600	1.66116	2.62325	9.90012	0.168253	0.00165572	0.00349585	0.482455	0.142365	0.154836	Hyper_GC_specific	Prom_MAL,5UTR_MAL,cExon_MAL,intron_MAL	---	Low_complexity	cgi	---	---	---	protein-coding(mal, T-cell differentiation protein)
MAP1LC3B	16	85981801	85982800	1.41199	3.00902	3.42535	0.00105907	0.606248	0.0603749	0.202946	0.869488	0.303433	Hyper_GC_specific	Prom_FBXO31,intron_FBXO31,Prom_MAP1LC3B	---	SINE	cgi	shore	---	---	protein-coding(F-box protein 31)
MAP3K13	3	186563401	186564400	0.581406	2.23748	6.32855	0.00348856	0.0237626	0.012879	0.218109	0.222631	0.221433	Hyper_GC_specific	5UTR_MAP3K13,Prom_MAP3K13,intron_MAP3K13	---	Simple_repeat	---	---	---	---	protein-coding(mitogen-activated protein kinase kinase kinase 13)
MAP6	11	75056001	75057000	0.581406	0.462926	3.34181	0.667302	0.000587138	0.000618189	0.924576	0.112096	0.12908	Hyper_GC_specific	intron_MAP6,Prom_MAP6,cExon_MAP6	exon1_MAP6	Simple_repeat,Low_complexity	cgi	shore	---	---	protein-coding(microtubule-associated protein 6)
MAP9	4	156516801	156517800	0.41529	2.93186	8.25008	0.0438409	0.00483295	0.00310003	0.34228	0.143898	0.154836	Hyper_Early_onset	Prom_MAP9,5UTR_MAP9,intron_MAP9	---	SINE	cgi	shore	---	promShore_MAP9	protein-coding(microtubule-associated protein 9)
MAPK8IP1	11	45862401	45863400	1.66116	3.00902	4.59499	0.0851328	0.252211	0.009197	0.403521	0.467081	0.196113	Hyper_GC_specific	Prom_MAPK8IP1	---	SINE	---	shore	---	---	protein-coding(mitogen-activated protein kinase 8 interacting protein 1)
MARK2P9	10	94169401	94170400	3.57149	5.55512	7.18489	0.13558	0.106324	0.00211391	0.450559	0.328522	0.154836	Hyper_GC_specific	3UTR_MARK2P9,5UTR_MARK2P9,Prom_MARK2P9,intron_MARK2P9	---	Low_complexity	cgi	shore	---	---	pseudo(MAP/microtubule affinity-regulating kinase 2 pseudogene 9)
MARS	12	56166601	56167600	1.07975	2.46894	3.92662	0.0514645	0.110965	0.00957417	0.356755	0.331157	0.198079	Hyper_GC_specific	Prom_MARS	---	SINE	---	shore	---	---	protein-coding(methionyl-tRNA synthetase)
MATR3	5	138655601	138656600	1.66116	4.08918	4.09371	0.0144005	0.993862	0.00947791	0.298011	0.995323	0.196992	Hyper_Early_onset	Prom_MATR3,intron_MATR3	---	SINE	---	shore	---	promShore_MATR3	protein-coding(matrin 3)
MCC	5	112851401	112852400	1.07975	0.925849	11.8008	0.550363	0.00232762	0.00190193	0.924576	0.142365	0.154836	Hyper_GC_specific	cExon_MCC,Prom_MCC,5UTR_MCC	exon1_MCC	Simple_repeat	cgi	shore	---	promShore_MCC	protein-coding(mutated in colorectal cancers)
MCF2L	13	112702601	112703600	3.65455	3.16333	9.18998	0.573642	0.00134589	8.19986e-07	0.924576	0.136931	0.000539594	Hyper_GC_specific	intron_MCF2L,Prom_MCF2L	---	---	---	shore	---	---	protein-coding(MCF.2 cell line derived transforming sequence-like)
MCM10	10	13241601	13242600	1.32893	2.62325	3.75953	0.00858395	0.169003	0.0233509	0.262749	0.394739	0.244738	Hyper_GC_specific	Prom_MCM10	---	SINE,Simple_repeat	---	shore	---	promShore_MCM10	protein-coding(minichromosome maintenance complex component 10)
MCM7	7	99534601	99535600	2.40868	2.23748	8.77226	0.800047	0.00352372	0.00185827	0.924576	0.142365	0.154836	Hyper_GC_specific	Prom_MCM7,intron_MCM7,cExon_MCM7,5UTR_MCM7	---	---	---	shore	---	---	protein-coding(minichromosome maintenance complex component 7)
MDC1	6	30793601	30794600	0.498348	1.23447	2.50636	0.00385985	0.133259	0.0575279	0.218109	0.356962	0.295104	Hyper_GC_specific	Prom_MDC1	---	SINE	---	shore	shelf	promShore_MDC1	protein-coding(mediator of DNA-damage checkpoint 1)
MDFI	6	41714401	41715400	3.98678	3.93487	15.4141	0.939337	0.000552112	9.22824e-05	0.966092	0.112096	0.0475175	Hyper_GC_specific	Prom_MDFI,intron_MDFI,5UTR_MDFI,cExon_MDFI	---	Simple_repeat	cgi	shore	---	---	protein-coding(MyoD family inhibitor)
MDFIC	7	114349201	114350200	0.747522	1.08016	6.85071	0.813329	0.0140061	0.00403787	0.924576	0.199612	0.154836	Hyper_GC_specific	5UTR_MDFIC,Prom_MDFIC,intron_MDFIC,cExon_MDFIC	exon1_MDFIC	Simple_repeat,Low_complexity	cgi	shore	---	---	protein-coding(MyoD family inhibitor domain containing)
MDGA2	14	47213801	47214800	3.65455	3.70341	12.9495	0.90886	0.00453708	0.00214807	0.956846	0.142365	0.154836	Hyper_GC_specific	5UTR_MDGA2,Prom_MDGA2	---	Simple_repeat,Low_complexity	cgi	---	---	---	protein-coding(MAM domain containing glycosylphosphatidylinositol anchor 2)
MDK	11	46357201	46358200	4.31902	2.62325	11.947	0.133563	0.000980145	0.00356953	0.447776	0.121372	0.154836	Hyper_GC_specific	cExon_DGKZ,intron_DGKZ,3UTR_DGKZ,Prom_MDK	---	---	---	shore	shelf	promShore_MDK	protein-coding(midkine (neurite growth-promoting factor 2))
MED18	1	28527001	28528000	0.249174	0.925852	2.92408	0.00890111	0.101686	0.0559212	0.264491	0.322748	0.291824	Hyper_GC_specific	Prom_MED18	---	SINE	cgi	shore	---	---	protein-coding(mediator complex subunit 18)
MEG3	14	100361801	100362800	4.23596	3.31763	11.1115	0.161713	0.000510141	0.000270098	0.479597	0.109543	0.0970145	Hyper_GC_specific	Prom_MEG3,intron_MEG3,5UTR_MEG3	---	---	cgi	shore	shelf	---	miscRNA(maternally expressed 3 (non-protein coding))
MEIS1-AS3	2	66513401	66514400	0.913638	1.46593	7.20577	0.143638	0.00558479	0.00893072	0.458843	0.149672	0.196113	Hyper_GC_specific	5UTR_MEIS1-AS3,3UTR_MEIS1-AS3,Prom_MEIS1-AS3,intron_MEIS1-AS3	---	Simple_repeat	cgi	shore	shelf	promShore_MEIS1-AS3	miscRNA(MEIS1 antisense RNA 3)
MEIS2	15	35176601	35177600	3.32232	3.24048	8.77225	0.927567	0.016043	0.00527315	0.962624	0.199612	0.163375	Hyper_GC_specific	intron_MEIS2,5UTR_MEIS2,cExon_MEIS2,Prom_MEIS2	---	---	cgi	shore	shelf	---	protein-coding(Meis homeobox 2)
MEOX2	7	15691601	15692600	3.07315	4.78356	7.51907	0.00205846	0.00796189	0.00205339	0.218109	0.1714	0.154836	Hyper_GC_specific	intron_MEOX2,5UTR_MEOX2,cExon_MEOX2,Prom_MEOX2	exon1_MEOX2	Simple_repeat	---	---	---	---	protein-coding(mesenchyme homeobox 2)
MEPCE	7	99862801	99863800	1.32893	2.62325	3.67599	0.0253024	0.110935	0.00297575	0.324359	0.331106	0.154836	Hyper_GC_specific	Prom_ZCWPW1,intron_ZCWPW1,Prom_MEPCE	---	SINE,Low_complexity	cgi	shore	---	promShore_MEPCE	protein-coding(methylphosphate capping enzyme)
MEST	7	129917201	129918200	1.99339	2.31463	6.76716	0.678042	0.00180822	0.00542156	0.924576	0.142365	0.164007	Hyper_GC_specific	3UTR_MESTIT1,Prom_MEST,Prom_MESTIT1,5UTR_MESTIT1,intron_MESTIT1,intron_MEST	---	LINE	cgi	shore	shelf	---	miscRNA(MEST intronic transcript 1, antisense RNA)
MESTIT1	7	129917201	129918200	1.99339	2.31463	6.76716	0.678042	0.00180822	0.00542156	0.924576	0.142365	0.164007	Hyper_GC_specific	3UTR_MESTIT1,Prom_MEST,Prom_MESTIT1,5UTR_MESTIT1,intron_MESTIT1,intron_MEST	---	LINE	cgi	shore	shelf	---	miscRNA(MEST intronic transcript 1, antisense RNA)
METTL11A	9	131428201	131429200	0.664464	0.694389	4.76208	0.91727	0.000674211	0.000182336	0.960764	0.113295	0.0730278	Hyper_GC_specific	intron_METTL11A,5UTR_METTL11A,Prom_METTL11A	---	SINE	cgi	shore	---	---	protein-coding(N-terminal Xaa-Pro-Lys N-methyltransferase 1)
MEX3B	15	80123601	80124600	4.98348	5.01504	12.9495	0.930798	0.0150225	0.00868548	0.962876	0.199612	0.196113	Hyper_GC_specific	intron_MEX3B,Prom_MEX3B,cExon_MEX3B	---	---	cgi	---	---	---	protein-coding(mex-3 homolog B (C. elegans))
MFAP4	17	19229401	19230400	2.65786	1.62024	10.5267	0.00522828	0.088004	0.11009	0.222743	0.310614	0.337131	Hyper_GC_specific	Prom_MFAP4,cExon_MFAP4,intron_MFAP4	---	SINE	---	---	---	---	protein-coding(microfibrillar-associated protein 4)
MFSD12	19	3506601	3507600	1.07975	2.39178	5.51398	0.015545	0.000146636	0.00048721	0.298011	0.0597118	0.119762	Hyper_GC_specific	Prom_MFSD12,intron_MFSD12	---	---	---	shore	---	---	protein-coding(major facilitator superfamily domain containing 12)
MGARP	4	140419201	140420200	1.24587	3.93487	5.74373	0.0250665	0.104344	5.50217e-05	0.323168	0.326231	0.030501	Hyper_Early_onset	intron_MGARP,Prom_MGARP	---	SINE,Simple_repeat	---	shore	---	---	protein-coding(mitochondria-localized glutamic acid-rich protein)
MGAT4B	5	179161601	179162600	2.40868	4.08918	6.93425	0.140012	0.0505419	0.00262757	0.456409	0.262345	0.154836	Hyper_GC_specific	5UTR_MGAT4B,Prom_MGAT4B,intron_MGAT4B,cExon_MGAT4B	exon1_MGAT4B	---	cgi	shore	shelf	promShore_MGAT4B	protein-coding(mannosyl (alpha-1,3-)-glycoprotein beta-1,4-N-acetylglucosaminyltransferase, isozyme B)
MGAT5B	17	72376801	72377800	3.1562	2.23748	12.3647	0.0604016	0.0013478	0.0022747	0.373421	0.13698	0.154836	Hyper_GC_specific	Prom_MGAT5B,intron_MGAT5B	---	Low_complexity	cgi	---	---	---	protein-coding(mannosyl (alpha-1,6-)-glycoprotein beta-1,6-N-acetyl-glucosaminyltransferase, isozyme B)
MGC12916	17	14147801	14148800	1.5781	3.62625	4.67853	0.000581301	0.768174	0.109118	0.177554	0.893311	0.337079	Hyper_Early_onset	intron_HS3ST3B1,3UTR_MGC12916,5UTR_MGC12916,Prom_MGC12916	exon1_MGC12916	---	cgi	shore	shelf	---	miscRNA(uncharacterized protein MGC12916)
MGC12982	1	47672001	47673000	1.99339	2.77756	15.2052	0.220105	0.000107117	3.02416e-05	0.520516	0.0482297	0.0183257	Hyper_GC_specific	3UTR_MGC12982,5UTR_MGC12982,Prom_MGC12982	exon1_FOXD2-AS1	---	cgi	shore	shelf	promShore_FOXD2-AS1	miscRNA(FOXD2 antisense RNA 1)
MGC16025	2	239783001	239784000	5.98018	6.4038	13.2001	0.779045	0.00112467	0.000938186	0.924576	0.125888	0.135066	Hyper_GC_specific	intron_HDAC4,Prom_MGC16025	---	LINE	---	---	---	---	miscRNA(uncharacterized LOC85009)
MGC16121	X	133507001	133508000	3.40538	2.54609	8.52161	0.674945	0.00657708	0.00922061	0.924576	0.159377	0.196113	Hyper_GC_specific	intron_MGC16121,Prom_MIR503,Prom_MIR424,Prom_MGC16121	---	---	cgi	shore	shelf	---	miscRNA(microRNA 503)
MGC2889	3	194441401	194442400	1.66116	1.15731	5.88993	0.70901	0.0167553	0.00392913	0.924576	0.201832	0.154836	Hyper_GC_specific	5UTR_MGC2889,Prom_HRASLS,3UTR_MGC2889,5UTR_HRASLS,Prom_MGC2889,intron_HRASLS	---	SINE,Simple_repeat	cgi	shore	---	---	protein-coding(HRAS-like suppressor)
MIER2	19	294001	295000	2.5748	4.16633	10.2761	0.00468588	0.0754275	0.0345697	0.21931	0.295002	0.244738	Hyper_GC_specific	intron_MIER2,Prom_MIER2	---	SINE	---	shore	shelf	---	protein-coding(mesoderm induction early response 1, family member 2)
MIMT1	19	62043201	62044200	7.64133	6.48096	15.5394	0.120195	0.00560513	0.00409061	0.434014	0.149734	0.154836	Hyper_GC_specific	5UTR_ZIM2,5UTR_PEG3,intron_ZIM2,intron_PEG3,Prom_ZIM2,Prom_MIMT1,5UTR_MIMT1,Prom_PEG3	---	Low_complexity	cgi	shore	---	promShore_PEG3	protein-coding(paternally expressed 3)
MIR10B	2	176721401	176722400	0.664464	1.54309	3.13294	0.00152021	0.239532	0.106253	0.218109	0.454566	0.337079	Hyper_GC_specific	Prom_MIR10B	---	---	---	shore	shelf	---	miscRNA(microRNA 10b)
MIR1178	12	118634601	118635600	3.1562	4.5521	9.44061	0.49243	0.016612	0.000674937	0.924576	0.201089	0.129685	Hyper_GC_specific	intron_CIT,Prom_MIR1178,cExon_CIT	---	Low_complexity	---	---	---	---	miscRNA(microRNA 1178)
MIR1180	17	19187801	19188800	3.32232	2.16032	11.947	0.598358	0.00135966	0.00700014	0.924576	0.137132	0.18778	Hyper_GC_specific	Prom_MIR1180,3UTR_MIR1180,intron_B9D1,5UTR_MIR1180	---	---	cgi	shore	---	promShore_MIR1180	miscRNA(microRNA 1180)
MIR1203	17	43588401	43589400	2.82397	2.23748	6.43297	0.000296173	0.0884741	0.121436	0.131518	0.310614	0.354859	Hyper_GC_specific	Prom_MIR1203,intron_SKAP1,3UTR_MIR1203,5UTR_MIR1203	---	LINE,SINE	---	---	---	---	miscRNA(microRNA 1203)
MIR1228	12	55872801	55873800	6.06323	6.32665	17.2938	0.855301	0.000704979	0.00070623	0.938339	0.113295	0.129685	Hyper_GC_specific	cExon_LRP1,Prom_MIR1228,intron_LRP1	---	---	---	---	---	---	miscRNA(microRNA 1228)
MIR1229	5	179157801	179158800	7.3091	7.79259	17.3774	0.842222	0.0198635	0.000337442	0.931928	0.213615	0.113039	Hyper_GC_specific	3UTR_MIR1229,5UTR_MIR1229,intron_MGAT4B,Prom_MIR1229,cExon_MGAT4B	---	SINE	---	shore	shelf	promShore_MIR1229	miscRNA(microRNA 1229)
MIR1234	8	145594601	145595600	6.89381	6.2495	20.7192	0.0787418	0.000205744	0.000202889	0.396288	0.0723816	0.079843	Hyper_GC_specific	intron_CPSF1,Prom_MIR1234,cExon_CPSF1	---	Low_complexity	---	shore	shelf	promShelf_MIR939	miscRNA(microRNA 1234)
MIR1237	11	63892001	63893000	4.90042	5.63227	21.3876	0.583974	0.00164388	0.0039775	0.924576	0.142365	0.154836	Hyper_GC_specific	Prom_MIR1237,cExon_RPS6KA4,5UTR_MIR1237,intron_RPS6KA4,3UTR_MIR1237	---	Simple_repeat	cgi	shore	---	---	miscRNA(microRNA 1237)
MIR124-1	8	9798201	9799200	1.5781	2.93186	5.22157	0.0084709	0.028924	0.0143325	0.262749	0.234058	0.221433	Hyper_GC_specific	3UTR_LINC00599,5UTR_MIR124-1,Prom_MIR124-1,5UTR_LINC00599,3UTR_MIR124-1,Prom_LINC00599	---	Simple_repeat,Low_complexity	cgi	shore	shelf	promShore_LINC00599	miscRNA(microRNA 124-1)
MIR124-2	8	65454401	65455400	1.41199	1.6974	4.4279	0.691062	0.0123231	0.00173026	0.924576	0.190996	0.154836	Hyper_GC_specific	Prom_MIR124-2	---	---	---	shore	---	---	miscRNA(microRNA 124-2)
MIR124-3	20	61279601	61280600	1.16281	3.47195	19.8837	0.00217132	7.70676e-05	7.86083e-05	0.218109	0.0373287	0.0420704	Hyper_Early_onset	Prom_MIR124-3,5UTR_MIR124-3,3UTR_MIR124-3	---	Low_complexity	cgi	---	---	---	miscRNA(microRNA 124-3)
MIR1247	14	101095601	101096600	3.40538	2.54609	12.6989	0.254432	0.00019686	0.000128882	0.55147	0.070455	0.061526	Hyper_GC_specific	Prom_MIR1247,Prom_DIO3,3UTR_MIR1247,5UTR_MIR1247	---	Simple_repeat	cgi	shore	---	---	miscRNA(microRNA 1247)
MIR125B1	11	121476001	121477000	1.82728	1.8517	4.01017	0.828786	0.00951446	0.00942506	0.92469	0.176879	0.196502	Hyper_GC_specific	Prom_MIR125B1,intron_MIR100HG	---	---	---	---	---	---	miscRNA(microRNA 125b-1)
MIR127	14	100418401	100419400	9.30249	10.4159	19.5496	0.65406	0.00200211	1.10962e-06	0.924576	0.142365	0.000729745	Hyper_GC_specific	3UTR_MIR127,5UTR_MIR127,Prom_MIR127	---	---	cgi	shore	---	---	miscRNA(microRNA 127)
MIR1286	22	18616601	18617600	1.91033	3.62625	4.01017	0.0141108	0.552384	0.00872589	0.298011	0.869488	0.196113	Hyper_GC_specific	3UTR_MIR1286,5UTR_MIR1286,intron_RTN4R,Prom_MIR1286	---	---	---	---	---	---	miscRNA(microRNA 1286)
MIR129-2	11	43559001	43560000	2.24257	3.00902	8.60515	0.0697757	0.00498838	0.00287189	0.381558	0.145184	0.154836	Hyper_GC_specific	Prom_MIR129-2,5UTR_MIR129-2,3UTR_MIR129-2	---	---	cgi	shore	shelf	---	miscRNA(microRNA 129-2)
MIR135A1	3	52302401	52303400	2.49174	3.16333	5.59753	0.571057	0.00339945	0.00892314	0.924576	0.142365	0.196113	Hyper_GC_specific	3UTR_MIR135A1,3UTR_GLYCTK,5UTR_MIR135A1,5UTR_GLYCTK,Prom_MIR135A1	---	LINE	---	---	---	---	miscRNA(microRNA 135a-1)
MIR136	14	100419001	100420000	7.39216	9.33568	16.542	0.203586	0.00120052	0.00017701	0.506418	0.128563	0.0716265	Hyper_GC_specific	Prom_MIR136,5UTR_MIR127,Prom_MIR127,Prom_MIR432,Prom_RTL1,3UTR_MIR127	---	---	cgi	shore	---	---	miscRNA(microRNA 127)
MIR137	1	98283601	98284600	1.99339	3.08617	8.27098	0.0358129	0.000625514	0.000683383	0.328685	0.113116	0.129685	Hyper_GC_specific	Prom_MIR137,3UTR_MIR137HG,5UTR_MIR137,intron_MIR137HG,3UTR_MIR137,Prom_MIR2682	---	Simple_repeat	cgi	shore	---	promShore_MIR2682	miscRNA(microRNA 137)
MIR140	16	68523001	68524000	2.74091	3.08617	6.68361	0.547948	0.00317004	0.00092487	0.924576	0.142365	0.133688	Hyper_GC_specific	cExon_WWP2,Prom_MIR140,intron_WWP2	---	SINE,DNA	---	---	---	---	miscRNA(microRNA 140)
MIR181C	19	13845201	13846200	2.99009	2.16032	8.52162	0.459134	0.00697049	0.00264688	0.924576	0.162278	0.154836	Hyper_GC_specific	Prom_MIR181C,Prom_MIR181D	---	SINE	cgi	shore	shelf	---	miscRNA(microRNA 181c)
MIR181D	19	13845201	13846200	2.99009	2.16032	8.52162	0.459134	0.00697049	0.00264688	0.924576	0.162278	0.154836	Hyper_GC_specific	Prom_MIR181C,Prom_MIR181D	---	SINE	cgi	shore	shelf	---	miscRNA(microRNA 181c)
MIR1909	19	1766801	1767800	7.47521	8.40981	22.8078	0.752155	2.564e-05	0.000522326	0.924576	0.0144497	0.125947	Hyper_GC_specific	intron_REXO1,3UTR_REXO1,cExon_REXO1,Prom_MIR1909,3UTR_MIR1909,5UTR_MIR1909	---	---	cgi	shore	shelf	promShore_MIR1909,promShelf_ATP8B3	miscRNA(microRNA 1909)
MIR1914	20	62042401	62043400	12.2926	11.4188	38.0131	0.806948	0.000105545	2.206e-06	0.924576	0.0476226	0.00144565	Hyper_GC_specific	5UTR_MIR1914,Prom_MIR1914,cExon_UCKL1,3UTR_MIR1914,intron_UCKL1	---	---	cgi	shore	shelf	promShore_MIR1914	miscRNA(microRNA 1914)
MIR193A	17	26911001	26912000	1.24587	2.39178	3.59244	0.123039	0.183418	0.00651047	0.436855	0.400332	0.181507	Hyper_GC_specific	Prom_MIR193A,5UTR_MIR193A,3UTR_MIR193A	---	---	cgi	shore	---	---	miscRNA(microRNA 193a)
MIR1976	1	26753801	26754800	3.48844	3.93487	7.43552	0.732071	0.0105197	0.0082994	0.924576	0.183365	0.196113	Hyper_GC_specific	cExon_RPS6KA1,Prom_MIR1976,intron_RPS6KA1	---	SINE	---	---	---	---	miscRNA(microRNA 1976)
MIR23A	19	13807601	13808600	1.5781	5.70942	5.3469	0.00572134	0.715693	0.0346818	0.22853	0.885159	0.244738	Hyper_Early_onset	5UTR_MIR23A,5UTR_LOC284454,3UTR_MIR23A,3UTR_LOC284454,Prom_MIR27A,3UTR_MIR27A,3UTR_MIR24-2,5UTR_MIR24-2,Prom_MIR24-2,Prom_MIR23A,5UTR_MIR27A,Prom_LOC284454	---	---	---	shore	shelf	---	miscRNA(uncharacterized LOC284454)
MIR23B	9	96887401	96888400	2.90703	6.48096	18.1293	0.00717251	0.000216855	0.00012956	0.249155	0.0750054	0.0618079	Hyper_Early_onset	5UTR_MIR3074,3UTR_MIR27B,5UTR_MIR23B,3UTR_MIR24-1,5UTR_MIR27B,Prom_MIR3074,3UTR_MIR23B,intron_C9orf3,5UTR_MIR24-1,Prom_MIR27B,Prom_MIR24-1,Prom_MIR23B,3UTR_MIR3074	---	---	cgi	shore	---	promShore_MIR3074	miscRNA(microRNA 24-1)
MIR24-1	9	96887401	96888400	2.90703	6.48096	18.1293	0.00717251	0.000216855	0.00012956	0.249155	0.0750054	0.0618079	Hyper_Early_onset	5UTR_MIR3074,3UTR_MIR27B,5UTR_MIR23B,3UTR_MIR24-1,5UTR_MIR27B,Prom_MIR3074,3UTR_MIR23B,intron_C9orf3,5UTR_MIR24-1,Prom_MIR27B,Prom_MIR24-1,Prom_MIR23B,3UTR_MIR3074	---	---	cgi	shore	---	promShore_MIR3074	miscRNA(microRNA 24-1)
MIR24-2	19	13807601	13808600	1.5781	5.70942	5.3469	0.00572134	0.715693	0.0346818	0.22853	0.885159	0.244738	Hyper_Early_onset	5UTR_MIR23A,5UTR_LOC284454,3UTR_MIR23A,3UTR_LOC284454,Prom_MIR27A,3UTR_MIR27A,3UTR_MIR24-2,5UTR_MIR24-2,Prom_MIR24-2,Prom_MIR23A,5UTR_MIR27A,Prom_LOC284454	---	---	---	shore	shelf	---	miscRNA(uncharacterized LOC284454)
MIR2467	2	239938601	239939600	2.99009	2.23747	7.10136	0.00612236	0.0697612	0.107139	0.2343	0.28725	0.337079	Hyper_GC_specific	cExon_HDAC4,5UTR_HDAC4,Prom_MIR2467,intron_HDAC4	---	SINE	---	---	---	---	miscRNA(microRNA 2467)
MIR2682	1	98283601	98284600	1.99339	3.08617	8.27098	0.0358129	0.000625514	0.000683383	0.328685	0.113116	0.129685	Hyper_GC_specific	Prom_MIR137,3UTR_MIR137HG,5UTR_MIR137,intron_MIR137HG,3UTR_MIR137,Prom_MIR2682	---	Simple_repeat	cgi	shore	---	promShore_MIR2682	miscRNA(microRNA 137)
MIR26A2	12	56503201	56504200	5.89712	6.86673	13.8685	0.184277	0.0128679	0.00750911	0.489237	0.194868	0.193556	Hyper_GC_specific	intron_CTDSP2,3UTR_CTDSP2,cExon_CTDSP2,Prom_MIR26A2	---	---	---	---	---	---	miscRNA(microRNA 26a-2)
MIR27A	19	13807601	13808600	1.5781	5.70942	5.3469	0.00572134	0.715693	0.0346818	0.22853	0.885159	0.244738	Hyper_Early_onset	5UTR_MIR23A,5UTR_LOC284454,3UTR_MIR23A,3UTR_LOC284454,Prom_MIR27A,3UTR_MIR27A,3UTR_MIR24-2,5UTR_MIR24-2,Prom_MIR24-2,Prom_MIR23A,5UTR_MIR27A,Prom_LOC284454	---	---	---	shore	shelf	---	miscRNA(uncharacterized LOC284454)
MIR27B	9	96887401	96888400	2.90703	6.48096	18.1293	0.00717251	0.000216855	0.00012956	0.249155	0.0750054	0.0618079	Hyper_Early_onset	5UTR_MIR3074,3UTR_MIR27B,5UTR_MIR23B,3UTR_MIR24-1,5UTR_MIR27B,Prom_MIR3074,3UTR_MIR23B,intron_C9orf3,5UTR_MIR24-1,Prom_MIR27B,Prom_MIR24-1,Prom_MIR23B,3UTR_MIR3074	---	---	cgi	shore	---	promShore_MIR3074	miscRNA(microRNA 24-1)
MIR3074	9	96887401	96888400	2.90703	6.48096	18.1293	0.00717251	0.000216855	0.00012956	0.249155	0.0750054	0.0618079	Hyper_Early_onset	5UTR_MIR3074,3UTR_MIR27B,5UTR_MIR23B,3UTR_MIR24-1,5UTR_MIR27B,Prom_MIR3074,3UTR_MIR23B,intron_C9orf3,5UTR_MIR24-1,Prom_MIR27B,Prom_MIR24-1,Prom_MIR23B,3UTR_MIR3074	---	---	cgi	shore	---	promShore_MIR3074	miscRNA(microRNA 24-1)
MIR3147	7	57475601	57476600	8.05663	8.56413	20.0509	0.572989	0.000380405	0.000330089	0.924576	0.0998983	0.112824	Hyper_GC_specific	Prom_MIR3147	---	Simple_repeat	cgi	shore	---	---	miscRNA(microRNA 3147)
MIR3150A	8	96154201	96155200	5.64794	3.31764	13.6596	0.00315141	0.00144641	0.00186463	0.218109	0.141883	0.154836	Hyper_GC_specific	Prom_MIR3150A,Prom_MIR3150B,3UTR_MIR3150A,5UTR_MIR3150B,5UTR_MIR3150A,3UTR_MIR3150B	---	LINE	cgi	shore	---	promShore_MIR3150B	miscRNA(microRNA 3150b)
MIR3150B	8	96154201	96155200	5.64794	3.31764	13.6596	0.00315141	0.00144641	0.00186463	0.218109	0.141883	0.154836	Hyper_GC_specific	Prom_MIR3150A,Prom_MIR3150B,3UTR_MIR3150A,5UTR_MIR3150B,5UTR_MIR3150A,3UTR_MIR3150B	---	LINE	cgi	shore	---	promShore_MIR3150B	miscRNA(microRNA 3150b)
MIR3155A	10	6232401	6233400	3.1562	3.93487	10.6102	0.500708	0.00586509	0.00211028	0.924576	0.152469	0.154836	Hyper_GC_specific	intron_PFKFB3,Prom_MIR3155B,Prom_MIR3155A	---	SINE	---	---	---	---	miscRNA(microRNA 3155a)
MIR3155B	10	6232401	6233400	3.1562	3.93487	10.6102	0.500708	0.00586509	0.00211028	0.924576	0.152469	0.154836	Hyper_GC_specific	intron_PFKFB3,Prom_MIR3155B,Prom_MIR3155A	---	SINE	---	---	---	---	miscRNA(microRNA 3155a)
MIR3187	19	763201	764200	4.98348	5.16934	11.8634	0.866469	0.00275228	0.000664183	0.941815	0.142365	0.129685	Hyper_GC_specific	Prom_MIR3187,cExon_LPPR3,3UTR_LPPR3,3UTR_PTBP1	---	Low_complexity	cgi	shore	shelf	promShelf_MIR3187,promShore_MIR3187	miscRNA(microRNA 3187)
MIR34A	1	9133601	9134600	3.98678	3.24048	8.43808	0.0545353	0.00547974	0.00486757	0.361904	0.148234	0.155091	Hyper_GC_specific	Prom_MIR34A,5UTR_MIR34A,3UTR_MIR34A	---	SINE	---	---	---	---	miscRNA(microRNA 34a)
MIR34B	11	110888401	110889400	0.83058	2.54609	10.4432	0.0482604	0.00524951	0.00910167	0.352137	0.147268	0.196113	Hyper_GC_specific	3UTR_MIR34C,3UTR_MIR34B,5UTR_MIR34C,5UTR_MIR34B,Prom_BTG4,Prom_MIR34C,Prom_MIR34B	---	---	cgi	shore	shelf	promShore_BTG4	miscRNA(microRNA 34b)
MIR34C	11	110888401	110889400	0.83058	2.54609	10.4432	0.0482604	0.00524951	0.00910167	0.352137	0.147268	0.196113	Hyper_GC_specific	3UTR_MIR34C,3UTR_MIR34B,5UTR_MIR34C,5UTR_MIR34B,Prom_BTG4,Prom_MIR34C,Prom_MIR34B	---	---	cgi	shore	shelf	promShore_BTG4	miscRNA(microRNA 34b)
MIR3650	5	38591801	38592800	1.16281	0.925852	5.59753	0.656176	0.000999079	0.000411002	0.924576	0.1222	0.11439	Hyper_GC_specific	Prom_LIFR,Prom_MIR3650,intron_LIFR,5UTR_LIFR	exon1_LIFR	Low_complexity	cgi	shore	---	---	protein-coding(leukemia inhibitory factor receptor alpha)
MIR365A	16	14310201	14311200	0.996696	3.39479	4.42789	0.0201946	0.526464	0.00229474	0.316744	0.869488	0.154836	Hyper_Early_onset	3UTR_MIR365A,5UTR_MIR365A,Prom_MIR365A	---	SINE	---	---	---	---	miscRNA(microRNA 365a)
MIR3665	13	77169801	77170800	0.913638	1.15732	5.1798	0.721086	0.0179387	0.000888929	0.924576	0.207039	0.130335	Hyper_GC_specific	3UTR_MIR3665,5UTR_MIR3665,Prom_SLAIN1,5UTR_SLAIN1,Prom_MIR3665,cExon_SLAIN1,intron_SLAIN1	---	Simple_repeat,Low_complexity	cgi	shore	---	---	miscRNA(microRNA 3665)
MIR369	14	100601201	100602200	4.81736	6.09519	11.8634	0.118042	0.0145274	0.00795361	0.432547	0.199612	0.196113	Hyper_GC_specific	3UTR_MIR409,Prom_MIR656,3UTR_MIR412,Prom_MIR410,5UTR_MIR409,5UTR_MIR369,3UTR_MIR410,5UTR_MIR412,3UTR_MIR369,5UTR_MIR410,Prom_MIR369	---	---	cgi	shore	---	---	miscRNA(microRNA 369)
MIR3691	6	5092801	5093800	3.48844	4.16633	8.52163	0.193108	0.00203437	0.000333247	0.498264	0.142365	0.113039	Hyper_GC_specific	5UTR_MIR3691,Prom_MIR3691,3UTR_MIR3691,intron_LYRM4	---	---	---	---	---	---	miscRNA(microRNA 3691)
MIR3911	9	129491001	129492000	2.74091	2.46894	6.43298	0.584727	0.0028634	0.00830681	0.924576	0.142365	0.196113	Hyper_GC_specific	intron_STXBP1,Prom_MIR3911	---	---	---	---	shelf	---	miscRNA(microRNA 3911)
MIR3940	19	6365601	6366600	5.48183	5.01503	11.6128	0.804022	0.018929	0.000197521	0.924576	0.211494	0.0781784	Hyper_GC_specific	cExon_KHSRP,Prom_MIR3940,intron_KHSRP	---	---	cgi	shore	---	---	miscRNA(microRNA 3940)
MIR3944	10	135033801	135034800	3.57149	4.78357	7.76971	0.185544	0.0336454	0.00279315	0.490712	0.234058	0.154836	Hyper_GC_specific	intron_ECHS1,Prom_MIR3944,cExon_ECHS1	---	SINE	---	shore	shelf	---	miscRNA(microRNA 3944)
MIR410	14	100601201	100602200	4.81736	6.09519	11.8634	0.118042	0.0145274	0.00795361	0.432547	0.199612	0.196113	Hyper_GC_specific	3UTR_MIR409,Prom_MIR656,3UTR_MIR412,Prom_MIR410,5UTR_MIR409,5UTR_MIR369,3UTR_MIR410,5UTR_MIR412,3UTR_MIR369,5UTR_MIR410,Prom_MIR369	---	---	cgi	shore	---	---	miscRNA(microRNA 369)
MIR424	X	133507001	133508000	3.40538	2.54609	8.52161	0.674945	0.00657708	0.00922061	0.924576	0.159377	0.196113	Hyper_GC_specific	intron_MGC16121,Prom_MIR503,Prom_MIR424,Prom_MGC16121	---	---	cgi	shore	shelf	---	miscRNA(microRNA 503)
MIR4252	1	6412201	6413200	1.66116	3.70341	8.52161	0.0253907	0.00837358	0.00786098	0.324517	0.172616	0.196113	Hyper_Early_onset	3UTR_MIR4252,intron_ESPN,Prom_MIR4252,5UTR_MIR4252	---	---	---	---	---	---	miscRNA(microRNA 4252)
MIR4269	2	239891801	239892800	5.89712	5.94088	12.7824	0.934358	0.0101171	0.00413349	0.964193	0.180447	0.154836	Hyper_GC_specific	5UTR_MIR4269,Prom_MIR4269,intron_HDAC4,3UTR_MIR4269	---	Low_complexity	---	---	---	---	miscRNA(microRNA 4269)
MIR4281	5	175989001	175990000	2.82397	3.39479	9.77479	0.681116	0.0111594	0.00306403	0.924576	0.184763	0.154836	Hyper_GC_specific	Prom_EIF4E1B,Prom_SNCB,5UTR_MIR4281,3UTR_MIR4281,intron_SNCB,cExon_SNCB,Prom_MIR4281,5UTR_SNCB	---	Simple_repeat,Low_complexity	cgi	shore	---	---	miscRNA(microRNA 4281)
MIR4292	9	138844801	138845800	6.39547	7.48396	20.385	0.66549	0.00692903	0.00426984	0.924576	0.162278	0.154836	Hyper_GC_specific	Prom_MIR4292,intron_C9orf86,3UTR_MIR4292,5UTR_MIR4292	---	---	---	shore	---	---	miscRNA(microRNA 4292)
MIR4296	10	126709601	126710600	2.32562	4.24349	6.60007	0.00152751	0.0200272	0.00652153	0.218109	0.214173	0.181715	Hyper_GC_specific	Prom_MIR4296	---	SINE	---	---	shelf	promShelf_CTBP2	miscRNA(microRNA 4296)
MIR432	14	100419001	100420000	7.39216	9.33568	16.542	0.203586	0.00120052	0.00017701	0.506418	0.128563	0.0716265	Hyper_GC_specific	Prom_MIR136,5UTR_MIR127,Prom_MIR127,Prom_MIR432,Prom_RTL1,3UTR_MIR127	---	---	cgi	shore	---	---	miscRNA(microRNA 127)
MIR4325	20	55330001	55331000	1.41199	2.00601	3.67598	0.00637435	0.122436	0.0661078	0.237588	0.344163	0.307439	Hyper_GC_specific	3UTR_MIR4325,5UTR_MIR4325,Prom_MIR4325	---	LINE,SINE,DNA	---	---	---	---	miscRNA(microRNA 4325)
MIR4326	20	61388401	61389400	1.66116	2.31463	5.59753	0.610532	0.0448271	0.00189615	0.924576	0.251498	0.154836	Hyper_GC_specific	3UTR_MIR4326,intron_ARFGAP1,Prom_MIR4326,5UTR_MIR4326,cExon_ARFGAP1	---	SINE	---	shore	shelf	---	miscRNA(microRNA 4326)
MIR4440	2	239653601	239654600	6.8938	6.63527	17.2103	0.738968	0.000406053	0.000274893	0.924576	0.102643	0.0984615	Hyper_GC_specific	intron_HDAC4,Prom_MIR4440	---	---	cgi	shore	---	---	miscRNA(microRNA 4440)
MIR4441	2	239672201	239673200	7.3091	6.78958	16.2078	0.697067	0.0107528	0.00835949	0.924576	0.184155	0.196113	Hyper_GC_specific	3UTR_MIR4441,5UTR_MIR4441,intron_HDAC4,Prom_MIR4441	---	---	cgi	shore	shelf	---	miscRNA(microRNA 4441)
MIR4443	3	48212001	48213000	1.74422	1.38878	4.51144	0.482425	0.00736153	0.00755403	0.924576	0.166437	0.193894	Hyper_GC_specific	Prom_MIR4443	---	SINE	---	---	---	---	miscRNA(microRNA 4443)
MIR4469	8	42868601	42869600	1.49504	2.39178	4.67853	0.569137	0.194026	0.00919172	0.924576	0.411403	0.196113	Hyper_GC_specific	intron_RNF170,Prom_MIR4469	---	SINE	---	shore	---	---	miscRNA(microRNA 4469)
MIR4476	9	36883601	36884600	2.24257	2.23747	4.76208	0.991885	0.000349222	0.00790397	0.994674	0.099651	0.196113	Hyper_GC_specific	Prom_MIR4476,intron_PAX5	---	SINE,DNA	---	---	---	---	miscRNA(microRNA 4476)
MIR4499	13	19904001	19905000	2.5748	3.47194	7.81148	0.000343796	0.118824	0.0821029	0.144405	0.341218	0.32123	Hyper_GC_specific	cExon_CRYL1,Prom_MIR4499,intron_CRYL1	---	SINE,Simple_repeat	---	---	shelf	---	miscRNA(microRNA 4499)
MIR4526	18	13600401	13601400	0.581406	2.54609	3.55067	0.00711832	0.629137	0.0789567	0.248271	0.873941	0.316361	Hyper_GC_specific	5UTR_MIR4526,Prom_MIR4526,Prom_C18orf1,3UTR_MIR4526,intron_C18orf1	---	SINE	---	---	---	---	miscRNA(microRNA 4526)
MIR4532	20	55904201	55905200	1.32893	4.08918	3.67599	0.0225795	0.535547	0.00571448	0.319511	0.869488	0.16865	Hyper_Early_onset	Prom_MIR4532	---	---	---	---	---	---	miscRNA(microRNA 4532)
MIR4640	6	30966601	30967600	2.40868	3.39479	5.01271	0.0660205	0.019437	0.00114245	0.381558	0.212108	0.144718	Hyper_GC_specific	3UTR_MIR4640,intron_DDR1,cExon_DDR1,Prom_MIR4640,5UTR_MIR4640	---	DNA,Simple_repeat	---	---	---	---	miscRNA(microRNA 4640)
MIR4655	7	1849601	1850600	5.56489	5.47796	15.2888	0.905529	0.000371224	7.44333e-05	0.955775	0.0998983	0.0401005	Hyper_GC_specific	intron_MAD1L1,5UTR_MIR4655,3UTR_MIR4655,Prom_MIR4655	---	---	---	shore	shelf	---	miscRNA(microRNA 4655)
MIR4658	7	99591801	99592800	3.07315	2.93186	7.0178	0.566443	0.00145171	0.00388964	0.924576	0.142141	0.154836	Hyper_GC_specific	cExon_C7orf43,Prom_MIR4658,5UTR_MIR4658,intron_C7orf43,3UTR_MIR4658	---	---	---	shore	---	---	miscRNA(microRNA 4658)
MIR4672	9	129669801	129670800	4.81736	4.32064	10.5267	0.801098	0.00389096	0.00294931	0.924576	0.142365	0.154836	Hyper_GC_specific	Prom_MIR4672,cExon_AK1,intron_AK1,3UTR_AK1	---	LINE,SINE	---	---	---	---	miscRNA(microRNA 4672)
MIR4673	9	138532001	138533000	13.9537	12.1132	28.4889	0.711991	5.36715e-05	0.00529216	0.924576	0.0275564	0.163794	Hyper_GC_specific	intron_NOTCH1,cExon_NOTCH1,Prom_MIR4673	---	---	cgi	shore	shelf	---	miscRNA(microRNA 4673)
MIR4688	11	46353001	46354000	10.4653	12.3447	40.3524	0.126583	0.0104653	0.00628373	0.440286	0.182984	0.177478	Hyper_GC_specific	intron_DGKZ,cExon_DGKZ,Prom_MIR4688	---	SINE	cgi	shore	---	---	miscRNA(microRNA 4688)
MIR4689	1	5846001	5847000	6.14629	7.63827	13.952	0.169399	0.0154011	0.00488965	0.482455	0.199612	0.155424	Hyper_GC_specific	Prom_MIR4689,intron_NPHP4,cExon_NPHP4	---	---	---	---	---	---	miscRNA(microRNA 4689)
MIR4690	11	65159001	65160000	11.2128	11.7274	36.008	0.453219	0.0014725	0.00153237	0.924576	0.142365	0.154836	Hyper_GC_specific	intron_PCNXL3,cExon_PCNXL3,Prom_MIR4690	---	---	cgi	shore	---	---	miscRNA(microRNA 4690)
MIR4745	19	755401	756400	11.6281	11.7274	24.3952	0.951531	0.00029135	7.49475e-05	0.970586	0.0900046	0.040344	Hyper_GC_specific	Prom_MIR4745,cExon_PTBP1,5UTR_MIR4745,intron_PTBP1,3UTR_MIR4745	---	Low_complexity	cgi	shore	shelf	---	miscRNA(microRNA 4745)
MIR4746	19	4396001	4397000	5.48183	5.63226	12.3647	0.859911	7.08004e-05	0.000103219	0.940238	0.0347854	0.0517708	Hyper_GC_specific	Prom_MIR4746,3UTR_MIR4746,3UTR_UBXN6,5UTR_MIR4746,cExon_UBXN6,intron_UBXN6	---	SINE	---	shore	---	---	miscRNA(microRNA 4746)
MIR4749	19	55049401	55050400	5.06654	6.40381	12.3647	0.503083	0.0010707	0.00052439	0.924576	0.124038	0.126162	Hyper_GC_specific	cExon_PTOV1,3UTR_MIR4749,Prom_MIR4749,5UTR_MIR4749,intron_PTOV1	---	---	---	---	shelf	promShelf_PTOV1-AS1	miscRNA(microRNA 4749)
MIR4758	20	60341001	60342000	9.80085	8.94991	37.1776	0.750053	0.000785248	0.000302088	0.924576	0.113295	0.105828	Hyper_GC_specific	5UTR_MIR4758,cExon_LAMA5,3UTR_MIR4758,intron_LAMA5,Prom_MIR4758	---	---	---	shore	shelf	---	miscRNA(microRNA 4758)
MIR503	X	133507001	133508000	3.40538	2.54609	8.52161	0.674945	0.00657708	0.00922061	0.924576	0.159377	0.196113	Hyper_GC_specific	intron_MGC16121,Prom_MIR503,Prom_MIR424,Prom_MGC16121	---	---	cgi	shore	shelf	---	miscRNA(microRNA 503)
MIR572	4	10979401	10980400	3.73761	4.93788	9.08554	0.711639	0.00990633	0.00938582	0.924576	0.178967	0.196236	Hyper_GC_specific	3UTR_MIR572,5UTR_MIR572,Prom_MIR572	---	LINE	cgi	shore	---	---	miscRNA(microRNA 572)
MIR600HG	9	124918001	124919000	2.15951	4.08918	5.84816	0.108973	0.021093	0.00647044	0.422912	0.217945	0.180729	Hyper_GC_specific	Prom_MIR600HG	---	SINE	---	---	---	---	miscRNA(MIR600 host gene (non-protein coding))
MIR602	9	139850801	139851800	6.22935	5.78657	13.1166	0.583531	0.00447617	0.0098216	0.924576	0.142365	0.201457	Hyper_GC_specific	Prom_MIR602	---	---	---	shore	shelf	---	miscRNA(microRNA 602)
MIR623	13	98805201	98806200	3.65455	5.55511	10.6938	0.0261123	0.0159658	0.00682386	0.326652	0.199612	0.186372	Hyper_GC_specific	intron_UBAC2,Prom_MIR623	---	---	---	---	---	---	miscRNA(microRNA 623)
MIR634	17	62211801	62212800	3.48844	3.70341	7.51908	0.717527	0.00232318	0.00518426	0.924576	0.142365	0.161272	Hyper_GC_specific	Prom_MIR634,intron_PRKCA	---	SINE	---	---	---	---	miscRNA(microRNA 634)
MIR637	19	3911801	3912800	6.89381	4.01202	13.952	0.00505764	0.000118143	0.000510866	0.220124	0.0518401	0.123955	Hyper_GC_specific	intron_DAPK3,5UTR_MIR637,Prom_MIR637,cExon_DAPK3,3UTR_MIR637	---	LINE,SINE	cgi	shore	shelf	promShore_MIR637	miscRNA(microRNA 637)
MIR647	20	62042601	62043600	9.71778	10.1844	33.1674	0.714089	0.00174176	0.000428123	0.924576	0.142365	0.114661	Hyper_GC_specific	intron_UCKL1,Prom_MIR647,5UTR_MIR1914,Prom_MIR1914,cExon_UCKL1,3UTR_MIR1914	---	Low_complexity	cgi	shore	shelf	promShore_MIR1914	miscRNA(microRNA 1914)
MIR656	14	100601201	100602200	4.81736	6.09519	11.8634	0.118042	0.0145274	0.00795361	0.432547	0.199612	0.196113	Hyper_GC_specific	3UTR_MIR409,Prom_MIR656,3UTR_MIR412,Prom_MIR410,5UTR_MIR409,5UTR_MIR369,3UTR_MIR410,5UTR_MIR412,3UTR_MIR369,5UTR_MIR410,Prom_MIR369	---	---	cgi	shore	---	---	miscRNA(microRNA 369)
MIR661	8	145091001	145092000	5.06654	4.3978	16.5837	0.620707	0.000567707	0.00265205	0.924576	0.112096	0.154836	Hyper_GC_specific	3UTR_MIR661,5UTR_MIR661,Prom_MIR661	---	---	cgi	shore	shelf	promShore_PLEC,promShelf_PLEC	miscRNA(microRNA 661)
MIR663B	2	132730401	132731400	25.4988	25.4609	55.4531	0.985056	0.000376824	0.00092109	0.990349	0.0998983	0.133304	Hyper_GC_specific	3UTR_MIR663B,Prom_ANKRD30BL,5UTR_MIR663B,Prom_MIR663B	---	---	cgi	---	shelf	---	miscRNA(microRNA 663b)
MIR9-3	15	87711201	87712200	2.99009	7.17535	8.35452	0.00219429	0.771162	0.0116284	0.218109	0.893757	0.213468	Hyper_Early_onset	Prom_MIR9-3	---	---	cgi	shore	shelf	---	miscRNA(microRNA 9-3)
MIR937	8	144966401	144967400	6.64464	8.56413	20.7192	0.0902886	0.000225732	0.0012051	0.407842	0.0764621	0.149243	Hyper_GC_specific	cExon_SCRIB,Prom_MIR937,intron_SCRIB,3UTR_MIR937,5UTR_MIR937	---	---	cgi	shore	shelf	promShore_MIR937	miscRNA(microRNA 937)
MIR939	8	145588401	145589400	9.13637	7.56113	24.3534	0.0421541	0.00106609	0.00188644	0.338176	0.12381	0.154836	Hyper_GC_specific	intron_ADCK5,3UTR_CPSF1,cExon_ADCK5,intron_CPSF1,Prom_MIR939,3UTR_ADCK5,cExon_CPSF1	---	Simple_repeat	cgi	---	shelf	---	miscRNA(microRNA 939)
MIR941-1	20	62021001	62022000	4.1529	4.86072	22.3901	0.00723989	0.00256949	0.00264401	0.250479	0.142365	0.154836	Hyper_GC_specific	5UTR_MIR941-1,5UTR_MIR941-3,5UTR_MIR941-2,5UTR_MIR941-4,3UTR_MIR941-3,3UTR_MIR941-2,3UTR_MIR941-1,Prom_MIR941-4,Prom_MIR941-3,Prom_MIR941-2,Prom_MIR941-1,3UTR_MIR941-4,intron_DNAJC5	---	LINE	cgi	shore	---	---	miscRNA(microRNA 941-2)
MIR941-2	20	62021001	62022000	4.1529	4.86072	22.3901	0.00723989	0.00256949	0.00264401	0.250479	0.142365	0.154836	Hyper_GC_specific	5UTR_MIR941-1,5UTR_MIR941-3,5UTR_MIR941-2,5UTR_MIR941-4,3UTR_MIR941-3,3UTR_MIR941-2,3UTR_MIR941-1,Prom_MIR941-4,Prom_MIR941-3,Prom_MIR941-2,Prom_MIR941-1,3UTR_MIR941-4,intron_DNAJC5	---	LINE	cgi	shore	---	---	miscRNA(microRNA 941-2)
MIR941-3	20	62021001	62022000	4.1529	4.86072	22.3901	0.00723989	0.00256949	0.00264401	0.250479	0.142365	0.154836	Hyper_GC_specific	5UTR_MIR941-1,5UTR_MIR941-3,5UTR_MIR941-2,5UTR_MIR941-4,3UTR_MIR941-3,3UTR_MIR941-2,3UTR_MIR941-1,Prom_MIR941-4,Prom_MIR941-3,Prom_MIR941-2,Prom_MIR941-1,3UTR_MIR941-4,intron_DNAJC5	---	LINE	cgi	shore	---	---	miscRNA(microRNA 941-2)
MIR941-4	20	62021001	62022000	4.1529	4.86072	22.3901	0.00723989	0.00256949	0.00264401	0.250479	0.142365	0.154836	Hyper_GC_specific	5UTR_MIR941-1,5UTR_MIR941-3,5UTR_MIR941-2,5UTR_MIR941-4,3UTR_MIR941-3,3UTR_MIR941-2,3UTR_MIR941-1,Prom_MIR941-4,Prom_MIR941-3,Prom_MIR941-2,Prom_MIR941-1,3UTR_MIR941-4,intron_DNAJC5	---	LINE	cgi	shore	---	---	miscRNA(microRNA 941-2)
MIR943	4	1956801	1957800	8.05663	8.48698	16.2913	0.814637	0.0354642	0.00109809	0.924576	0.235164	0.140824	Hyper_GC_specific	Prom_MIR943,intron_WHSC2,cExon_WHSC2	---	Simple_repeat	cgi	shore	---	---	miscRNA(microRNA 943)
MKX	10	28074201	28075200	3.1562	3.85772	14.5369	0.672848	0.000247638	0.000409139	0.924576	0.0810397	0.114079	Hyper_GC_specific	Prom_MKX,5UTR_MKX,intron_MKX	---	Low_complexity	cgi	---	---	---	protein-coding(mohawk homeobox)
MLF1	3	159771401	159772400	2.40868	5.09218	6.45388	0.00635236	0.757665	0.116692	0.237439	0.891687	0.349051	Hyper_Early_onset	Prom_MLF1,cExon_MLF1,5UTR_MLF1,intron_MLF1	---	SINE,Low_complexity	cgi	shore	---	---	protein-coding(myeloid leukemia factor 1)
MLNR	13	48692401	48693400	5.98018	7.56112	23.3509	0.0594521	0.00280077	0.0027557	0.373066	0.142365	0.154836	Hyper_GC_specific	5UTR_MLNR,Prom_MLNR,intron_MLNR,cExon_MLNR	exon1_MLNR	---	cgi	---	---	---	protein-coding(motilin receptor)
MMD2	7	4964201	4965200	0.996696	2.39178	8.35452	0.000707054	0.0608069	0.0297861	0.184311	0.277959	0.244738	Hyper_GC_specific	cExon_MMD2,Prom_MMD2,intron_MMD2,5UTR_MMD2	---	SINE,Low_complexity	cgi	shore	---	---	protein-coding(monocyte to macrophage differentiation-associated 2)
MMP16	8	89408001	89409000	1.24587	1.38878	6.2659	0.774461	0.0154896	0.00497926	0.924576	0.199612	0.157214	Hyper_GC_specific	cExon_MMP16,intron_MMP16,5UTR_MMP16,Prom_MMP16	exon1_MMP16	Simple_repeat,Low_complexity	---	shore	---	---	protein-coding(matrix metallopeptidase 16 (membrane-inserted))
MMP21	10	127452401	127453400	4.31902	3.5491	10.8609	0.611126	0.00732692	0.00676963	0.924576	0.166132	0.18537	Hyper_GC_specific	cExon_MMP21,Prom_MMP21,intron_MMP21	---	Simple_repeat,Low_complexity	cgi	shore	---	---	protein-coding(matrix metallopeptidase 21)
MMP23B	1	1555601	1556600	3.48844	3.62625	8.77226	0.843707	0.000200766	0.00137906	0.93283	0.0714551	0.154836	Hyper_GC_specific	Prom_MMP23B,3UTR_MIB2,5UTR_MIB2,cExon_MIB2	---	---	cgi	shore	shelf	---	protein-coding(matrix metallopeptidase 23B)
MOB3A	19	2045801	2046800	0.747522	2.54609	5.43043	0.00356599	0.182538	0.0867402	0.218109	0.399384	0.32825	Hyper_GC_specific	Prom_MOB3A,intron_MOB3A	---	LINE,SINE,Simple_repeat	cgi	shore	---	promShore_MOB3A	protein-coding(MOB kinase activator 3A)
MOS	8	57188001	57189000	3.23926	4.16633	16.8761	0.665084	0.00453926	0.000438275	0.924576	0.142365	0.114661	Hyper_GC_specific	Prom_MOS	exon1_MOS	---	cgi	shore	shelf	---	protein-coding(v-mos Moloney murine sarcoma viral oncogene homolog)
MPPED1	22	42137401	42138400	0.332232	0.925853	4.17726	0.0384047	0.00473801	0.00270569	0.333001	0.143768	0.154836	Hyper_GC_specific	intron_MPPED1,Prom_MPPED1,5UTR_MPPED1	---	Simple_repeat,Low_complexity	cgi	shore	---	---	protein-coding(metallophosphoesterase domain containing 1)
MPPED2	11	30563601	30564600	0.332232	0.54008	5.34689	0.455476	0.00141031	0.00149911	0.924576	0.139836	0.154836	Hyper_GC_specific	intron_MPPED2,5UTR_MPPED2,Prom_MPPED2	---	Simple_repeat,Low_complexity	cgi	shore	shelf	---	protein-coding(metallophosphoesterase domain containing 2)
MRC2	17	58058601	58059600	0.664464	0.848697	5.84816	0.575348	0.0158256	0.00955694	0.924576	0.199612	0.19794	Hyper_GC_specific	5UTR_MRC2,intron_MRC2,cExon_MRC2,Prom_MRC2	---	Low_complexity	cgi	---	---	---	protein-coding(mannose receptor, C type 2)
MRGPRE	11	3210201	3211200	5.98018	6.09519	13.4508	0.931931	0.0129134	0.0062644	0.963295	0.195151	0.177449	Hyper_GC_specific	Prom_MRGPRE	---	LTR	cgi	shore	---	promShore_MRGPRE	protein-coding(MAS-related GPR, member E)
MRPL15	8	55208801	55209800	0.913638	1.15731	3.71776	0.606638	0.020977	0.00343985	0.924576	0.217904	0.154836	Hyper_GC_specific	Prom_MRPL15	---	SINE	---	shore	---	---	protein-coding(mitochondrial ribosomal protein L15)
MRPL28	16	359401	360400	2.99009	2.62325	9.02288	0.784516	0.000591357	0.00171373	0.924576	0.112096	0.154836	Hyper_GC_specific	intron_MRPL28,5UTR_MRPL28,Prom_MRPL28,cExon_MRPL28	---	Low_complexity	cgi	shore	shelf	promShore_MRPL28	protein-coding(mitochondrial ribosomal protein L28)
MSC	8	72918401	72919400	1.99339	5.86373	21.7635	0.0436451	0.00279261	0.00416039	0.341929	0.142365	0.154836	Hyper_Early_onset	intron_LOC100132891,5UTR_LOC100132891,Prom_LOC100132891,intron_MSC,cExon_MSC,Prom_MSC,5UTR_MSC	---	---	cgi	shore	shelf	promShore_MSC	miscRNA(uncharacterized LOC100132891)
MST1R	3	49914801	49915800	2.5748	1.23447	5.51398	0.104687	0.0108953	0.0070524	0.419139	0.184155	0.187918	Hyper_GC_specific	intron_MST1R,Prom_MST1R,cExon_MST1R	exon1_MST1R	---	cgi	shore	---	promShore_MST1R	protein-coding(macrophage stimulating 1 receptor (c-met-related tyrosine kinase))
MSX1	4	4910401	4911400	1.82728	4.3978	4.49056	0.00119889	0.910992	0.0525515	0.214672	0.948901	0.284509	Hyper_Early_onset	Prom_MSX1	---	Simple_repeat,Low_complexity	cgi	shore	shelf	---	protein-coding(msh homeobox 1)
MSX2P1	17	53589201	53590200	1.74422	3.62625	7.43553	0.0272769	0.0647215	0.00773525	0.327049	0.286049	0.196113	Hyper_GC_specific	3UTR_MSX2P1,Prom_MSX2P1,5UTR_MSX2P1	exon1_MSX2P1	---	cgi	shore	---	---	pseudo(msh homeobox 2 pseudogene 1)
MTNR1B	11	92342201	92343200	4.48513	5.01503	14.3698	0.582206	0.00416214	0.000747026	0.924576	0.142365	0.129685	Hyper_GC_specific	cExon_MTNR1B,intron_MTNR1B,5UTR_MTNR1B,Prom_MTNR1B	exon1_MTNR1B	---	cgi	shore	---	---	protein-coding(melatonin receptor 1B)
MUC1	1	153427801	153428800	1.49504	0.848696	4.01017	0.251782	0.0213801	0.00395763	0.549467	0.218115	0.154836	Hyper_GC_specific	intron_MUC1,Prom_MUC1,cExon_MUC1	---	Low_complexity	---	shore	shelf	---	protein-coding(mucin 1, cell surface associated)
MUC17	7	100448401	100449400	0.747522	0.771544	3.42535	0.937446	0.0212401	0.00534049	0.965468	0.217945	0.164007	Hyper_GC_specific	Prom_MUC17,3UTR_MUC12,intron_MUC12,cExon_MUC12	---	SINE,Low_complexity	---	---	---	---	protein-coding(mucin 17, cell surface associated)
MUC5B	11	1199001	1200000	7.22604	6.01804	19.0483	0.256353	0.00302746	0.000706491	0.552714	0.142365	0.129685	Hyper_GC_specific	Prom_MUC5B	---	LINE	---	---	---	---	protein-coding(mucin 5B, oligomeric mucus/gel-forming)
MYADML2	17	77496801	77497800	1.99339	1.46593	4.26081	0.127489	0.000121451	0.000166443	0.441169	0.0528626	0.0681105	Hyper_GC_specific	Prom_MYADML2,intron_MYADML2	---	LTR,SINE,DNA	---	---	---	---	protein-coding(myeloid-associated differentiation marker-like 2)
MYF6	12	79625801	79626800	4.40207	3.47194	10.6102	0.130591	0.00478385	0.00282235	0.44423	0.143898	0.154836	Hyper_GC_specific	cExon_MYF6,Prom_MYF6,intron_MYF6	---	---	cgi	shore	---	---	protein-coding(myogenic factor 6 (herculin))
MYO15B	17	71095401	71096400	1.91033	1.8517	16.6255	0.892571	0.000857698	0.000311085	0.953196	0.11434	0.108334	Hyper_GC_specific	Prom_MYO15B,5UTR_MYO15B	exon1_MYO15B	Low_complexity	cgi	shore	---	---	pseudo(myosin XVB pseudogene)
MYO3A	10	26263201	26264200	1.99339	1.92886	7.35199	0.838076	0.00230478	0.0015034	0.929534	0.142365	0.154836	Hyper_GC_specific	intron_MYO3A,5UTR_MYO3A,Prom_MYO3A	---	---	cgi	shore	---	---	protein-coding(myosin IIIA)
MYOD1	11	17697801	17698800	4.56819	3.78056	21.1369	0.515812	3.98758e-05	0.000111918	0.924576	0.0213958	0.0556139	Hyper_GC_specific	intron_MYOD1,cExon_MYOD1,Prom_MYOD1,5UTR_MYOD1	exon1_MYOD1	Low_complexity	cgi	---	---	---	protein-coding(myogenic differentiation 1)
NAA60	16	3433001	3434000	4.56819	3.24048	12.7824	0.0086306	0.000390814	0.00172929	0.262841	0.100216	0.154836	Hyper_GC_specific	Prom_ZNF597,5UTR_NAA60,intron_NAA60,cExon_ZNF597,5UTR_ZNF597,intron_ZNF597,Prom_NAA60	---	---	cgi	shore	---	promShore_ZNF597	protein-coding(zinc finger protein 597)
NADK	1	1678001	1679000	4.81736	6.09519	9.77479	0.229773	0.0170928	0.00625657	0.52842	0.203518	0.177346	Hyper_GC_specific	intron_NADK,Prom_NADK,cExon_NADK	---	LTR	---	---	shelf	---	protein-coding(NAD kinase)
NALCN	13	100866001	100867000	1.07975	1.54308	8.35452	0.0653491	0.000416558	0.000356389	0.381558	0.103785	0.113039	Hyper_GC_specific	Prom_NALCN,intron_NALCN,5UTR_NALCN	---	Low_complexity	cgi	shore	---	---	protein-coding(sodium leak channel, non-selective)
NAPRT1	8	144729801	144730800	4.31902	4.70641	15.6647	0.689385	0.00436532	0.00415666	0.924576	0.142365	0.154836	Hyper_GC_specific	cExon_NAPRT1,Prom_NAPRT1,intron_NAPRT1	---	---	---	shore	---	---	protein-coding(nicotinate phosphoribosyltransferase domain containing 1)
NARR	17	24068001	24069000	1.16281	2.7004	14.5369	0.232948	0.000613495	9.31446e-05	0.531448	0.112096	0.0478305	Hyper_GC_specific	5UTR_RAB34,intron_NARR,Prom_RAB34,intron_RAB34,cExon_NARR,5UTR_NARR,cExon_RAB34,Prom_NARR	exon1_RAB34	Low_complexity	cgi	shore	shelf	---	protein-coding(RAB34, member RAS oncogene family)
NARS	18	53440201	53441200	0.747522	2.39178	3.23738	0.0062939	0.655446	0.162479	0.236842	0.877316	0.402514	Hyper_GC_specific	Prom_NARS	---	SINE	cgi	shore	---	promShore_NARS	protein-coding(asparaginyl-tRNA synthetase)
NAT14	19	60686601	60687600	7.05993	8.79559	18.6306	0.722231	0.00384147	0.00839531	0.924576	0.142365	0.196113	Hyper_GC_specific	3UTR_ZNF628,Prom_NAT14,cExon_ZNF628	---	---	cgi	shore	shelf	---	protein-coding(N-acetyltransferase 14 (GCN5-related, putative))
NBEA	13	34947401	34948400	2.07645	3.16333	16.709	0.0259929	0.00536215	0.00291855	0.326405	0.147364	0.154836	Hyper_GC_specific	Prom_NBEA,5UTR_MAB21L1,cExon_MAB21L1,intron_MIR548F5,Prom_MAB21L1	---	---	cgi	shore	shelf	promShore_MAB21L1	protein-coding(mab-21-like 1 (C. elegans))
NCAM1	11	112337601	112338600	1.07975	1.46593	13.2837	0.502438	0.00401484	0.00615	0.924576	0.142365	0.175834	Hyper_GC_specific	Prom_NCAM1,intron_NCAM1	---	---	cgi	shore	---	---	protein-coding(neural cell adhesion molecule 1)
NCAM2	21	21291401	21292400	2.32562	5.01503	11.195	0.000650554	0.00992449	0.00359141	0.180782	0.179127	0.154836	Hyper_Early_onset	Prom_NCAM2	---	Simple_repeat	cgi	---	---	---	protein-coding(neural cell adhesion molecule 2)
NDNF	4	122211801	122212800	0.41529	2.00601	5.95259	0.0161662	0.000132563	0.000794535	0.298011	0.0559976	0.129685	Hyper_GC_specific	5UTR_NDNF,intron_NDNF,Prom_NDNF	---	Simple_repeat	cgi	---	---	---	protein-coding(neuron-derived neurotrophic factor)
NDRG4	16	57054601	57055600	0.747522	1.54309	6.43298	0.106448	0.00114774	0.0016619	0.421504	0.126682	0.154836	Hyper_GC_specific	Prom_NDRG4,5UTR_NDRG4,intron_NDRG4	---	Simple_repeat	cgi	---	---	---	protein-coding(NDRG family member 4)
NDUFA13	19	19486201	19487200	10.9637	10.0301	28.8231	0.739438	0.00167104	0.00470367	0.924576	0.142365	0.154836	Hyper_GC_specific	cExon_TSSK6,Prom_TSSK6,3UTR_TSSK6,Prom_NDUFA13	exon1_TSSK6	---	cgi	---	---	---	protein-coding(testis-specific serine kinase 6)
NDUFA3	19	59296601	59297600	0.83058	1.77455	2.92408	0.111212	0.253626	0.00887586	0.424967	0.468417	0.196113	Hyper_GC_specific	Prom_NDUFA3	---	LINE,SINE,Simple_repeat	---	shore	---	---	protein-coding(NADH dehydrogenase (ubiquinone) 1 alpha subcomplex, 3, 9kDa)
NDUFAB1	16	23513201	23514200	1.66116	1.6974	6.5583	0.944268	0.0103447	0.0072706	0.968432	0.182064	0.190789	Hyper_GC_specific	intron_NDUFAB1,Prom_NDUFAB1	---	SINE,DNA	---	shore	---	---	protein-coding(NADH dehydrogenase (ubiquinone) 1, alpha/beta subcomplex, 1, 8kDa)
NEFM	8	24827401	24828400	8.30578	9.33566	20.7819	0.46142	4.21298e-05	0.000122091	0.924576	0.0224036	0.0600276	Hyper_GC_specific	Prom_NEFM,intron_NEFM,cExon_NEFM,5UTR_NEFM	---	---	cgi	---	---	---	protein-coding(neurofilament, medium polypeptide)
NEK6	9	126092401	126093400	3.82067	3.62625	13.3672	0.781559	0.00432263	0.002233	0.924576	0.142365	0.154836	Hyper_GC_specific	Prom_NEK6,intron_NEK6	---	LINE,SINE	---	---	---	---	protein-coding(NIMA (never in mitosis gene a)-related kinase 6)
NELF	9	139471801	139472800	8.55497	7.0982	18.2129	0.634438	0.00462678	0.00141133	0.924576	0.142365	0.154836	Hyper_GC_specific	intron_NELF,cExon_NELF,Prom_NELF	---	---	cgi	shore	shelf	---	protein-coding(nasal embryonic LHRH factor)
NEU1	6	31938001	31939000	3.82067	3.5491	9.08553	0.799249	0.00077069	0.00508408	0.924576	0.113295	0.159169	Hyper_GC_specific	3UTR_SLC44A4,5UTR_NEU1,cExon_NEU1,Prom_NEU1,intron_NEU1	---	SINE,Low_complexity	cgi	shore	---	promShore_NEU1	protein-coding(sialidase 1 (lysosomal sialidase))
NEU4	2	242401201	242402200	3.40538	3.85772	6.85071	0.563985	0.0203572	0.00956019	0.924576	0.215681	0.197975	Hyper_GC_specific	intron_NEU4,Prom_NEU4,5UTR_NEU4,cExon_NEU4	---	---	---	shore	shelf	---	protein-coding(sialidase 4)
NEUROG1	5	134898601	134899600	3.57149	7.40681	8.6887	0.00282297	0.170363	0.00154119	0.218109	0.394739	0.154836	Hyper_Early_onset	5UTR_NEUROG1,cExon_NEUROG1,Prom_NEUROG1	exon1_NEUROG1	Low_complexity	cgi	shore	---	---	protein-coding(neurogenin 1)
NEUROG3	10	71002001	71003000	2.40868	2.7004	12.2811	0.654141	0.000824227	0.000251283	0.924576	0.113295	0.0912898	Hyper_GC_specific	3UTR_NEUROG3,Prom_NEUROG3,5UTR_NEUROG3,intron_NEUROG3,cExon_NEUROG3	---	---	cgi	shore	---	---	protein-coding(neurogenin 3)
NFATC1	18	75259601	75260600	1.49504	3.85772	3.86397	0.073302	0.995997	0.00431787	0.38626	0.99727	0.154836	Hyper_Early_onset	intron_NFATC1,Prom_NFATC1	---	SINE	cgi	---	---	---	protein-coding(nuclear factor of activated T-cells, cytoplasmic, calcineurin-dependent 1)
NFKB2	10	104145601	104146600	0.581406	1.31162	2.84053	0.00486882	0.235168	0.0971942	0.219343	0.450038	0.333948	Hyper_GC_specific	intron_NFKB2,5UTR_NFKB2,Prom_NFKB2,cExon_NFKB2	---	---	---	shore	shelf	---	protein-coding(nuclear factor of kappa light polypeptide gene enhancer in B-cells 2 (p49/p100))
NGF	1	115681801	115682800	2.82397	3.31764	12.4482	0.624858	0.00975869	0.00325309	0.924576	0.17791	0.154836	Hyper_GC_specific	5UTR_NGF,intron_NGF,Prom_NGF	---	---	cgi	---	---	---	protein-coding(nerve growth factor (beta polypeptide))
NGFR	17	44927801	44928800	0.664464	1.69739	8.43807	0.00813081	0.0791618	0.0619506	0.261528	0.300638	0.306529	Hyper_GC_specific	cExon_NGFR,Prom_NGFR,intron_NGFR	---	Low_complexity	cgi	---	---	---	protein-coding(nerve growth factor receptor)
NID1	1	234294001	234295000	0.747522	0.231462	6.68361	0.0840166	0.000651805	0.00155784	0.401698	0.113295	0.154836	Hyper_GC_specific	intron_NID1,cExon_NID1,Prom_NID1	---	Low_complexity	cgi	shore	---	---	protein-coding(nidogen 1)
NID2	14	51604601	51605600	0.747522	3.16333	16.5419	0.0424727	7.51508e-05	3.60215e-05	0.339352	0.0365187	0.0215973	Hyper_Early_onset	intron_NID2,5UTR_NID2,cExon_NID2,Prom_NID2	---	---	cgi	---	---	---	protein-coding(nidogen 2 (osteonidogen))
NIM1	5	43227801	43228800	1.32893	1.8517	6.51652	0.593154	0.00116731	0.00302222	0.924576	0.127209	0.154836	Hyper_GC_specific	Prom_NIM1,5UTR_NIM1,intron_NIM1	---	Simple_repeat	cgi	---	---	---	protein-coding(serine/threonine-protein kinase NIM1)
NIT1	1	159352601	159353600	2.24257	2.46894	5.09626	0.676789	0.00933137	4.56556e-06	0.924576	0.175328	0.00296588	Hyper_GC_specific	Prom_PFDN2,intron_PFDN2,Prom_NIT1	---	LINE,SINE	---	shore	---	---	protein-coding(nitrilase 1)
NKAIN4	20	61355401	61356400	1.16281	1.31162	9.18997	0.615906	0.00805963	0.00482017	0.924576	0.172293	0.154836	Hyper_GC_specific	Prom_NKAIN4,Prom_FLJ16779,5UTR_FLJ16779,intron_NKAIN4,5UTR_NKAIN4,3UTR_FLJ16779,cExon_NKAIN4	exon1_FLJ16779	Low_complexity	cgi	---	---	---	miscRNA(uncharacterized LOC100192386)
NKX2-1	14	36057401	36058400	1.91033	2.54609	14.2862	0.645034	0.00226381	0.00552032	0.924576	0.142365	0.164958	Hyper_GC_specific	5UTR_NKX2-1,cExon_NKX2-1,Prom_NKX2-1,intron_NKX2-1	---	---	cgi	---	shelf	promShelf_SFTA3	protein-coding(NK2 homeobox 1)
NKX2-2	20	21443601	21444600	0.913638	2.08317	3.71776	0.00539074	0.514229	0.121405	0.224113	0.869488	0.354831	Hyper_GC_specific	Prom_NKX2-2	---	---	cgi	---	---	---	protein-coding(NK2 homeobox 2)
NKX2-3	10	101282601	101283600	2.90703	4.3978	6.0988	0.00955582	0.00967852	0.00497346	0.268534	0.17772	0.157105	Hyper_GC_specific	Prom_NKX2-3,5UTR_NKX2-3,cExon_NKX2-3,intron_NKX2-3	exon1_NKX2-3	---	cgi	shore	shelf	---	protein-coding(NK2 homeobox 3)
NKX2-4	20	21325601	21326600	2.99009	3.16333	10.3596	0.850825	0.00722931	0.000207894	0.935687	0.164881	0.0815212	Hyper_GC_specific	cExon_NKX2-4,5UTR_NKX2-4,Prom_NKX2-4	---	Simple_repeat,Low_complexity	cgi	shore	---	promShore_NKX2-4	protein-coding(NK2 homeobox 4)
NKX2-5	5	172593801	172594800	1.99339	2.23748	5.76462	0.65532	0.00149833	0.000543655	0.924576	0.142365	0.127516	Hyper_GC_specific	cExon_NKX2-5,intron_NKX2-5,5UTR_NKX2-5,Prom_NKX2-5	---	DNA	cgi	shore	shelf	---	protein-coding(NK2 homeobox 5)
NKX6-1	4	85637401	85638400	3.98678	3.47194	9.71213	0.698262	0.00285319	0.00355096	0.924576	0.142365	0.154836	Hyper_GC_specific	intron_NKX6-1,cExon_NKX6-1,Prom_NKX6-1	exon1_NKX6-1	Simple_repeat,Low_complexity	cgi	---	shelf	---	protein-coding(NK6 homeobox 1)
NKX6-2	10	134447601	134448600	1.82728	3.5491	8.43807	0.03475	0.00145172	0.00140978	0.327049	0.142141	0.154836	Hyper_GC_specific	3UTR_NKX6-2,cExon_NKX6-2,Prom_NKX6-2	---	---	cgi	shore	shelf	---	protein-coding(NK6 homeobox 2)
NLGN1	3	174597801	174598800	1.24587	0.848699	6.14057	0.00539293	0.0340642	0.0443208	0.224113	0.234058	0.27225	Hyper_GC_specific	Prom_NLGN1	---	---	cgi	shore	shelf	---	protein-coding(neuroligin 1)
NLGN4X	X	6154801	6155800	1.32893	1.69739	8.43807	0.784292	4.7238e-05	0.000674031	0.924576	0.0246888	0.129685	Hyper_GC_specific	intron_NLGN4X,5UTR_NLGN4X,Prom_NLGN4X	---	---	cgi	---	---	---	protein-coding(neuroligin 4, X-linked)
NLRP11	19	61038801	61039800	1.82728	3.08617	4.76207	0.00566199	0.0407467	0.00349497	0.227373	0.243252	0.154836	Hyper_GC_specific	Prom_NLRP11,Prom_NLRP4,5UTR_NLRP11,intron_NLRP11,5UTR_NLRP4	---	SINE	---	---	---	---	protein-coding(NLR family, pyrin domain containing 4)
NLRP4	19	61038801	61039800	1.82728	3.08617	4.76207	0.00566199	0.0407467	0.00349497	0.227373	0.243252	0.154836	Hyper_GC_specific	Prom_NLRP11,Prom_NLRP4,5UTR_NLRP11,intron_NLRP11,5UTR_NLRP4	---	SINE	---	---	---	---	protein-coding(NLR family, pyrin domain containing 4)
NME3	16	1759801	1760800	1.66116	1.38878	8.52162	0.453863	0.00542482	0.00480811	0.924576	0.147571	0.154836	Hyper_GC_specific	cExon_NME3,3UTR_NME3,Prom_NME3,intron_NME3,3UTR_MAPK8IP3	---	---	cgi	shore	---	---	protein-coding(NME/NM23 nucleoside diphosphate kinase 3)
NMNAT2	1	181652401	181653400	2.90703	4.01203	6.26589	0.175769	0.0578165	0.00708654	0.482455	0.273496	0.188288	Hyper_GC_specific	Prom_NMNAT2	---	Simple_repeat	cgi	shore	---	---	protein-coding(nicotinamide nucleotide adenylyltransferase 2)
NOC4L	12	131195601	131196600	2.5748	5.63227	5.68108	0.00696447	0.979594	0.228447	0.246675	0.985696	0.447392	Hyper_Early_onset	intron_NOC4L,Prom_DDX51,Prom_NOC4L,cExon_NOC4L	---	LINE	---	shore	shelf	promShore_DDX51	protein-coding(nucleolar complex associated 4 homolog (S. cerevisiae))
NOL4	18	30056401	30057400	2.74091	1.77455	12.6362	0.0868378	0.00280173	0.00171512	0.40544	0.142365	0.154836	Hyper_GC_specific	3UTR_NOL4,5UTR_NOL4,Prom_NOL4,cExon_NOL4	---	---	cgi	shore	shelf	---	protein-coding(nucleolar protein 4)
NOM1	7	156434001	156435000	0.664464	2.39178	7.1849	0.00731247	0.0699449	0.0192452	0.251786	0.28725	0.234213	Hyper_GC_specific	Prom_NOM1	---	LTR,SINE,Simple_repeat	cgi	shore	---	---	protein-coding(nucleolar protein with MIF4G domain 1)
NOS1	12	116282601	116283600	2.49174	3.39479	11.8634	0.70012	0.0020861	0.00102711	0.924576	0.142365	0.138509	Hyper_GC_specific	intron_NOS1,Prom_NOS1	---	Low_complexity	cgi	---	---	---	protein-coding(nitric oxide synthase 1 (neuronal))
NOTO	2	73283201	73284200	1.32893	2.23747	10.9653	0.478922	0.00325172	0.00242437	0.924576	0.142365	0.154836	Hyper_GC_specific	5UTR_NOTO,intron_NOTO,cExon_NOTO,Prom_NOTO	---	---	cgi	shore	---	---	protein-coding(notochord homeobox)
NOX5	15	67009601	67010600	6.72769	7.94689	16.5002	0.501357	0.0105162	0.00933935	0.924576	0.183318	0.196113	Hyper_GC_specific	Prom_NOX5,cExon_NOX5,Prom_SPESP1,cExon_SPESP1,intron_NOX5,5UTR_NOX5,intron_SPESP1,5UTR_SPESP1	exon1_NOX5	LINE,DNA,Low_complexity	cgi	shore	---	---	protein-coding(NADPH oxidase, EF-hand calcium binding domain 5)
NPAS4	11	65944601	65945600	5.31571	3.5491	13.3672	0.178304	0.0037824	0.00290468	0.48248	0.142365	0.154836	Hyper_GC_specific	cExon_NPAS4,5UTR_NPAS4,intron_NPAS4,Prom_NPAS4	---	---	cgi	shore	---	---	protein-coding(neuronal PAS domain protein 4)
NPBWR1	8	54014201	54015200	2.07645	5.01504	14.328	0.142842	0.000402182	0.00517931	0.458038	0.102081	0.161272	Hyper_Early_onset	Prom_NPBWR1	---	---	cgi	shore	---	---	protein-coding(neuropeptides B/W receptor 1)
NPC1L1	7	44546801	44547800	2.32562	0.925851	7.18489	0.0483489	0.00147631	0.000742432	0.352477	0.142365	0.129685	Hyper_GC_specific	Prom_NPC1L1,5UTR_NPC1L1,intron_NPC1L1,cExon_NPC1L1	---	---	---	---	---	---	protein-coding(NPC1 (Niemann-Pick disease, type C1, gene)-like 1)
NPR3	5	32746201	32747200	1.16281	1.69739	5.09626	0.142434	0.00194617	0.00185125	0.457612	0.142365	0.154836	Hyper_GC_specific	Prom_NPR3,5UTR_NPR3,intron_NPR3,cExon_NPR3	---	Simple_repeat	cgi	---	---	---	protein-coding(natriuretic peptide receptor C/guanylate cyclase C (atrionatriuretic peptide receptor C))
NPTX1	17	76064201	76065200	0.83058	1.08016	6.68361	0.644208	0.000562297	0.000473766	0.924576	0.112096	0.117146	Hyper_GC_specific	cExon_NPTX1,5UTR_NPTX1,intron_NPTX1,Prom_NPTX1	exon1_NPTX1	Simple_repeat,Low_complexity	cgi	---	---	---	protein-coding(neuronal pentraxin I)
NPTX2	7	98084401	98085400	3.90373	4.55211	12.2811	0.522911	0.00255256	0.00039005	0.924576	0.142365	0.113039	Hyper_GC_specific	5UTR_NPTX2,intron_NPTX2,Prom_NPTX2,cExon_NPTX2	exon1_NPTX2	Simple_repeat	cgi	---	---	---	protein-coding(neuronal pentraxin II)
NPY	7	24289801	24290800	1.5781	4.32064	16.0407	0.00075945	0.00139967	0.000401888	0.184333	0.139276	0.113078	Hyper_Early_onset	Prom_NPY,intron_NPY,5UTR_NPY	---	---	cgi	shore	---	---	protein-coding(neuropeptide Y)
NPY1R	4	164472201	164473200	0.996696	2.31463	7.72793	0.0206455	0.0077045	0.0042391	0.318851	0.169801	0.154836	Hyper_GC_specific	5UTR_NPY1R,Prom_NPY1R,intron_NPY1R	---	---	cgi	shore	---	promShore_NPY1R	protein-coding(neuropeptide Y receptor Y1)
NPY5R	4	164484401	164485400	1.24587	2.31463	7.3102	0.241765	0.0121467	0.00296708	0.540007	0.190547	0.154836	Hyper_GC_specific	intron_NPY5R,5UTR_NPY5R,Prom_NPY5R	---	---	cgi	shore	---	---	protein-coding(neuropeptide Y receptor Y5)
NR0B1	X	30236601	30237600	1.41199	3.00902	10.8609	0.0317216	0.00244584	0.000431986	0.327049	0.142365	0.114661	Hyper_GC_specific	cExon_NR0B1,5UTR_NR0B1,Prom_NR0B1	exon1_NR0B1	---	cgi	shore	---	promShore_NR0B1	protein-coding(nuclear receptor subfamily 0, group B, member 1)
NR1H3	11	47225201	47226200	0.498348	2.7004	2.5899	0.00341828	0.868664	0.0297158	0.218109	0.926436	0.244738	Hyper_Early_onset	intron_ACP2,Prom_NR1H3,Prom_ACP2,cExon_ACP2	---	LINE	---	shore	---	---	protein-coding(nuclear receptor subfamily 1, group H, member 3)
NR2E1	6	108592401	108593400	4.31902	4.47495	12.4482	0.593437	1.54327e-05	0.000139369	0.924576	0.00934792	0.0643717	Hyper_GC_specific	Prom_NR2E1	---	---	cgi	---	---	---	protein-coding(nuclear receptor subfamily 2, group E, member 1)
NR5A1	9	126309201	126310200	5.731	6.2495	11.7799	0.665388	0.0485009	0.00499566	0.924576	0.259012	0.157573	Hyper_GC_specific	5UTR_NR5A1,Prom_NR5A1,intron_NR5A1	---	Simple_repeat	---	shore	shelf	---	protein-coding(nuclear receptor subfamily 5, group A, member 1)
NRBP2	8	144993201	144994200	8.8872	7.7926	21.2623	0.186589	0.002643	0.00493538	0.491794	0.142365	0.156214	Hyper_GC_specific	intron_NRBP2,cExon_NRBP2,Prom_NRBP2	---	---	cgi	shore	shelf	---	protein-coding(nuclear receptor binding protein 2)
NRCAM	7	107882801	107883800	0.41529	1.23447	12.1141	0.00482892	0.000163693	0.000135701	0.219343	0.0629112	0.0640993	Hyper_GC_specific	intron_NRCAM,Prom_NRCAM	---	Low_complexity	cgi	---	---	---	protein-coding(neuronal cell adhesion molecule)
NRG1	8	32525001	32526000	1.99339	2.39178	10.9653	0.144189	0.000129541	7.30252e-05	0.459539	0.0550296	0.0394368	Hyper_GC_specific	cExon_NRG1,Prom_NRG1,intron_NRG1,5UTR_NRG1	exon1_NRG1	Simple_repeat,Low_complexity	cgi	---	---	---	protein-coding(neuregulin 1)
NRG3	10	83624401	83625400	2.65786	2.39178	7.01779	0.724182	0.00189955	0.00759503	0.924576	0.142365	0.194515	Hyper_GC_specific	cExon_NRG3,5UTR_NRG3,Prom_NRG3	---	Simple_repeat,Low_complexity	cgi	---	---	---	protein-coding(neuregulin 3)
NRIP3	11	8982201	8983200	1.91033	4.01203	8.02033	0.0199265	0.0025212	0.00097845	0.315315	0.142365	0.138509	Hyper_Early_onset	Prom_NRIP3	---	Low_complexity	cgi	shore	---	promShore_NRIP3	protein-coding(nuclear receptor interacting protein 3)
NRK	X	104952801	104953800	1.32893	3.31763	7.43552	0.0341419	0.0200623	0.000573272	0.327049	0.214326	0.12908	Hyper_GC_specific	Prom_NRK,intron_NRK,cExon_NRK,5UTR_NRK	exon1_NRK	Low_complexity	cgi	shore	---	---	protein-coding(Nik related kinase)
NRXN1	2	50426801	50427800	1.99339	1.46593	6.89248	0.754767	0.00263418	0.000325439	0.924576	0.142365	0.111926	Hyper_GC_specific	5UTR_NRXN1,Prom_NRXN1,cExon_NRXN1,intron_NRXN1	---	Simple_repeat	cgi	shore	---	---	protein-coding(neurexin 1)
NRXN2	11	64166401	64167400	2.90703	2.85471	13.2002	0.910729	0.00510814	0.00231062	0.957619	0.145898	0.154836	Hyper_GC_specific	5UTR_NRXN2,intron_NRXN2,cExon_NRXN2,Prom_NRXN2	exon1_NRXN2	Simple_repeat,Low_complexity	cgi	shore	shelf	---	protein-coding(neurexin 2)
NSUN7	4	40445401	40446400	1.74422	2.00601	4.17726	0.707358	0.0404788	0.00112423	0.924576	0.242913	0.143111	Hyper_GC_specific	Prom_NSUN7	---	LTR,LINE,SINE,DNA,Low_complexity	---	shore	shelf	promShelf_NSUN7,promShore_NSUN7	protein-coding(NOP2/Sun domain family, member 7)
NTF3	12	5473601	5474600	5.39877	7.02105	12.6989	0.0038674	0.157894	0.0999795	0.218109	0.386696	0.333948	Hyper_GC_specific	3UTR_NTF3,Prom_NTF3,5UTR_NTF3,cExon_NTF3,intron_NTF3	---	Low_complexity	cgi	shore	---	---	protein-coding(neurotrophin 3)
NTM	11	131285601	131286600	2.40868	3.5491	15.623	0.0509194	0.0195459	0.00909696	0.356755	0.212108	0.196113	Hyper_GC_specific	Prom_NTM,cExon_NTM,intron_NTM,5UTR_NTM	exon1_NTM	Simple_repeat	cgi	---	---	---	protein-coding(neurotrimin)
NTRK1	1	155097401	155098400	2.07645	0.694389	5.51398	0.00240581	0.105471	0.196118	0.218109	0.327733	0.41604	Hyper_GC_specific	Prom_NTRK1,intron_NTRK1,cExon_NTRK1	---	---	cgi	shore	---	promShore_INSRR	protein-coding(neurotrophic tyrosine kinase, receptor, type 1)
NTRK2	9	86474201	86475200	1.91033	2.77756	13.2002	0.0298202	0.00175626	0.00192869	0.327049	0.142365	0.154836	Hyper_GC_specific	5UTR_NTRK2,Prom_NTRK2,intron_NTRK2	---	Simple_repeat	cgi	---	---	---	protein-coding(neurotrophic tyrosine kinase, receptor, type 2)
NTRK3	15	86599401	86600400	1.82728	4.08918	6.89248	0.111785	0.0188842	0.00825632	0.425912	0.211494	0.196113	Hyper_Early_onset	5UTR_NTRK3,intron_LOC283738,Prom_NTRK3,cExon_NTRK3	---	Simple_repeat,Low_complexity	---	shore	---	---	protein-coding(neurotrophic tyrosine kinase, receptor, type 3)
NTSR1	20	60810001	60811000	1.07975	1.8517	10.0254	0.00467575	0.00435313	0.00319547	0.2191	0.142365	0.154836	Hyper_GC_specific	Prom_NTSR1,5UTR_NTSR1	---	Low_complexity	cgi	shore	---	---	protein-coding(neurotensin receptor 1 (high affinity))
NUAK1	12	105057801	105058800	1.5781	3.62625	5.1798	0.00901364	0.0969784	0.00262855	0.265521	0.319918	0.154836	Hyper_Early_onset	5UTR_NUAK1,Prom_NUAK1	---	SINE	cgi	shore	---	promShore_NUAK1	protein-coding(NUAK family, SNF1-like kinase, 1)
NUCB1	19	54093201	54094200	2.74091	2.16032	5.59753	0.260527	0.00320616	0.00215709	0.556322	0.142365	0.154836	Hyper_GC_specific	Prom_NUCB1,5UTR_TULP2,intron_TULP2	exon1_TULP2	SINE	---	shore	---	promShore_NUCB1	protein-coding(tubby like protein 2)
NUDT10	X	51091801	51092800	1.24587	1.23447	9.18999	0.987746	0.00304417	0.000824166	0.992065	0.142365	0.129685	Hyper_GC_specific	5UTR_NUDT10,Prom_NUDT10,cExon_NUDT10,intron_NUDT10	---	---	cgi	shore	---	---	protein-coding(nudix (nucleoside diphosphate linked moiety X)-type motif 10)
NUDT11	X	51255201	51256200	0.166116	0.54008	2.92408	0.159536	0.00102091	0.0006218	0.477288	0.122523	0.129212	Hyper_GC_specific	5UTR_NUDT11,Prom_NUDT11,cExon_NUDT11,intron_NUDT11	exon1_NUDT11	Simple_repeat	cgi	shore	---	---	protein-coding(nudix (nucleoside diphosphate linked moiety X)-type motif 11)
NUDT18	8	22021001	22022000	5.98018	6.71242	13.4717	0.691851	0.00449738	0.00555107	0.924576	0.142365	0.165369	Hyper_GC_specific	Prom_NUDT18,intron_NUDT18,cExon_NUDT18	---	---	---	shore	---	---	protein-coding(nudix (nucleoside diphosphate linked moiety X)-type motif 18)
NUP50	22	43937201	43938200	1.16281	2.08317	6.26589	0.113458	0.010672	0.00496098	0.427387	0.184155	0.156805	Hyper_GC_specific	3UTR_LOC100506714,Prom_NUP50,5UTR_LOC100506714,Prom_LOC100506714	---	LTR,SINE	cgi	shore	---	---	miscRNA(uncharacterized LOC100506714)
NXNL2	9	90339801	90340800	3.23926	3.93487	10.1925	0.51707	0.0103689	0.00265621	0.924576	0.182289	0.154836	Hyper_GC_specific	cExon_NXNL2,Prom_NXNL2,intron_NXNL2,5UTR_NXNL2	exon1_NXNL2	DNA,Low_complexity	cgi	shore	---	---	protein-coding(nucleoredoxin-like 2)
NXPH1	7	8440601	8441600	3.73761	4.24349	18.8812	0.64709	0.000152226	0.000257597	0.924576	0.0603062	0.0931248	Hyper_GC_specific	Prom_NXPH1,5UTR_NXPH1,intron_NXPH1	---	Low_complexity	cgi	---	---	---	protein-coding(neurexophilin 1)
NXPH2	2	139253801	139254800	0.996696	2.08317	6.76716	0.0878951	0.00518632	0.00241277	0.40544	0.146594	0.154836	Hyper_GC_specific	intron_NXPH2,5UTR_NXPH2,cExon_NXPH2,Prom_NXPH2	---	---	cgi	shore	---	---	protein-coding(neurexophilin 2)
ODZ4	11	78828801	78829800	0.996696	1.77455	20.8028	0.150143	3.02996e-05	0.000100751	0.467678	0.0168187	0.0509019	Hyper_GC_specific	Prom_ODZ4,5UTR_ODZ4,intron_ODZ4	---	Simple_repeat	cgi	---	---	---	protein-coding(teneurin transmembrane protein 4)
OGFRL1	6	72054801	72055800	0.581406	1.23447	8.85579	0.0613801	2.54407e-05	4.40941e-06	0.374688	0.0143436	0.00286559	Hyper_GC_specific	intron_OGFRL1,cExon_OGFRL1,Prom_OGFRL1,5UTR_OGFRL1	exon1_OGFRL1	Low_complexity	cgi	shore	---	---	protein-coding(opioid growth factor receptor-like 1)
OLIG1	21	33364601	33365600	1.49504	2.77756	9.77481	0.107636	0.00406341	0.000485894	0.422596	0.142365	0.119509	Hyper_GC_specific	cExon_OLIG1,Prom_OLIG1,3UTR_OLIG1	exon1_OLIG1	Simple_repeat,Low_complexity	cgi	---	---	---	protein-coding(oligodendrocyte transcription factor 1)
OLIG2	21	33320001	33321000	1.41199	3.16333	10.4431	0.000744823	0.000922998	0.000731923	0.184333	0.118189	0.129685	Hyper_GC_specific	Prom_OLIG2,5UTR_OLIG2,intron_OLIG2	---	Simple_repeat,Low_complexity	cgi	---	---	---	protein-coding(oligodendrocyte lineage transcription factor 2)
OMP	11	76491201	76492200	7.8905	5.70942	21.3876	0.00104328	0.0368645	0.0545293	0.202172	0.236997	0.288726	Hyper_GC_specific	intron_CAPN5,Prom_OMP	exon1_OMP	---	cgi	shore	---	---	protein-coding(olfactory marker protein)
ONECUT1	15	50868401	50869400	4.90042	6.55812	16.709	0.521246	0.000293531	5.90113e-05	0.924576	0.0903957	0.0323083	Hyper_GC_specific	cExon_ONECUT1,5UTR_ONECUT1,Prom_ONECUT1	exon1_ONECUT1	Simple_repeat	cgi	shore	shelf	---	protein-coding(one cut homeobox 1)
OPCML	11	132317601	132318600	3.65455	5.01503	12.1141	0.00306422	0.0837387	0.0618288	0.218109	0.308029	0.306194	Hyper_GC_specific	5UTR_OPCML,Prom_OPCML,cExon_OPCML,intron_OPCML	exon1_OPCML	---	cgi	shore	---	promShore_OPCML	protein-coding(opioid binding protein/cell adhesion molecule-like)
OPLAH	8	145186201	145187200	5.98018	6.01804	18.8812	0.94554	0.00407355	0.00807592	0.969243	0.142365	0.196113	Hyper_GC_specific	intron_OPLAH,5UTR_OPLAH,Prom_OPLAH,cExon_OPLAH	---	---	cgi	shore	shelf	---	protein-coding(5-oxoprolinase (ATP-hydrolysing))
OPN1SW	7	128202001	128203000	3.57149	5.4008	9.02289	0.00180703	0.0556375	0.0205904	0.218109	0.269786	0.238594	Hyper_GC_specific	intron_OPN1SW,Prom_OPN1SW,cExon_OPN1SW	---	---	---	---	---	---	protein-coding(opsin 1 (cone pigments), short-wave-sensitive)
OPRL1	20	62186201	62187200	0.166116	1.62024	2.5899	0.00302932	0.182662	0.0383224	0.218109	0.399416	0.251376	Hyper_GC_specific	5UTR_OPRL1,Prom_OPRL1,intron_OPRL1	---	---	cgi	shore	shelf	promShore_C20orf201	protein-coding(opiate receptor-like 1)
OR2L13	1	246166601	246167600	3.82067	4.78357	10.6102	0.614432	0.0244773	0.001687	0.924576	0.222631	0.154836	Hyper_GC_specific	intron_OR2L13,Prom_OR2L13,5UTR_OR2L13	---	---	cgi	shore	---	---	protein-coding(olfactory receptor, family 2, subfamily L, member 13)
OR2T11	1	246857001	246858000	1.32893	1.6974	3.67599	0.126297	0.0186395	0.00371601	0.440138	0.210434	0.154836	Hyper_GC_specific	Prom_OR2T11	---	LINE	---	---	---	---	protein-coding(olfactory receptor, family 2, subfamily T, member 11)
OSBPL11	3	126798001	126799000	1.32893	1.38878	3.69688	0.916873	0.00252893	0.00179457	0.9605	0.142365	0.154836	Hyper_GC_specific	Prom_OSBPL11	---	LTR,SINE	---	shore	---	promShore_OSBPL11	protein-coding(oxysterol binding protein-like 11)
OSBPL2	20	60245201	60246200	4.1529	5.94088	14.3698	0.136207	0.0179444	0.00607822	0.451337	0.207039	0.175092	Hyper_GC_specific	Prom_OSBPL2	---	LTR	---	shore	---	---	protein-coding(oxysterol binding protein-like 2)
OSBPL5	11	3141201	3142200	0.913638	2.23747	3.92662	0.079798	0.0514997	0.00485417	0.397836	0.262345	0.154944	Hyper_GC_specific	Prom_OSBPL5,intron_OSBPL5	---	---	---	shore	shelf	---	protein-coding(oxysterol binding protein-like 5)
OSMR	5	38881401	38882400	1.16281	1.8517	12.4482	0.150534	0.000295705	0.000149491	0.468144	0.0909048	0.0656281	Hyper_GC_specific	5UTR_OSMR,intron_OSMR,Prom_OSMR	---	---	cgi	shore	---	---	protein-coding(oncostatin M receptor)
OTOP1	4	4279401	4280400	2.74091	4.47495	6.5792	0.00575744	0.227873	0.0517484	0.229089	0.443642	0.284326	Hyper_GC_specific	Prom_OTOP1,cExon_OTOP1,5UTR_OTOP1	---	Low_complexity	cgi	---	---	---	protein-coding(otopetrin 1)
OTX2	14	56345001	56346000	2.99009	4.70641	6.43298	0.0293723	0.0110253	0.00661484	0.327049	0.184155	0.183494	Hyper_GC_specific	Prom_OTX2,intron_OTX2	---	---	cgi	shore	shelf	---	protein-coding(orthodenticle homeobox 2)
OXER1	2	42843401	42844400	8.72108	9.7986	18.547	0.00687331	0.112594	0.0894605	0.246187	0.333517	0.32825	Hyper_GC_specific	3UTR_OXER1,cExon_OXER1,Prom_OXER1	exon1_OXER1	---	---	---	---	---	protein-coding(oxoeicosanoid (OXE) receptor 1)
P2RX2	12	131704801	131705800	1.24587	2.23748	5.59753	0.0146606	0.000873068	0.00112617	0.298011	0.115352	0.143286	Hyper_GC_specific	5UTR_P2RX2,cExon_P2RX2,intron_P2RX2,Prom_P2RX2	---	Simple_repeat,Low_complexity	cgi	shore	---	---	protein-coding(purinergic receptor P2X, ligand-gated ion channel, 2)
P2RY11	19	10081401	10082400	8.63801	8.40981	19.5496	0.717242	0.000139446	0.000135402	0.924576	0.0578087	0.0639745	Hyper_GC_specific	cExon_PPAN,intron_PPAN-P2RY11,Prom_P2RY11,cExon_PPAN-P2RY11,intron_PPAN,3UTR_SNORD105B,Prom_SNORD105B,5UTR_SNORD105B	---	---	cgi	shore	shelf	---	snoRNA(small nucleolar RNA, C/D box 105B)
P2RY4	X	69395201	69396200	5.98018	5.63226	13.5343	0.703318	0.00161134	0.00205627	0.924576	0.142365	0.154836	Hyper_GC_specific	5UTR_P2RY4,cExon_P2RY4,Prom_P2RY4	exon1_P2RY4	---	---	---	---	---	protein-coding(pyrimidinergic receptor P2Y, G-protein coupled, 4)
P4HB	17	77412801	77413800	0.498348	1.003	2.5899	0.165	0.0201435	0.0039255	0.482455	0.214676	0.154836	Hyper_GC_specific	Prom_P4HB	---	SINE,DNA	---	shore	---	promShore_P4HB	protein-coding(prolyl 4-hydroxylase, beta polypeptide)
PABPC5	X	90576201	90577200	2.90703	1.77455	8.60515	0.00913164	0.0620624	0.0801721	0.265732	0.280463	0.317721	Hyper_GC_specific	Prom_PABPC5,5UTR_PABPC5,intron_PABPC5	---	Simple_repeat	cgi	shore	---	---	protein-coding(poly(A) binding protein, cytoplasmic 5)
PADI1	1	17404001	17405000	0.747522	1.92886	2.92408	0.00546972	0.228249	0.0507916	0.225171	0.444128	0.284326	Hyper_GC_specific	Prom_PADI1,cExon_PADI1,intron_PADI1,5UTR_PADI1	---	Simple_repeat	---	---	---	---	protein-coding(peptidyl arginine deiminase, type I)
PAFAH1B3	19	47499001	47500000	1.41199	2.7004	3.42535	0.00744884	0.541613	0.107827	0.253204	0.869488	0.337079	Hyper_GC_specific	intron_PRR19,Prom_PAFAH1B3,Prom_PRR19	---	LINE,Simple_repeat	---	shore	shelf	promShore_PAFAH1B3	protein-coding(platelet-activating factor acetylhydrolase 1b, catalytic subunit 3 (29kDa))
PAK6	15	38319601	38320600	2.40868	3.16333	5.01271	0.0150531	0.0538666	0.00984596	0.298011	0.26669	0.201823	Hyper_GC_specific	5UTR_PAK6,Prom_PAK6,intron_PAK6	---	LINE,Simple_repeat	---	shore	---	---	protein-coding(p21 protein (Cdc42/Rac)-activated kinase 6)
PALM	19	660201	661200	0.498348	1.08016	4.92917	0.0753341	0.00253297	0.00310205	0.390429	0.142365	0.154836	Hyper_GC_specific	intron_PALM,Prom_PALM	---	---	cgi	shore	---	---	protein-coding(paralemmin)
PAPOLB	7	4867601	4868600	5.06654	5.47796	13.785	0.717895	0.0243248	0.00840882	0.924576	0.222631	0.196113	Hyper_GC_specific	5UTR_PAPOLB,Prom_PAPOLB,cExon_PAPOLB	---	LINE	cgi	shore	---	promShore_PAPOLB	protein-coding(poly(A) polymerase beta (testis specific))
PAQR5	15	67377801	67378800	1.07975	3.24048	3.6551	0.00284409	0.747325	0.152524	0.218109	0.889972	0.398253	Hyper_Early_onset	Prom_PAQR5,5UTR_PAQR5,intron_PAQR5	---	Low_complexity	cgi	shore	---	---	protein-coding(progestin and adipoQ receptor family member V)
PAQR9	3	144163801	144164800	14.9504	12.5761	37.5953	0.475794	0.00396382	0.00460004	0.924576	0.142365	0.154836	Hyper_GC_specific	Prom_PAQR9	exon1_PAQR9	---	cgi	shore	---	---	protein-coding(progestin and adipoQ receptor family member IX)
PARM1	4	76077201	76078200	0.83058	1.62024	8.56338	0.14947	0.00293684	0.00247489	0.466675	0.142365	0.154836	Hyper_GC_specific	5UTR_PARM1,intron_PARM1,cExon_PARM1,Prom_PARM1	---	Simple_repeat	cgi	shore	---	---	protein-coding(prostate androgen-regulated mucin-like protein 1)
PAX2	10	102493801	102494800	1.66116	4.24349	5.76462	0.0056874	0.601116	0.0523662	0.227799	0.869488	0.284328	Hyper_Early_onset	Prom_PAX2	---	---	cgi	shore	shelf	---	protein-coding(paired box 2)
PAX3	2	222870801	222871800	1.82728	2.23748	6.76716	0.533367	0.0156875	0.0083115	0.924576	0.199612	0.196113	Hyper_GC_specific	5UTR_PAX3,intron_PAX3,cExon_PAX3,Prom_CCDC140,Prom_PAX3,intron_CCDC140,5UTR_CCDC140	exon1_CCDC140	---	cgi	shore	shelf	---	protein-coding(coiled-coil domain containing 140)
PAX7	1	18829601	18830600	1.32893	1.00301	6.34943	0.482261	0.00351706	0.00213545	0.924576	0.142365	0.154836	Hyper_GC_specific	Prom_PAX7,5UTR_PAX7	---	Simple_repeat	cgi	---	---	---	protein-coding(paired box 7)
PAX8	2	113752001	113753000	5.39877	5.01503	15.3514	0.789396	0.000100426	0.000142424	0.924576	0.0457889	0.0647072	Hyper_GC_specific	cExon_PAX8,5UTR_PAX8,Prom_PAX8,intron_PAX8	---	---	cgi	shore	shelf	promShore_PAX8	protein-coding(paired box 8)
PAX9	14	36196801	36197800	4.56819	4.62926	9.7748	0.936175	0.00061518	7.61655e-05	0.965218	0.112096	0.040942	Hyper_GC_specific	intron_PAX9,5UTR_PAX9,Prom_PAX9	---	---	cgi	shore	shelf	---	protein-coding(paired box 9)
PC	11	66430601	66431600	1.74422	3.70341	4.84562	0.00334176	0.248591	0.0356535	0.218109	0.463468	0.245169	Hyper_GC_specific	intron_PC,Prom_PC	---	SINE	---	---	---	---	protein-coding(pyruvate carboxylase)
PCDH10	4	134288401	134289400	2.49174	4.24349	12.6362	0.0026249	0.0221075	0.0117774	0.218109	0.219976	0.215287	Hyper_GC_specific	Prom_PCDH10	---	Low_complexity	cgi	shore	shelf	---	protein-coding(protocadherin 10)
PCDH11X	X	90920601	90921600	0.581406	0.308617	3.25826	0.0615232	0.000242404	9.08353e-05	0.374729	0.0798321	0.0469811	Hyper_GC_specific	Prom_PCDH11X,intron_PCDH11X,5UTR_PCDH11X	exon1_PCDH11X	---	cgi	shore	shelf	---	protein-coding(protocadherin 11 X-linked)
PCDH17	13	57104601	57105600	9.71778	8.17835	30.2852	0.483958	7.28702e-05	0.000566762	0.924576	0.0356266	0.12908	Hyper_GC_specific	Prom_PCDH17,5UTR_PCDH17,cExon_PCDH17	exon1_PCDH17	---	cgi	---	shelf	---	protein-coding(protocadherin 17)
PCDH19	X	99551001	99552000	0.498348	0.77154	8.68871	0.740066	0.00160123	0.000318433	0.924576	0.142365	0.110192	Hyper_GC_specific	5UTR_PCDH19,Prom_PCDH19	exon1_PCDH19	Simple_repeat	cgi	shore	shelf	---	protein-coding(protocadherin 19)
PCDH8	13	52318801	52319800	9.96695	8.10121	28.4054	0.707188	0.000602089	0.00575852	0.924576	0.112096	0.169649	Hyper_GC_specific	Prom_PCDH8,cExon_PCDH8	exon1_PCDH8	---	cgi	---	shelf	---	protein-coding(protocadherin 8)
PCDH9	13	66702201	66703200	0.498348	0.925853	2.84054	0.124943	0.00569043	7.17058e-05	0.438716	0.150363	0.0387873	Hyper_GC_specific	Prom_PCDH9,5UTR_PCDH9	---	Low_complexity	cgi	shore	---	---	protein-coding(protocadherin 9)
PCDHA12	5	140235001	140236000	1.41199	4.86072	4.4279	0.000282925	0.635873	0.0017424	0.127684	0.874669	0.154836	Hyper_Early_onset	Prom_PCDHA12,5UTR_PCDHA12,intron_PCDHA11,cExon_PCDHA12	exon1_PCDHA12	---	cgi	shore	shelf	---	protein-coding(protocadherin alpha 12)
PCDHA4	5	140167001	140168000	1.91033	4.08918	6.26589	0.00130343	0.117701	0.022364	0.218109	0.339696	0.240106	Hyper_Early_onset	intron_PCDHA3,Prom_PCDHA4,cExon_PCDHA4	exon1_PCDHA4	---	cgi	shore	shelf	---	protein-coding(protocadherin alpha 4)
PCDHA8	5	140201201	140202200	1.24587	1.8517	8.43806	0.730324	0.00959357	0.0017518	0.924576	0.177345	0.154836	Hyper_GC_specific	cExon_PCDHA8,intron_PCDHA7,Prom_PCDHA8	exon1_PCDHA8	---	cgi	shore	---	---	protein-coding(protocadherin alpha 8)
PCDHAC1	5	140285801	140286800	3.82067	4.62926	14.6204	0.535383	0.000581681	0.000379766	0.924576	0.112096	0.113039	Hyper_GC_specific	5UTR_PCDHAC1,cExon_PCDHAC1,Prom_PCDHAC1,intron_PCDHA13	---	---	cgi	shore	---	---	protein-coding(protocadherin alpha subfamily C, 1)
PCDHAC2	5	140326001	140327000	1.74422	3.85771	20.0509	0.00115387	0.00857188	0.00532076	0.210053	0.172616	0.164007	Hyper_Early_onset	cExon_PCDHAC2,5UTR_PCDHAC2,Prom_PCDHAC2	---	Simple_repeat,Low_complexity	cgi	shore	---	---	protein-coding(protocadherin alpha subfamily C, 2)
PCDHB15	5	140605801	140606800	3.73761	2.93186	8.5216	0.0082693	0.0105363	0.0157999	0.262749	0.183494	0.221433	Hyper_GC_specific	Prom_PCDHB15	exon1_PCDHB15	---	cgi	shore	shelf	---	protein-coding(protocadherin beta 15)
PCDHB2	5	140455401	140456400	3.1562	5.01503	7.60262	0.00556156	0.125848	0.0441049	0.225757	0.348122	0.271436	Hyper_GC_specific	cExon_PCDHB2,Prom_PCDHB2	exon1_PCDHB2	---	cgi	shore	---	---	protein-coding(protocadherin beta 2)
PCDHGA10	5	140772601	140773600	1.5781	1.62024	5.51398	0.956944	0.030775	0.00868622	0.97389	0.234058	0.196113	Hyper_GC_specific	Prom_PCDHGA10,intron_PCDHGB6,5UTR_PCDHGA10,cExon_PCDHGA10	exon1_PCDHGA10	---	---	shore	shelf	---	protein-coding(protocadherin gamma subfamily A, 10)
PCDHGA11	5	140778801	140779800	9.13637	11.0331	24.98	0.0627026	0.00222888	0.00157858	0.377197	0.142365	0.154836	Hyper_GC_specific	Prom_PCDHGA11,cExon_PCDHGB7	exon1_PCDHGA11	---	cgi	shore	shelf	promShelf_PCDHGA11,promShore_PCDHGA11	protein-coding(protocadherin gamma subfamily A, 11)
PCDHGA2	5	140698601	140699600	5.1496	6.94388	13.2837	0.0500376	0.000442958	0.00239683	0.356728	0.103852	0.154836	Hyper_GC_specific	Prom_PCDHGA2,cExon_PCDHGA2,5UTR_PCDHGA2,intron_PCDHGA1	exon1_PCDHGA2	---	cgi	shore	---	---	protein-coding(protocadherin gamma subfamily A, 2)
PCDHGA7	5	140742401	140743400	4.65125	5.94088	9.35707	0.102456	0.00636687	0.00080883	0.41629	0.157123	0.129685	Hyper_GC_specific	intron_PCDHGA6,cExon_PCDHGA7,5UTR_PCDHGA7,Prom_PCDHGA7	exon1_PCDHGA7	---	cgi	shore	shelf	---	protein-coding(protocadherin gamma subfamily A, 7)
PCDHGA9	5	140762601	140763600	4.40207	4.93788	10.8609	0.202582	0.00806679	0.00701269	0.505504	0.172331	0.18778	Hyper_GC_specific	intron_PCDHGB5,Prom_PCDHGA9,5UTR_PCDHGA9,cExon_PCDHGA9	exon1_PCDHGA9	---	---	---	shelf	---	protein-coding(protocadherin gamma subfamily A, 9)
PCDHGB7	5	140777401	140778400	2.5748	3.08617	10.6102	0.543925	0.0130388	0.00252787	0.924576	0.195497	0.154836	Hyper_GC_specific	Prom_PCDHGB7,cExon_PCDHGB7,5UTR_PCDHGB7,intron_PCDHGA10	exon1_PCDHGB7	Low_complexity	cgi	shore	shelf	---	protein-coding(protocadherin gamma subfamily B, 7)
PCDHGC4	5	140844601	140845600	3.40538	3.78056	11.6128	0.80848	0.0012496	0.000144697	0.924576	0.131367	0.065395	Hyper_GC_specific	Prom_PCDHGC4,cExon_PCDHGC4,5UTR_PCDHGC4	exon1_PCDHGC4	---	cgi	shore	---	---	protein-coding(protocadherin gamma subfamily C, 4)
PCMTD2	20	62358401	62359400	2.40868	3.31764	5.43044	0.00327368	0.0680188	0.0143806	0.218109	0.28725	0.221433	Hyper_GC_specific	intron_PCMTD2,Prom_PCMTD2	---	LINE,DNA	---	shore	---	---	protein-coding(protein-L-isoaspartate (D-aspartate) O-methyltransferase domain containing 2)
PDE10A	6	165995601	165996600	0.249174	0.385772	2.33927	0.250467	0.000784803	9.43157e-05	0.548335	0.113295	0.0482163	Hyper_GC_specific	Prom_PDE10A	---	Simple_repeat,Low_complexity	cgi	---	---	---	protein-coding(phosphodiesterase 10A)
PDE1C	7	32076401	32077400	1.66116	2.31463	16.4584	0.148016	4.50401e-05	1.30379e-05	0.464664	0.0237235	0.00828638	Hyper_GC_specific	Prom_PDE1C,cExon_PDE1C,5UTR_PDE1C,intron_PDE1C	---	---	cgi	shore	---	---	protein-coding(phosphodiesterase 1C, calmodulin-dependent 70kDa)
PDE4B	1	66030601	66031600	1.5781	3.31764	13.2002	0.0629541	0.00141569	0.00228442	0.377463	0.140117	0.154836	Hyper_GC_specific	Prom_PDE4B,5UTR_PDE4B,intron_PDE4B	---	Low_complexity	cgi	shore	---	---	protein-coding(phosphodiesterase 4B, cAMP-specific)
PDE4D	5	59224601	59225600	1.41199	3.00902	9.18998	0.0155255	0.0148748	0.00910327	0.298011	0.199612	0.196113	Hyper_GC_specific	cExon_PDE4D,5UTR_PDE4D,Prom_PDE4D	exon1_PDE4D	Simple_repeat,Low_complexity	cgi	shore	---	---	protein-coding(phosphodiesterase 4D, cAMP-specific)
PDE6G	17	77233001	77234000	2.5748	3.78056	6.43298	0.123324	0.0217128	0.00353849	0.437176	0.218263	0.154836	Hyper_GC_specific	intron_PDE6G,5UTR_PDE6G,3UTR_PDE6G,Prom_PDE6G	---	---	---	---	---	---	protein-coding(phosphodiesterase 6G, cGMP-specific, rod, gamma)
PDE8B	5	76542001	76543000	1.16281	1.6974	4.42789	0.00427542	0.195755	0.135545	0.218109	0.413508	0.378728	Hyper_GC_specific	5UTR_PDE8B,intron_PDE8B,cExon_PDE8B,Prom_PDE8B	---	Simple_repeat,Low_complexity	cgi	shore	---	---	protein-coding(phosphodiesterase 8B)
PDGFC	4	158111801	158112800	0.166116	0.617235	2.19306	0.00495202	0.0693786	0.0349932	0.219343	0.28725	0.244738	Hyper_GC_specific	5UTR_PDGFC,3UTR_PDGFC,Prom_PDGFC	---	Low_complexity	cgi	shore	---	promShore_PDGFC	protein-coding(platelet derived growth factor C)
PDZD4	X	152747801	152748800	0	0.54008	2.17218	0.00463581	0.0864429	0.0272937	0.218109	0.310257	0.244738	Hyper_GC_specific	intron_PDZD4,Prom_PDZD4	---	Simple_repeat	cgi	shore	---	---	protein-coding(PDZ domain containing 4)
PDZRN3	3	73755801	73756800	2.74091	1.62024	15.79	0.167836	0.00850539	0.0048975	0.482455	0.172616	0.155529	Hyper_GC_specific	cExon_PDZRN3,5UTR_PDZRN3,Prom_PDZRN3,intron_PDZRN3	exon1_PDZRN3	Low_complexity	cgi	shore	---	---	protein-coding(PDZ domain containing ring finger 3)
PDZRN4	12	39868601	39869600	1.32893	2.46894	9.94187	0.145698	0.000163699	0.00118821	0.461618	0.0629112	0.148402	Hyper_GC_specific	Prom_PDZRN4,cExon_PDZRN4,intron_PDZRN4	exon1_PDZRN4	Low_complexity	cgi	shore	---	---	protein-coding(PDZ domain containing ring finger 4)
PEG3	19	62043201	62044200	7.64133	6.48096	15.5394	0.120195	0.00560513	0.00409061	0.434014	0.149734	0.154836	Hyper_GC_specific	5UTR_ZIM2,5UTR_PEG3,intron_ZIM2,intron_PEG3,Prom_ZIM2,Prom_MIMT1,5UTR_MIMT1,Prom_PEG3	---	Low_complexity	cgi	shore	---	promShore_PEG3	protein-coding(paternally expressed 3)
PENK	8	57521201	57522200	3.40538	4.86072	14.4116	0.192427	0.000226188	0.000681197	0.497691	0.0765127	0.129685	Hyper_GC_specific	Prom_PENK,intron_PENK,5UTR_PENK	---	---	cgi	shore	---	promShore_PENK	protein-coding(proenkephalin)
PER3	1	7767001	7768000	1.5781	3.78056	8.02034	0.0740944	0.0352804	0.00485629	0.387874	0.234819	0.154956	Hyper_Early_onset	intron_PER3,cExon_PER3,5UTR_PER3,Prom_PER3	exon1_PER3	Low_complexity	cgi	shore	---	---	protein-coding(period homolog 3 (Drosophila))
PEX14	1	10455801	10456800	0.83058	2.00601	3.59244	0.0404607	0.0462298	0.00482639	0.335958	0.254623	0.154836	Hyper_GC_specific	Prom_PEX14	---	LINE,SINE	---	shore	---	promShore_DFFA	protein-coding(DNA fragmentation factor, 45kDa, alpha polypeptide)
PEX5L	3	181237001	181238000	1.82728	3.39479	9.58681	0.00200906	0.00105378	0.00103756	0.218109	0.123221	0.138509	Hyper_GC_specific	Prom_PEX5L,5UTR_PEX5L,cExon_PEX5L	---	LINE,Low_complexity	cgi	shore	---	promShore_PEX5L	protein-coding(peroxisomal biogenesis factor 5-like)
PFDN2	1	159352601	159353600	2.24257	2.46894	5.09626	0.676789	0.00933137	4.56556e-06	0.924576	0.175328	0.00296588	Hyper_GC_specific	Prom_PFDN2,intron_PFDN2,Prom_NIT1	---	LINE,SINE	---	shore	---	---	protein-coding(nitrilase 1)
PFN3	5	176759801	176760800	3.73761	4.70641	13.5343	0.00243686	0.079551	0.0607165	0.218109	0.301363	0.304402	Hyper_GC_specific	5UTR_PFN3,cExon_PFN3,Prom_PFN3	---	SINE,Low_complexity	cgi	shore	shelf	promShore_PFN3	protein-coding(profilin 3)
PGR	11	100503801	100504800	2.32562	2.7004	19.7167	0.652815	0.000264735	0.000131406	0.924576	0.0846212	0.0624616	Hyper_GC_specific	Prom_PGR,cExon_PGR,5UTR_PGR	---	---	cgi	shore	---	---	protein-coding(progesterone receptor)
PHACTR3	20	57585601	57586600	3.65455	4.08918	7.64439	0.740665	0.000183725	0.0030687	0.924576	0.0681268	0.154836	Hyper_GC_specific	5UTR_PHACTR3,Prom_PHACTR3,intron_PHACTR3,cExon_PHACTR3	---	SINE,Low_complexity	cgi	shore	---	---	protein-coding(phosphatase and actin regulator 3)
PHF11	13	48968401	48969400	1.16281	1.46593	3.30004	0.603706	0.042165	0.00352381	0.924576	0.246289	0.154836	Hyper_GC_specific	intron_PHF11,Prom_PHF11,5UTR_PHF11	---	LINE,SINE	cgi	shore	---	---	protein-coding(PHD finger protein 11)
PHF21B	22	43783601	43784600	0.498348	2.08317	3.5089	0.0283339	0.0933411	0.0011133	0.327049	0.317489	0.142128	Hyper_GC_specific	intron_PHF21B,cExon_PHF21B,5UTR_PHF21B,Prom_PHF21B	---	Simple_repeat,Low_complexity	cgi	---	---	---	protein-coding(PHD finger protein 21B)
PHOX2A	11	71632401	71633400	1.74422	2.16032	8.93933	0.548865	0.000658457	0.00477871	0.924576	0.113295	0.154836	Hyper_GC_specific	intron_PHOX2A,cExon_PHOX2A,Prom_PHOX2A,5UTR_PHOX2A	---	Simple_repeat,Low_complexity	cgi	shore	shelf	promShore_PHOX2A	protein-coding(paired-like homeobox 2a)
PIEZO2	18	11138801	11139800	2.99009	4.5521	7.51907	0.0888299	0.0267112	0.000888988	0.40544	0.228418	0.130339	Hyper_GC_specific	Prom_PIEZO2	---	Low_complexity	cgi	---	---	---	protein-coding(piezo-type mechanosensitive ion channel component 2)
PIK3R1	5	67619601	67620600	0.664464	1.15732	10.5267	0.580994	0.00206085	0.000397086	0.924576	0.142365	0.113039	Hyper_GC_specific	5UTR_PIK3R1,Prom_PIK3R1,cExon_PIK3R1,intron_PIK3R1	---	Simple_repeat	cgi	shore	---	---	protein-coding(phosphoinositide-3-kinase, regulatory subunit 1 (alpha))
PIM3	22	48738601	48739600	2.24257	4.5521	4.76208	0.00598971	0.810991	0.0496591	0.23306	0.900082	0.284326	Hyper_Early_onset	Prom_PIM3	---	---	cgi	shore	---	promShore_PIM3	protein-coding(pim-3 oncogene)
PIP5K1P1	6	7931401	7932400	6.81076	6.17234	16.0407	0.499279	0.000494981	0.00119907	0.924576	0.108304	0.148847	Hyper_GC_specific	3UTR_PIP5K1P1,Prom_PIP5K1P1,5UTR_PIP5K1P1	exon1_PIP5K1P1	---	cgi	shore	---	---	pseudo(phosphatidylinositol-4-phosphate 5-kinase, type I, pseudogene 1)
PITX2	4	111782001	111783000	1.41199	2.85471	3.75953	0.00662228	0.800982	0.152117	0.24218	0.899115	0.397628	Hyper_GC_specific	Prom_PITX2,5UTR_PITX2,intron_PITX2	---	---	---	shore	shelf	---	protein-coding(paired-like homeodomain 2)
PIWIL2	8	22189001	22190000	2.32562	6.01804	6.68361	0.00201421	0.746785	0.00245086	0.218109	0.889763	0.154836	Hyper_Early_onset	intron_PIWIL2,Prom_PIWIL2,5UTR_PIWIL2	---	SINE	cgi	shore	---	---	protein-coding(piwi-like 2 (Drosophila))
PKP1	1	199519401	199520400	7.14299	5.24649	15.623	0.00804704	0.00578853	0.0151876	0.260383	0.151628	0.221433	Hyper_GC_specific	5UTR_PKP1,cExon_PKP1,intron_PKP1,Prom_PKP1	---	---	cgi	shore	---	---	protein-coding(plakophilin 1 (ectodermal dysplasia/skin fragility syndrome))
PLAGL1	6	144370601	144371600	3.90373	5.78657	15.0381	0.133396	0.000301755	0.00116418	0.447526	0.0921278	0.146864	Hyper_GC_specific	5UTR_PLAGL1,3UTR_HYMAI,5UTR_HYMAI,Prom_HYMAI,Prom_PLAGL1	exon1_PLAGL1	---	cgi	shore	---	promShore_PLAGL1	protein-coding(pleiomorphic adenoma gene-like 1)
PLCB1	20	8061001	8062000	1.66116	1.54309	3.71777	0.686233	0.00145439	0.000247242	0.924576	0.142295	0.0902459	Hyper_GC_specific	cExon_PLCB1,5UTR_PLCB1,Prom_PLCB1,intron_PLCB1	---	Low_complexity	cgi	shore	---	---	protein-coding(phospholipase C, beta 1 (phosphoinositide-specific))
PLCH2	1	2397201	2398200	4.56819	5.63227	11.3621	0.112726	0.00798598	0.00352372	0.427182	0.171698	0.154836	Hyper_GC_specific	Prom_PLCH2,cExon_PLCH2,intron_PLCH2,5UTR_PLCH2	---	Simple_repeat	---	shore	shelf	---	protein-coding(phospholipase C, eta 2)
PLD5	1	240753401	240754400	1.66116	2.85471	11.1951	0.224865	0.0244694	0.00821044	0.52437	0.222631	0.196113	Hyper_GC_specific	Prom_PLD5,intron_PLD5,cExon_PLD5,5UTR_PLD5	---	Simple_repeat,Low_complexity	cgi	shore	---	promShore_PLD5	protein-coding(phospholipase D family, member 5)
PLEC	8	145095801	145096800	6.56158	5.63226	21.5964	0.747211	0.00448055	1.34083e-05	0.924576	0.142365	0.0085093	Hyper_GC_specific	Prom_PLEC,cExon_PLEC	---	---	cgi	shore	shelf	---	protein-coding(plectin)
PLSCR2	3	147669201	147670200	2.74091	2.77756	12.3438	0.919805	0.011582	0.00972078	0.961553	0.187422	0.200143	Hyper_GC_specific	Prom_PLSCR2,5UTR_PLSCR2,intron_PLSCR2	---	SINE	cgi	shore	---	---	protein-coding(phospholipid scramblase 2)
PLXNA1	3	128190401	128191400	12.2926	13.502	39.0365	0.622183	0.000113999	0.000638597	0.924576	0.05055	0.129685	Hyper_GC_specific	intron_PLXNA1,cExon_PLXNA1,Prom_PLXNA1	exon1_PLXNA1	---	cgi	shore	---	---	protein-coding(plexin A1)
PLXNA4	7	131911401	131912400	0.664464	1.003	5.84817	0.592387	0.00841021	0.00209702	0.924576	0.172616	0.154836	Hyper_GC_specific	5UTR_PLXNA4,Prom_PLXNA4,intron_PLXNA4	---	Simple_repeat,Low_complexity	cgi	---	---	---	protein-coding(plexin A4)
PLXND1	3	130806601	130807600	1.74422	1.62024	11.6546	0.84337	0.00358831	0.00217089	0.932624	0.142365	0.154836	Hyper_GC_specific	Prom_PLXND1,intron_PLXND1,cExon_PLXND1	exon1_PLXND1	Simple_repeat,Low_complexity	cgi	shore	---	---	protein-coding(plexin D1)
PNMAL2	19	51690201	51691200	5.64794	6.17235	13.2001	0.676909	0.0378498	0.00569173	0.924576	0.238581	0.168166	Hyper_GC_specific	cExon_PNMAL2,Prom_PNMAL2,5UTR_PNMAL2	exon1_PNMAL2	LTR	cgi	shore	---	promShore_PNMAL2	protein-coding(paraneoplastic Ma antigen family-like 2)
PODN	1	53300601	53301600	3.32232	2.7004	8.27098	0.227109	0.0127495	0.00822505	0.526168	0.193911	0.196113	Hyper_GC_specific	Prom_PODN,intron_PODN	---	SINE	cgi	shore	---	---	protein-coding(podocan)
POMT1	9	133366801	133367800	3.57149	2.23747	7.18491	0.0033619	0.0314304	0.0806356	0.218109	0.234058	0.318307	Hyper_GC_specific	Prom_POMT1	---	SINE	---	shore	---	---	protein-coding(protein-O-mannosyltransferase 1)
POTEA	8	43266001	43267000	7.05994	6.09519	20.5103	0.543294	0.0129095	0.00313251	0.924576	0.195144	0.154836	Hyper_GC_specific	Prom_POTEA,5UTR_POTEA,cExon_POTEA	---	Simple_repeat	---	---	---	---	protein-coding(POTE ankyrin domain family, member A)
POU3F2	6	99387401	99388400	1.91033	3.00902	11.8634	0.467252	0.00437307	0.0078136	0.924576	0.142365	0.196113	Hyper_GC_specific	Prom_POU3F2	---	---	cgi	---	---	---	protein-coding(POU class 3 homeobox 2)
POU3F4	X	82649801	82650800	2.82397	6.17235	13.785	0.00700529	0.00710588	0.00108926	0.246675	0.163432	0.140124	Hyper_Early_onset	cExon_POU3F4,5UTR_POU3F4,Prom_POU3F4	exon1_POU3F4	---	cgi	shore	shelf	---	protein-coding(POU class 3 homeobox 4)
POU4F2	4	147779001	147780000	4.1529	3.93487	8.77225	0.757645	0.00973108	0.00222825	0.924576	0.17791	0.154836	Hyper_GC_specific	5UTR_POU4F2,Prom_POU4F2,cExon_POU4F2	---	Simple_repeat,Low_complexity	cgi	shore	---	---	protein-coding(POU class 4 homeobox 2)
POU4F3	5	145699401	145700400	6.14628	7.86973	21.8889	0.187927	0.00116582	0.00146024	0.493421	0.127124	0.154836	Hyper_GC_specific	Prom_POU4F3,3UTR_POU4F3,cExon_POU4F3	---	---	cgi	shore	shelf	---	protein-coding(POU class 4 homeobox 3)
POU5F1B	8	128497001	128498000	3.23926	3.31763	7.56085	0.914259	0.0166089	0.000729919	0.959277	0.201083	0.129685	Hyper_GC_specific	5UTR_POU5F1B,Prom_POU5F1B,cExon_POU5F1B	exon1_POU5F1B	SINE	---	---	---	---	protein-coding(POU class 5 homeobox 1B)
PP12613	4	122904601	122905600	2.99009	3.70341	7.6235	0.199695	0.0264594	0.00648515	0.504988	0.22782	0.180986	Hyper_GC_specific	3UTR_PP12613,5UTR_PP12613,Prom_PP12613,Prom_TMEM155,intron_TMEM155,5UTR_TMEM155	---	---	cgi	shore	---	promShore_PP12613	miscRNA(uncharacterized LOC100192379)
PPIA	7	44800801	44801800	1.82728	3.31764	6.68362	0.0170147	0.0522897	0.0086005	0.301728	0.263901	0.196113	Hyper_GC_specific	Prom_PPIA	---	SINE	---	shore	---	---	protein-coding(peptidylprolyl isomerase A (cyclophilin A))
PPP1R14A	19	43439001	43440000	1.41199	1.46593	4.84562	0.921024	0.0126791	0.00980835	0.961771	0.193379	0.201269	Hyper_GC_specific	Prom_PPP1R14A,5UTR_PPP1R14A	---	LINE,SINE,Simple_repeat	cgi	shore	---	promShore_PPP1R14A	protein-coding(protein phosphatase 1, regulatory (inhibitor) subunit 14A)
PPP1R16A	8	145692801	145693800	3.32232	2.00601	9.35707	0.0464855	0.00356921	0.00225646	0.348248	0.142365	0.154836	Hyper_GC_specific	Prom_PPP1R16A,intron_PPP1R16A,cExon_PPP1R16A,5UTR_PPP1R16A	exon1_PPP1R16A	---	---	---	shelf	---	protein-coding(protein phosphatase 1, regulatory subunit 16A)
PPP1R16B	20	36867601	36868600	1.24587	1.08016	6.76717	0.805775	0.00624711	0.00114262	0.924576	0.155811	0.144731	Hyper_GC_specific	Prom_PPP1R16B,5UTR_PPP1R16B,intron_PPP1R16B	---	---	cgi	shore	---	---	protein-coding(protein phosphatase 1, regulatory subunit 16B)
PPP1R27	17	77385401	77386400	6.56158	6.17234	19.466	0.650708	0.00229056	0.00206002	0.924576	0.142365	0.154836	Hyper_GC_specific	5UTR_PPP1R27,intron_PPP1R27,cExon_PPP1R27,Prom_PPP1R27	---	SINE	---	shore	---	---	protein-coding(protein phosphatase 1, regulatory subunit 27)
PPP1R3G	6	5031601	5032600	2.82397	6.17234	15.2888	0.00142041	0.0176076	0.00965501	0.218109	0.205612	0.199266	Hyper_Early_onset	Prom_PPP1R3G	exon1_PPP1R3G	---	cgi	shore	---	---	protein-coding(protein phosphatase 1, regulatory subunit 3G)
PRCD	17	72045801	72046800	2.82397	3.16333	6.0988	0.586348	0.0441121	0.00257194	0.924576	0.250001	0.154836	Hyper_GC_specific	Prom_PRCD	---	---	cgi	shore	---	promShore_CYGB	protein-coding(cytoglobin)
PRDM12	9	132529201	132530200	0.83058	4.78357	14.1191	0.00666028	0.0155602	0.00245375	0.242646	0.199612	0.154836	Hyper_Early_onset	Prom_PRDM12,cExon_PRDM12,5UTR_PRDM12,intron_PRDM12	---	Low_complexity	cgi	---	---	---	protein-coding(PR domain containing 12)
PRDM14	8	71145801	71146800	1.91033	3.5491	14.2027	0.126311	0.00148926	0.00105422	0.440168	0.142365	0.138509	Hyper_GC_specific	intron_PRDM14,5UTR_PRDM14,Prom_PRDM14	---	Low_complexity	cgi	---	---	---	protein-coding(PR domain containing 14)
PRDM5	4	122062601	122063600	0.913638	1.92886	12.5318	0.503082	0.00016185	3.50328e-07	0.924576	0.0624136	0.000230932	Hyper_GC_specific	intron_PRDM5,5UTR_PRDM5,Prom_PRDM5,cExon_PRDM5	---	Low_complexity	cgi	---	---	---	protein-coding(PR domain containing 5)
PRDM6	5	122453001	122454000	1.24587	1.46593	9.39883	0.728848	0.00211521	0.00303136	0.924576	0.142365	0.154836	Hyper_GC_specific	intron_PRDM6,5UTR_PRDM6,cExon_PRDM6,Prom_PRDM6	---	Simple_repeat	cgi	shore	---	---	protein-coding(PR domain containing 6)
PRDM8	4	81325201	81326200	1.74422	2.46894	8.56338	0.499345	0.000164674	0.000684513	0.924576	0.0631648	0.129685	Hyper_GC_specific	Prom_PRDM8,5UTR_PRDM8,intron_PRDM8	---	---	---	shore	shelf	---	protein-coding(PR domain containing 8)
PRDX1	1	45760801	45761800	1.07975	3.24048	3.75953	0.00254068	0.793707	0.00850951	0.218109	0.899014	0.196113	Hyper_Early_onset	Prom_PRDX1,5UTR_PRDX1	---	LTR,SINE	---	shore	---	promShore_PRDX1	protein-coding(peroxiredoxin 1)
PREX1	20	46876801	46877800	0.332232	1.23447	6.60007	0.00576708	0.0472549	0.0377863	0.229305	0.256416	0.249434	Hyper_GC_specific	intron_PREX1,Prom_PREX1,cExon_PREX1	---	SINE,Low_complexity	cgi	shore	---	---	protein-coding(phosphatidylinositol-3,4,5-trisphosphate-dependent Rac exchange factor 1)
PREX2	8	69026601	69027600	1.91033	2.16032	13.2419	0.639025	0.001477	0.00102459	0.924576	0.142365	0.138509	Hyper_GC_specific	Prom_PREX2,intron_PREX2,cExon_PREX2,5UTR_PREX2	---	Simple_repeat,Low_complexity	cgi	shore	---	---	protein-coding(phosphatidylinositol-3,4,5-trisphosphate-dependent Rac exchange factor 2)
PRIC285	20	61667801	61668800	11.3789	11.6503	48.5398	0.737598	5.39278e-06	1.05343e-07	0.924576	0.00364958	6.95363e-05	Hyper_GC_specific	cExon_PRIC285,Prom_PRIC285,intron_PRIC285	---	SINE	cgi	shore	shelf	---	protein-coding(helicase with zinc finger 2, transcriptional coactivator)
PRIMA1	14	93323601	93324600	8.3058	6.86674	24.1446	0.0745254	0.0020282	0.00434905	0.388895	0.142365	0.154836	Hyper_GC_specific	Prom_PRIMA1,5UTR_PRIMA1,intron_PRIMA1,cExon_PRIMA1	---	---	cgi	shore	---	---	protein-coding(proline rich membrane anchor 1)
PRKAR1B	7	717601	718600	1.99339	2.46894	7.43553	0.129206	0.00645431	0.00750961	0.442796	0.158308	0.193556	Hyper_GC_specific	5UTR_PRKAR1B,cExon_PRKAR1B,intron_PRKAR1B,Prom_PRKAR1B	---	Low_complexity	cgi	shore	---	promShore_PRKAR1B	protein-coding(protein kinase, cAMP-dependent, regulatory, type I, beta)
PRKCDBP	11	6296401	6297400	0.664464	1.8517	11.028	0.00116624	0.0542643	0.0356466	0.211026	0.267614	0.245142	Hyper_GC_specific	cExon_PRKCDBP,intron_PRKCDBP,3UTR_PRKCDBP,Prom_PRKCDBP	---	---	cgi	shore	---	---	protein-coding(protein kinase C, delta binding protein)
PRKCSH	19	11407801	11408800	2.15951	3.00902	4.51144	0.00742096	0.0204578	0.0109839	0.252792	0.215933	0.210361	Hyper_GC_specific	cExon_PRKCSH,5UTR_PRKCSH,Prom_PRKCSH,intron_PRKCSH,Prom_CCDC151	---	LINE,SINE,Simple_repeat	---	shore	---	promShore_CCDC151	protein-coding(protein kinase C substrate 80K-H)
PRKCZ	1	1995201	1996200	6.81076	6.2495	18.1293	0.739013	0.0021169	0.00031827	0.924576	0.142365	0.110159	Hyper_GC_specific	5UTR_PRKCZ,cExon_PRKCZ,Prom_PRKCZ,intron_PRKCZ	---	Low_complexity	cgi	shore	---	---	protein-coding(protein kinase C, zeta)
PRKD1	14	29465601	29466600	0.664464	1.31162	7.10134	0.197904	0.00704821	0.0091794	0.503487	0.162723	0.196113	Hyper_GC_specific	intron_PRKD1,5UTR_PRKD1,cExon_PRKD1,Prom_PRKD1	---	Low_complexity	cgi	shore	---	---	protein-coding(protein kinase D1)
PRM3	16	11274001	11275000	4.06984	5.55512	9.56592	0.187486	0.00331796	0.00591846	0.492955	0.142365	0.17238	Hyper_GC_specific	Prom_PRM3	---	SINE,Simple_repeat	---	---	shelf	---	protein-coding(protamine 3)
PRPF4B	6	3964601	3965600	0.747522	2.39179	3.59244	0.00421377	0.0659375	0.0147469	0.218109	0.28725	0.221433	Hyper_GC_specific	Prom_PRPF4B	---	SINE	---	shore	---	promShore_PRPF4B	protein-coding(PRP4 pre-mRNA processing factor 4 homolog B (yeast))
PRPF6	20	62081801	62082800	3.07315	6.55812	12.866	0.00934222	0.0912991	0.0457788	0.266694	0.314539	0.276668	Hyper_Early_onset	Prom_PRPF6	---	---	cgi	shore	---	promShore_SAMD10	protein-coding(PRP6 pre-mRNA processing factor 6 homolog (S. cerevisiae))
PRR14	16	30567801	30568800	1.82728	2.39178	3.92662	0.818219	0.147786	0.00315721	0.924576	0.374322	0.154836	Hyper_GC_specific	Prom_PRR14	---	SINE	---	shore	---	---	protein-coding(proline rich 14)
PRR19	19	47499001	47500000	1.41199	2.7004	3.42535	0.00744884	0.541613	0.107827	0.253204	0.869488	0.337079	Hyper_GC_specific	intron_PRR19,Prom_PAFAH1B3,Prom_PRR19	---	LINE,Simple_repeat	---	shore	shelf	promShore_PAFAH1B3	protein-coding(platelet-activating factor acetylhydrolase 1b, catalytic subunit 3 (29kDa))
PRR22	19	5735401	5736400	3.1562	3.70341	8.43805	0.784576	0.0328594	0.0080668	0.924576	0.234058	0.196113	Hyper_GC_specific	3UTR_DUS3L,cExon_DUS3L,cExon_PRR22,5UTR_PRR22,intron_PRR22,Prom_PRR22,intron_DUS3L	---	---	cgi	shore	shelf	---	protein-coding(proline rich 22)
PRR23A	3	140207201	140208200	8.80415	6.86673	20.4268	0.239572	0.00203112	0.00851183	0.538202	0.142365	0.196113	Hyper_GC_specific	Prom_PRR23A	---	---	cgi	shore	---	promShore_PRR23A	protein-coding(proline rich 23A)
PRR23B	3	140221601	140222600	6.22935	7.17535	21.7426	0.561259	0.00255607	0.00397355	0.924576	0.142365	0.154836	Hyper_GC_specific	5UTR_PRR23B,Prom_PRR23B,cExon_PRR23B	exon1_PRR23B	---	cgi	---	---	---	protein-coding(proline rich 23B)
PRR23C	3	140245401	140246400	7.72439	6.55811	20.9281	0.599364	0.00268088	0.000572833	0.924576	0.142365	0.12908	Hyper_GC_specific	5UTR_PRR23C,cExon_PRR23C,Prom_PRR23C	exon1_PRR23C	---	cgi	---	---	---	protein-coding(proline rich 23C)
PRRG3	X	150613801	150614800	1.91033	1.003	7.43552	0.159272	0.00074588	0.00113269	0.477288	0.113295	0.143851	Hyper_GC_specific	intron_PRRG3,5UTR_PRRG3,Prom_PRRG3	---	Low_complexity	cgi	shore	---	---	protein-coding(proline rich Gla (G-carboxyglutamic acid) 3 (transmembrane))
PRRT3	3	9968201	9969200	1.41199	1.69739	13.5343	0.709668	0.00497147	0.00180683	0.924576	0.145184	0.154836	Hyper_GC_specific	intron_PRRT3,5UTR_PRRT3,Prom_PRRT3	---	SINE,Simple_repeat	cgi	shore	shelf	promShore_PRRT3	protein-coding(proline-rich transmembrane protein 3)
PRSS46	3	46751801	46752800	2.24257	4.62926	4.59499	0.00848939	0.959364	0.0172758	0.262749	0.97261	0.225538	Hyper_Early_onset	Prom_PRSS46,cExon_PRSS46,intron_PRSS46	---	SINE,snRNA	---	---	---	---	protein-coding(protease, serine, 46)
PRSS53	16	31005801	31006800	2.15951	3.16333	4.51145	0.716748	0.258654	0.00260385	0.924576	0.473276	0.154836	Hyper_GC_specific	intron_PRSS53,Prom_PRSS53,cExon_PRSS53	---	SINE	---	---	---	---	protein-coding(protease, serine, 53)
PSCA	8	143759001	143760000	2.24257	6.01804	17.085	0.00244455	0.00453267	0.00329414	0.218109	0.142365	0.154836	Hyper_Early_onset	5UTR_PSCA,intron_PSCA,Prom_PSCA,cExon_PSCA	---	Simple_repeat,Low_complexity	---	---	---	---	protein-coding(prostate stem cell antigen)
PSIMCT-1	20	29598201	29599200	1.99339	2.7004	6.80894	0.532293	0.0504038	0.00574231	0.924576	0.262345	0.169278	Hyper_GC_specific	intron_HM13,3UTR_PSIMCT-1,5UTR_PSIMCT-1,Prom_PSIMCT-1	---	LTR,SINE	cgi	shore	---	---	pseudo(malignant T cell amplified sequence 1 pseudogene)
PSMD12	17	62791201	62792200	1.41199	0.540079	3.84308	0.00675034	0.0323324	0.107862	0.244001	0.234058	0.337079	Hyper_GC_specific	Prom_PSMD12,intron_PSMD12	---	LINE,SINE,DNA	---	shore	---	---	protein-coding(proteasome (prosome, macropain) 26S subunit, non-ATPase, 12)
PTBP1	19	746601	747600	2.82397	4.16633	7.35198	0.0695318	0.0540202	0.00742857	0.381558	0.267138	0.192889	Hyper_GC_specific	Prom_PTBP1	---	---	cgi	shore	---	---	protein-coding(polypyrimidine tract binding protein 1)
PTCHD1	X	23261801	23262800	0.249174	0	4.59499	0.208	0.000645629	0.000752899	0.508343	0.113295	0.129685	Hyper_GC_specific	intron_PTCHD1-AS,3UTR_PTCHD1-AS,5UTR_PTCHD1-AS,Prom_PTCHD1	---	Simple_repeat,Low_complexity	cgi	shore	shelf	---	protein-coding(patched domain containing 1)
PTCHD3	10	27742201	27743200	7.47522	7.86973	20.0508	0.787517	0.00168095	0.00224034	0.924576	0.142365	0.154836	Hyper_GC_specific	cExon_PTCHD3,Prom_PTCHD3,5UTR_PTCHD3	exon1_PTCHD3	---	cgi	shore	---	---	protein-coding(patched domain containing 3)
PTCHD4	6	48143801	48144800	1.24587	3.5491	13.033	0.0570821	0.00648169	0.00884779	0.367189	0.158474	0.196113	Hyper_Early_onset	5UTR_PTCHD4,cExon_PTCHD4,Prom_PTCHD4,intron_PTCHD4	---	Simple_repeat,Low_complexity	cgi	shore	---	promShore_PTCHD4	protein-coding(patched domain containing 4)
PTF1A	10	23521201	23522200	2.32562	1.62024	19.466	0.54913	0.0013255	0.00255243	0.924576	0.135876	0.154836	Hyper_GC_specific	Prom_PTF1A,5UTR_PTF1A,cExon_PTF1A	exon1_PTF1A	Simple_repeat,Low_complexity	cgi	shore	shelf	---	protein-coding(pancreas specific transcription factor, 1a)
PTGDR	14	51804201	51805200	1.91033	6.48097	20.2179	0.043039	0.00289012	0.00084694	0.340775	0.142365	0.129685	Hyper_Early_onset	Prom_PTGDR,cExon_PTGDR,intron_PTGDR,5UTR_PTGDR	exon1_PTGDR	---	cgi	---	---	---	protein-coding(prostaglandin D2 receptor (DP))
PTGER2	14	51851001	51852000	1.5781	2.39178	21.3876	0.610671	0.000236447	0.00016642	0.924576	0.0786967	0.0681105	Hyper_GC_specific	5UTR_PTGER2,Prom_PTGER2,cExon_PTGER2,intron_PTGER2	exon1_PTGER2	Low_complexity	cgi	shore	---	---	protein-coding(prostaglandin E receptor 2 (subtype EP2), 53kDa)
PTGER3	1	71285001	71286000	3.32232	3.78056	24.3116	0.614339	0.0105499	0.00848483	0.924576	0.18361	0.196113	Hyper_GC_specific	Prom_PTGER3,Prom_ZRANB2-AS1,5UTR_ZRANB2-AS1,5UTR_PTGER3,3UTR_PTGER3,intron_ZRANB2-AS1,cExon_PTGER3	exon1_PTGER3	---	cgi	---	---	---	protein-coding(prostaglandin E receptor 3 (subtype EP3))
PTH2R	2	208979401	208980400	1.74422	2.46894	13.221	0.250508	0.000370788	0.000211296	0.548393	0.0998983	0.0825434	Hyper_GC_specific	intron_PTH2R,Prom_PTH2R,cExon_PTH2R,5UTR_PTH2R	---	---	cgi	shore	---	---	protein-coding(parathyroid hormone 2 receptor)
PTHLH	12	28014201	28015200	0.747522	2.16032	2.84054	0.00827421	0.769855	0.0909501	0.262749	0.8935	0.329051	Hyper_GC_specific	5UTR_PTHLH,Prom_PTHLH,intron_PTHLH	---	Low_complexity	cgi	shore	shelf	promShore_PTHLH	protein-coding(parathyroid hormone-like hormone)
PTP4A3	8	142499601	142500600	2.74091	3.70341	6.60008	0.135383	0.0265166	0.00570916	0.450231	0.22788	0.168536	Hyper_GC_specific	Prom_PTP4A3	---	---	---	---	shelf	---	protein-coding(protein tyrosine phosphatase type IVA, member 3)
PTPLAD2	9	21021201	21022200	2.07645	2.39178	7.85324	0.641304	0.00126564	0.00145154	0.924576	0.132361	0.154836	Hyper_GC_specific	intron_PTPLAD2,cExon_PTPLAD2,5UTR_PTPLAD2,Prom_PTPLAD2	---	SINE,Low_complexity	cgi	shore	---	promShore_PTPLAD2	protein-coding(protein tyrosine phosphatase-like A domain containing 2)
PTPN13	4	87734601	87735600	1.32893	0.462925	5.53487	0.11175	0.00284342	0.00160446	0.425871	0.142365	0.154836	Hyper_GC_specific	intron_PTPN13,Prom_PTPN13,5UTR_PTPN13	---	Low_complexity	cgi	shore	---	---	protein-coding(protein tyrosine phosphatase, non-receptor type 13 (APO-1/CD95 (Fas)-associated phosphatase))
PTPRA	20	2791801	2792800	2.49174	5.55511	5.88994	0.00355137	0.625575	0.0038736	0.218109	0.873088	0.154836	Hyper_Early_onset	Prom_PTPRA,intron_VPS16,cExon_VPS16	---	SINE,Low_complexity	---	---	---	---	protein-coding(protein tyrosine phosphatase, receptor type, A)
PTPRCAP	11	66961201	66962200	3.65455	2.62325	8.43808	0.100145	0.00198345	0.00390596	0.4128	0.142365	0.154836	Hyper_GC_specific	cExon_PTPRCAP,intron_PTPRCAP,5UTR_PTPRCAP,3UTR_CORO1B,Prom_PTPRCAP	---	---	---	shore	---	---	protein-coding(protein tyrosine phosphatase, receptor type, C-associated protein)
PTPRM	18	7558001	7559000	0.41529	1.23447	9.08554	0.0740797	0.00511811	0.00632074	0.387835	0.145964	0.178034	Hyper_GC_specific	intron_PTPRM,Prom_PTPRM	---	Low_complexity	cgi	shore	---	---	protein-coding(protein tyrosine phosphatase, receptor type, M)
PTPRO	12	15366401	15367400	0.913638	0.925852	7.85325	0.977644	0.00266497	0.00749516	0.985553	0.142365	0.193474	Hyper_GC_specific	cExon_PTPRO,intron_PTPRO,5UTR_PTPRO,Prom_PTPRO	exon1_PTPRO	---	cgi	shore	---	---	protein-coding(protein tyrosine phosphatase, receptor type, O)
PTPRS	19	5290601	5291600	0.41529	0.92585	3.25826	0.567367	0.00811887	5.28484e-05	0.924576	0.172616	0.0294648	Hyper_GC_specific	intron_PTPRS,Prom_PTPRS	---	Low_complexity	cgi	shore	---	---	protein-coding(protein tyrosine phosphatase, receptor type, S)
PTPRT	20	41251201	41252200	0.83058	2.08316	6.89248	0.047351	0.00357805	0.00149727	0.349717	0.142365	0.154836	Hyper_GC_specific	5UTR_PTPRT,cExon_PTPRT,Prom_PTPRT,intron_PTPRT	exon1_PTPRT	Simple_repeat,Low_complexity	cgi	---	---	---	protein-coding(protein tyrosine phosphatase, receptor type, T)
PXDN	2	1726601	1727600	1.82728	3.08617	10.2761	0.141489	0.000782888	0.000314221	0.457192	0.113295	0.109112	Hyper_GC_specific	5UTR_PXDN,intron_PXDN,cExon_PXDN,Prom_PXDN	exon1_PXDN	Low_complexity	cgi	---	---	---	protein-coding(peroxidasin homolog (Drosophila))
PYGL	14	50480001	50481000	0.996696	1.92886	9.02288	0.00592568	0.0780869	0.0635117	0.232185	0.298767	0.307439	Hyper_GC_specific	Prom_PYGL,intron_PYGL,cExon_PYGL,5UTR_PYGL	---	LINE	cgi	shore	---	---	protein-coding(phosphorylase, glycogen, liver)
QKI	6	163756201	163757200	0.249174	1.62024	6.34944	0.00651403	0.00412284	0.00345974	0.240155	0.142365	0.154836	Hyper_GC_specific	5UTR_QKI,intron_QKI,Prom_QKI,cExon_QKI	---	Low_complexity	---	---	---	---	protein-coding(QKI, KH domain containing, RNA binding)
QRFP	9	132757801	132758800	6.64464	6.86672	14.0356	0.689567	0.000999092	0.000845683	0.924576	0.1222	0.129685	Hyper_GC_specific	Prom_QRFP	---	---	---	---	---	---	protein-coding(pyroglutamylated RFamide peptide)
QRFPR	4	122520801	122521800	2.90703	7.40681	11.9052	0.0134881	0.0102875	0.00245226	0.298011	0.181453	0.154836	Hyper_Early_onset	5UTR_QRFPR,cExon_QRFPR,Prom_QRFPR,intron_QRFPR	exon1_QRFPR	Simple_repeat	cgi	shore	---	promShore_QRFPR	protein-coding(pyroglutamylated RFamide peptide receptor)
QRICH2	17	71815001	71816000	7.22604	6.2495	24.3117	0.624187	0.00277057	0.000341129	0.924576	0.142365	0.113039	Hyper_GC_specific	intron_QRICH2,5UTR_QRICH2,cExon_QRICH2,Prom_QRICH2	---	Low_complexity	cgi	shore	---	---	protein-coding(glutamine rich 2)
R3HDM4	19	862601	863600	1.16281	1.46593	6.2659	0.0041559	0.169206	0.144265	0.218109	0.394739	0.385624	Hyper_GC_specific	Prom_R3HDM4,intron_R3HDM4	---	SINE,Low_complexity	cgi	shore	---	---	protein-coding(R3H domain containing 4)
R3HDML	20	42397801	42398800	1.16281	2.46894	4.09371	0.000309986	0.135752	0.0230225	0.135945	0.360341	0.244597	Hyper_GC_specific	Prom_R3HDML	---	SINE,Low_complexity	---	---	---	---	protein-coding(R3H domain containing-like)
RAB11FIP4	17	26743001	26744000	4.23596	3.47194	11.1951	0.0874326	0.00102797	0.000872287	0.40544	0.122629	0.129786	Hyper_GC_specific	Prom_RAB11FIP4,intron_RAB11FIP4,cExon_RAB11FIP4	---	Low_complexity	cgi	shore	---	---	protein-coding(RAB11 family interacting protein 4 (class II))
RAB14	9	123004801	123005800	0.41529	1.46593	2.5899	0.00991721	0.533163	0.0607079	0.271486	0.869488	0.304402	Hyper_GC_specific	Prom_RAB14	---	srpRNA,SINE,DNA	---	shore	---	promShore_RAB14	protein-coding(RAB14, member RAS oncogene family)
RAB32	6	146906201	146907200	0.664464	0.694389	9.27353	0.899052	0.00145189	0.00273767	0.954297	0.142141	0.154836	Hyper_GC_specific	Prom_RAB32,intron_RAB32,cExon_RAB32,5UTR_RAB32	---	Low_complexity	cgi	shore	---	---	protein-coding(RAB32, member RAS oncogene family)
RAB34	17	24068001	24069000	1.16281	2.7004	14.5369	0.232948	0.000613495	9.31446e-05	0.531448	0.112096	0.0478305	Hyper_GC_specific	5UTR_RAB34,intron_NARR,Prom_RAB34,intron_RAB34,cExon_NARR,5UTR_NARR,cExon_RAB34,Prom_NARR	exon1_RAB34	Low_complexity	cgi	shore	shelf	---	protein-coding(RAB34, member RAS oncogene family)
RAB39B	X	154145801	154146800	0.166116	0.848697	2.17218	0.00796225	0.240262	0.131407	0.259069	0.45536	0.37227	Hyper_GC_specific	Prom_RAB39B,5UTR_RAB39B,intron_RAB39B,cExon_RAB39B	---	LINE	cgi	shore	---	---	protein-coding(RAB39B, member RAS oncogene family)
RAB40AL	X	102078201	102079200	0.996696	1.38878	3.75953	0.0556361	0.0110089	0.00480061	0.365053	0.184155	0.154836	Hyper_GC_specific	5UTR_RAB40AL,cExon_RAB40AL,Prom_RAB40AL	---	SINE	cgi	shore	---	---	protein-coding(RAB40A, member RAS oncogene family-like)
RAB5C	17	37560201	37561200	0.083058	0.848698	2.67345	0.00285283	0.524273	0.195437	0.218109	0.869488	0.415318	Hyper_GC_specific	5UTR_RAB5C,Prom_RAB5C,intron_RAB5C	---	SINE	cgi	shore	---	promShore_RAB5C	protein-coding(RAB5C, member RAS oncogene family)
RAB6C	2	130453201	130454200	0.41529	1.08016	4.95006	0.000996821	0.0822048	0.0519941	0.198448	0.305131	0.284326	Hyper_GC_specific	5UTR_RAB6C,Prom_RAB6C,intron_LOC100131320,3UTR_LOC100131320,Prom_LOC100131320,cExon_RAB6C	---	LTR,Low_complexity	cgi	shore	---	promShore_LOC100131320	protein-coding(RAB6C, member RAS oncogene family)
RAC3	17	77581201	77582200	2.65786	4.39779	21.1369	0.0496404	0.000886824	0.000648043	0.355672	0.116012	0.129685	Hyper_GC_specific	intron_LRRC45,Prom_RAC3,cExon_LRRC45,3UTR_LRRC45	---	---	cgi	shore	---	---	protein-coding(ras-related C3 botulinum toxin substrate 3 (rho family, small GTP binding protein Rac3))
RAD9A	11	66914401	66915400	0.664464	1.15732	3.59244	0.650206	0.0148987	0.00910824	0.924576	0.199612	0.196113	Hyper_GC_specific	Prom_RAD9A,intron_LOC100130987	---	SINE	---	shore	---	---	protein-coding(RAD9 homolog A (S. pombe))
RADIL	7	4889001	4890000	0.996696	2.08317	12.6989	0.0361617	0.00179225	0.0024498	0.32933	0.142365	0.154836	Hyper_GC_specific	5UTR_RADIL,Prom_RADIL,intron_RADIL	---	---	cgi	shore	---	---	protein-coding(Ras association and DIL domains)
RALGDS	9	134984401	134985400	2.90703	4.5521	8.77225	0.0362198	0.00878368	0.00490678	0.329588	0.173512	0.155594	Hyper_GC_specific	intron_RALGDS,Prom_RALGDS	---	---	---	shore	---	---	protein-coding(ral guanine nucleotide dissociation stimulator)
RALYL	8	85257801	85258800	1.07975	1.38878	4.97094	0.000209111	0.00430611	0.00306055	0.101312	0.142365	0.154836	Hyper_GC_specific	5UTR_RALYL,intron_RALYL,Prom_RALYL	exon1_RALYL	Simple_repeat,Low_complexity	---	shore	---	---	protein-coding(RALY RNA binding protein-like)
RAN	12	129921001	129922000	2.82397	4.08918	7.85325	0.017967	0.0199679	0.00605759	0.306651	0.214159	0.174839	Hyper_GC_specific	Prom_RAN	---	LINE,SINE	---	shore	---	---	protein-coding(RAN, member RAS oncogene family)
RANBP1	22	18483201	18484200	3.07315	3.16333	7.51907	0.891523	0.00434988	0.0046855	0.952797	0.142365	0.154836	Hyper_GC_specific	cExon_TRMT2A,intron_TRMT2A,Prom_RANBP1,Prom_TRMT2A	---	---	cgi	shore	---	promShore_TRMT2A	protein-coding(tRNA methyltransferase 2 homolog A (S. cerevisiae))
RANBP2	2	108700801	108701800	1.32893	2.08317	3.88485	0.0603552	0.0209776	0.00476116	0.373421	0.217904	0.154836	Hyper_GC_specific	Prom_RANBP2	---	SINE,DNA	---	shore	---	---	protein-coding(RAN binding protein 2)
RAPGEF3	12	46437201	46438200	3.23926	3.08617	7.9368	0.761657	0.00672146	0.00648765	0.924576	0.160497	0.181041	Hyper_GC_specific	cExon_RAPGEF3,Prom_RAPGEF3,5UTR_RAPGEF3,intron_RAPGEF3	---	---	---	shore	shelf	---	protein-coding(Rap guanine nucleotide exchange factor (GEF) 3)
RARRES1	3	159931401	159932400	2.24257	3.08617	5.26335	0.108217	0.00319545	0.00434303	0.422596	0.142365	0.154836	Hyper_GC_specific	Prom_RARRES1,intron_RARRES1	---	SINE	---	shore	---	---	protein-coding(retinoic acid receptor responder (tazarotene induced) 1)
RARRES2	7	149669601	149670600	3.40538	4.24349	10.6938	0.22472	0.000251836	0.000316333	0.52437	0.0818134	0.10965	Hyper_GC_specific	Prom_RARRES2,5UTR_RARRES2	---	SINE	cgi	shore	---	promShore_RARRES2	protein-coding(retinoic acid receptor responder (tazarotene induced) 2)
RASGEF1C	5	179567001	179568000	2.49174	5.4008	7.68615	0.00523519	0.581619	0.123029	0.222743	0.869488	0.357147	Hyper_Early_onset	Prom_RASGEF1C,intron_RASGEF1C	---	LINE	cgi	shore	---	---	protein-coding(RasGEF domain family, member 1C)
RASGRF1	15	77169601	77170600	2.49174	3.5491	14.516	0.101997	0.00132508	0.000942739	0.415702	0.135849	0.135522	Hyper_GC_specific	Prom_RASGRF1,5UTR_RASGRF1,intron_RASGRF1,cExon_RASGRF1	exon1_RASGRF1	Simple_repeat,Low_complexity	cgi	---	---	---	protein-coding(Ras protein-specific guanine nucleotide-releasing factor 1)
RASGRP2	11	64268401	64269400	0.498348	1.54309	4.34435	0.0101654	0.0102921	0.00246707	0.273802	0.181506	0.154836	Hyper_GC_specific	Prom_RASGRP2,intron_RASGRP2,5UTR_RASGRP2	---	SINE,Low_complexity	cgi	---	---	---	protein-coding(RAS guanyl releasing protein 2 (calcium and DAG-regulated))
RASSF2	20	4751201	4752200	1.49504	1.08016	7.4773	0.493929	0.00192722	0.00167092	0.924576	0.142365	0.154836	Hyper_GC_specific	Prom_RASSF2,intron_RASSF2	---	Low_complexity	cgi	shore	---	promShore_RASSF2	protein-coding(Ras association (RalGDS/AF-6) domain family member 2)
RAX	18	55091201	55092200	3.40538	3.70341	8.14566	0.614903	0.00418833	0.00105352	0.924576	0.142365	0.138509	Hyper_GC_specific	5UTR_RAX,Prom_RAX,cExon_RAX	---	Low_complexity	cgi	---	shelf	---	protein-coding(retina and anterior neural fold homeobox)
RBAK	7	5051201	5052200	0.41529	1.8517	2.42281	0.0659089	0.219361	0.00120526	0.381558	0.434382	0.149258	Hyper_GC_specific	intron_RBAK,5UTR_RBAK,Prom_RBAK,Prom_RBAK-LOC389458,5UTR_RBAK-LOC389458,intron_RBAK-LOC389458	---	SINE	cgi	shore	---	promShore_RBAK,promShore_RBAK-LOC389458	protein-coding(RBAK-LOC389458 readthrough)
RBAK-LOC389458	7	5051201	5052200	0.41529	1.8517	2.42281	0.0659089	0.219361	0.00120526	0.381558	0.434382	0.149258	Hyper_GC_specific	intron_RBAK,5UTR_RBAK,Prom_RBAK,Prom_RBAK-LOC389458,5UTR_RBAK-LOC389458,intron_RBAK-LOC389458	---	SINE	cgi	shore	---	promShore_RBAK,promShore_RBAK-LOC389458	protein-coding(RBAK-LOC389458 readthrough)
RBFOX1	16	6009601	6010600	2.5748	5.86373	5.93171	0.0182776	0.933317	0.0018348	0.309011	0.958171	0.154836	Hyper_Early_onset	5UTR_RBFOX1,intron_RBFOX1,Prom_RBFOX1	---	---	cgi	shore	---	---	protein-coding(RNA binding protein, fox-1 homolog (C. elegans) 1)
RBM38	20	55398401	55399400	3.90373	5.78657	8.93933	0.167533	0.0217153	0.000206646	0.482455	0.218263	0.08112	Hyper_GC_specific	Prom_RBM38	---	DNA	cgi	---	---	---	protein-coding(RNA binding motif protein 38)
RBM47	4	40326601	40327600	0.166116	1.15731	3.02852	0.00858957	0.156216	0.0778336	0.262822	0.385273	0.314912	Hyper_GC_specific	Prom_RBM47,5UTR_RBM47	---	---	cgi	shore	---	promShore_RBM47	protein-coding(RNA binding motif protein 47)
RBM8A	1	144217001	144218000	1.49504	1.54309	3.84308	0.793919	0.00530116	0.00453419	0.924576	0.147364	0.154836	Hyper_GC_specific	Prom_RBM8A	---	SINE	---	shore	---	promShore_RBM8A	protein-coding(RNA binding motif protein 8A)
RBMXL2	11	7067001	7068000	6.7277	4.86072	18.547	0.0763312	0.00331599	0.00747533	0.392244	0.142365	0.193257	Hyper_GC_specific	Prom_RBMXL2,cExon_RBMXL2	exon1_RBMXL2	Low_complexity	cgi	shore	---	---	protein-coding(RNA binding motif protein, X-linked-like 2)
RBMXL3	X	114330401	114331400	2.90703	4.5521	9.94189	0.147837	0.0272903	0.000776869	0.464351	0.230425	0.129685	Hyper_GC_specific	intron_LRCH2,Prom_RBMXL3,cExon_RBMXL3	exon1_RBMXL3	---	cgi	---	---	---	protein-coding(RNA binding motif protein, X-linked-like 3)
RCN3	19	54722801	54723800	3.40538	4.01203	12.7824	0.651116	0.000947273	0.00200032	0.924576	0.119399	0.154836	Hyper_GC_specific	intron_RCN3,cExon_RCN3,5UTR_RCN3,Prom_RCN3	---	---	cgi	shore	shelf	---	protein-coding(reticulocalbin 3, EF-hand calcium binding domain)
REC8	14	23711001	23712000	4.23596	2.16032	16.6255	0.0270321	8.15075e-05	0.000162358	0.327049	0.0390699	0.0667569	Hyper_GC_specific	cExon_REC8,5UTR_REC8,intron_REC8,Prom_REC8	exon1_REC8	---	cgi	---	---	---	protein-coding(REC8 homolog (yeast))
RELN	7	103417001	103418000	1.07975	1.62024	3.84308	0.459236	0.0122248	7.72904e-05	0.924576	0.190738	0.0414765	Hyper_GC_specific	Prom_RELN,5UTR_RELN,cExon_RELN	---	Simple_repeat,Low_complexity	cgi	shore	---	promShore_RELN	protein-coding(reelin)
RENBP	X	152861601	152862600	5.1496	2.54609	10.4432	0.0632033	0.00416747	0.00150205	0.378158	0.142365	0.154836	Hyper_GC_specific	intron_RENBP,Prom_RENBP,cExon_RENBP	---	---	---	---	---	---	protein-coding(renin binding protein)
REXO1L2P	8	86760401	86761400	5.98018	5.55511	22.3066	0.758448	0.008719	0.00721913	0.924576	0.173058	0.190006	Hyper_GC_specific	3UTR_REXO1L2P,Prom_REXO1L2P,5UTR_REXO1L2P	---	SINE	cgi	shore	---	---	pseudo(REX1, RNA exonuclease 1 homolog (S. cerevisiae)-like 2 (pseudogene))
RFNG	17	77601401	77602400	6.06322	7.02105	21.4711	0.0639314	0.0152041	0.00925492	0.380034	0.199612	0.196113	Hyper_GC_specific	Prom_RFNG,Prom_GPS1,intron_RFNG,cExon_RFNG	---	---	cgi	shore	shelf	---	protein-coding(RFNG O-fucosylpeptide 3-beta-N-acetylglucosaminyltransferase)
RFX8	2	101456601	101457600	0.747522	0.925848	4.01017	0.547299	0.00286234	0.00106322	0.924576	0.142365	0.138595	Hyper_GC_specific	Prom_RFX8,intron_RFX8,5UTR_RFX8	---	Low_complexity	cgi	shore	---	promShore_RFX8	protein-coding(RFX gene family member 8, lacking RFX DNA binding domain)
RGPD3	2	106449801	106450800	2.32562	0.771544	4.82473	0.0675998	0.00506468	0.000677142	0.381558	0.145331	0.129685	Hyper_GC_specific	intron_RGPD3,Prom_RGPD3	---	---	cgi	---	---	---	protein-coding(RANBP2-like and GRIP domain containing 3)
RGPD8	2	112906201	112907200	2.15951	2.31463	6.64185	0.839698	0.0382212	0.00435301	0.930408	0.239079	0.154836	Hyper_GC_specific	intron_RGPD8,Prom_RGPD8	---	---	cgi	shore	---	---	protein-coding(RANBP2-like and GRIP domain containing 8)
RGS17	6	153493601	153494600	1.07975	1.46593	8.02035	0.705421	0.000791111	0.000236019	0.924576	0.113295	0.0874187	Hyper_GC_specific	5UTR_RGS17,intron_RGS17,Prom_RGS17	---	Low_complexity	cgi	shore	---	promShore_RGS17	protein-coding(regulator of G-protein signaling 17)
RGS20	8	54954401	54955400	2.32562	3.78056	9.85833	0.0494003	0.00123651	8.95246e-06	0.355025	0.130767	0.0057325	Hyper_GC_specific	intron_RGS20,Prom_RGS20,cExon_RGS20	---	---	cgi	shore	shelf	---	protein-coding(regulator of G-protein signaling 20)
RGS6	14	71468401	71469400	1.41199	3.00902	9.4406	0.0652642	0.00327587	0.00127456	0.381558	0.142365	0.154836	Hyper_GC_specific	5UTR_RGS6,intron_RGS6,Prom_RGS6	---	---	cgi	shore	---	---	protein-coding(regulator of G-protein signaling 6)
RHBDF2	17	71995201	71996200	1.99339	3.39479	5.51398	0.0020729	0.251106	0.0787931	0.218109	0.465867	0.316068	Hyper_GC_specific	5UTR_RHBDF2,Prom_RHBDF2,intron_RHBDF2	---	SINE	---	---	---	---	protein-coding(rhomboid 5 homolog 2 (Drosophila))
RIC3	11	8146601	8147600	2.82397	6.48096	26.1496	0.00249182	0.00794862	0.00506077	0.218109	0.171235	0.158686	Hyper_Early_onset	intron_RIC3,5UTR_RIC3,3UTR_RIC3,cExon_RIC3,Prom_RIC3	---	LINE	cgi	shore	---	promShore_RIC3	protein-coding(resistance to inhibitors of cholinesterase 3 homolog (C. elegans))
RIMS1	6	72653401	72654400	1.32893	2.31463	4.01017	0.00228805	0.769714	0.492398	0.218109	0.893493	0.852216	Hyper_GC_specific	Prom_RIMS1,intron_RIMS1,cExon_RIMS1,5UTR_RIMS1	---	---	---	shore	---	---	protein-coding(regulating synaptic membrane exocytosis 1)
RIMS4	20	42871801	42872800	0.249174	1.31162	2.25572	0.0561464	0.0227251	0.00604171	0.365332	0.220441	0.174769	Hyper_GC_specific	cExon_RIMS4,Prom_RIMS4,5UTR_RIMS4,intron_RIMS4	---	Simple_repeat,Low_complexity	cgi	shore	---	---	protein-coding(regulating synaptic membrane exocytosis 4)
RIPK1	6	3021601	3022600	1.66116	2.62324	4.92917	0.00903832	0.0892755	0.0559712	0.265521	0.311182	0.291824	Hyper_GC_specific	cExon_RIPK1,intron_RIPK1,5UTR_RIPK1,Prom_RIPK1	---	SINE,Simple_repeat	---	---	---	---	protein-coding(receptor (TNFRSF)-interacting serine-threonine kinase 1)
RIPK3	14	23877401	23878400	1.66116	2.08316	4.17726	0.00858527	0.198781	0.15465	0.26277	0.416957	0.401396	Hyper_GC_specific	cExon_RIPK3,Prom_RIPK3,intron_RIPK3	---	---	---	shore	shelf	promShelf_ADCY4	protein-coding(receptor-interacting serine-threonine kinase 3)
RIPPLY2	6	84619801	84620800	3.1562	4.93788	16.8761	0.123553	0.00278019	0.000302733	0.437363	0.142365	0.106006	Hyper_GC_specific	intron_RIPPLY2,5UTR_RIPPLY2,cExon_RIPPLY2,Prom_RIPPLY2	---	---	cgi	shore	---	---	protein-coding(ripply2 homolog (zebrafish))
RN5S244	7	129182601	129183600	2.32562	4.24349	5.84817	0.0603208	0.156173	0.00420749	0.373421	0.385207	0.154836	Hyper_GC_specific	3UTR_RN5S244,3UTR_NRF1,Prom_RN5S244,5UTR_RN5S244	---	rRNA,Simple_repeat,Low_complexity	---	---	---	---	rRNA(RNA, 5S ribosomal pseudogene 244)
RNF112	17	19255201	19256200	2.07645	2.54609	5.68107	0.503992	0.00119958	0.00451313	0.924576	0.128504	0.154836	Hyper_GC_specific	Prom_RNF112,cExon_RNF112,5UTR_RNF112,intron_RNF112	---	LINE,SINE	---	---	---	---	protein-coding(ring finger protein 112)
RNF113B	13	97626601	97627600	9.96697	6.94389	20.0509	0.586237	0.0100063	8.77023e-06	0.924576	0.179711	0.00561775	Hyper_GC_specific	Prom_RNF113B,cExon_RNF113B,intron_FARP1,5UTR_RNF113B	exon1_RNF113B	---	cgi	shore	---	promShore_RNF113B	protein-coding(ring finger protein 113B)
RNF126P1	17	52477201	52478200	1.32893	2.54609	7.26842	0.0033606	0.113597	0.0722979	0.218109	0.334973	0.307439	Hyper_GC_specific	Prom_RNF126P1,5UTR_RNF126P1,3UTR_RNF126P1	---	SINE,DNA	cgi	shore	---	---	pseudo(ring finger protein 126 pseudogene 1)
RNF130	5	179432201	179433200	2.99009	4.78357	6.43298	0.0610762	0.096548	0.00100484	0.374017	0.319918	0.138509	Hyper_GC_specific	Prom_RNF130	---	SINE,DNA	---	shore	---	promShore_RNF130	protein-coding(ring finger protein 130)
RNF150	4	142273401	142274400	0.913638	2.23748	4.80385	0.00311266	0.206727	0.0925823	0.218109	0.422452	0.332281	Hyper_GC_specific	5UTR_RNF150,Prom_RNF150,cExon_RNF150	exon1_RNF150	Simple_repeat,Low_complexity	cgi	shore	---	promShore_RNF150	protein-coding(ring finger protein 150)
RNF152	18	57711201	57712200	0.083058	0.617234	5.74373	0.00420601	0.0955138	0.076635	0.218109	0.319918	0.313395	Hyper_GC_specific	Prom_RNF152,5UTR_RNF152	---	Simple_repeat,Low_complexity	cgi	shore	---	---	protein-coding(ring finger protein 152)
RNF165	18	42167401	42168400	3.73761	3.39479	8.98112	0.549809	0.0109197	0.00693957	0.924576	0.184155	0.187596	Hyper_GC_specific	Prom_RNF165,5UTR_RNF165,intron_RNF165,cExon_RNF165	---	Simple_repeat,Low_complexity	cgi	---	---	---	protein-coding(ring finger protein 165)
RNF175	4	154900001	154901000	2.15951	3.47194	6.68362	0.223595	0.0206126	0.00294384	0.524028	0.216501	0.154836	Hyper_GC_specific	Prom_RNF175,5UTR_RNF175,intron_RNF175,cExon_RNF175	exon1_RNF175	Low_complexity	cgi	shore	---	promShore_RNF175	protein-coding(ring finger protein 175)
RNF26	11	118711201	118712200	5.98017	6.01803	17.5445	0.983771	0.00386758	0.00575456	0.989532	0.142365	0.169557	Hyper_GC_specific	cExon_RNF26,Prom_RNF26	exon1_RNF26	---	---	shore	shelf	---	protein-coding(ring finger protein 26)
RNF32	7	156127801	156128800	2.65786	4.39779	6.34945	0.00477666	0.542228	0.104629	0.219343	0.869488	0.337079	Hyper_GC_specific	intron_RNF32,Prom_RNF32,5UTR_RNF32	---	SINE,DNA	---	shore	shelf	---	protein-coding(ring finger protein 32)
RNU6-81	2	131918601	131919600	3.65455	4.16633	9.71212	0.757744	0.017136	0.00350311	0.924576	0.203609	0.154836	Hyper_GC_specific	intron_RNU6-81,5UTR_RNU6-81,5UTR_LOC401010,Prom_LOC401010,3UTR_LOC401010,Prom_RNU6-81	---	Simple_repeat	cgi	shore	---	---	pseudo(nucleolar complex associated 2 homolog (S. cerevisiae) pseudogene)
ROR2	9	93751401	93752400	0.581406	0.694389	8.27097	0.804408	0.00353046	0.00252911	0.924576	0.142365	0.154836	Hyper_GC_specific	intron_ROR2,5UTR_ROR2,Prom_ROR2,cExon_ROR2	---	Low_complexity	cgi	---	---	---	protein-coding(receptor tyrosine kinase-like orphan receptor 2)
RORA	15	59307001	59308000	0.41529	1.15731	2.71522	0.00426861	0.0193186	0.00208114	0.218109	0.212108	0.154836	Hyper_GC_specific	intron_RORA,Prom_RORA	---	---	cgi	shore	---	---	protein-coding(RAR-related orphan receptor A)
RPA4	X	96025401	96026400	2.65786	2.39178	8.02035	0.552354	0.0017373	0.000230391	0.924576	0.142365	0.0861896	Hyper_GC_specific	Prom_RPA4,5UTR_RPA4,intron_DIAPH2,cExon_RPA4	exon1_RPA4	tRNA	---	---	---	---	protein-coding(replication protein A4, 30kDa)
RPAP3	12	46384201	46385200	0.166116	1.54309	2.17217	0.0412372	0.453005	0.000214879	0.337754	0.824353	0.0832963	Hyper_GC_specific	intron_RPAP3,Prom_RPAP3	---	SINE	---	shore	---	---	protein-coding(RNA polymerase II associated protein 3)
RPL13AP3	14	55302601	55303600	5.81406	5.16934	11.8634	0.00483038	0.0413842	0.0582755	0.219343	0.24467	0.297085	Hyper_GC_specific	Prom_RPL13AP3,5UTR_RPL13AP3,3UTR_RPL13AP3	exon1_RPL13AP3	LINE	cgi	shore	---	---	pseudo(ribosomal protein L13a pseudogene 3)
RPL22L1	3	172071201	172072200	1.5781	2.00601	3.63422	0.701619	0.128081	0.00697223	0.924576	0.350861	0.187596	Hyper_GC_specific	Prom_RPL22L1	---	SINE	---	shore	---	promShore_RPL22L1	protein-coding(ribosomal protein L22-like 1)
RPL39L	3	188339201	188340200	1.24587	3.31764	15.2888	0.0431635	0.0100562	0.00648636	0.341202	0.180046	0.181014	Hyper_Early_onset	intron_RPL39L,Prom_RPL39L,5UTR_RPL39L	exon1_RPL39L	SINE,Low_complexity	cgi	shore	---	---	protein-coding(ribosomal protein L39-like)
RPLP2	11	800801	801800	0.913638	1.62024	3.00763	0.00957286	0.508501	0.117171	0.268664	0.865387	0.349897	Hyper_GC_specific	cExon_RPLP2,3UTR_SNORA52,intron_RPLP2,Prom_SNORA52,Prom_RPLP2,5UTR_SNORA52	---	SINE	---	shore	---	---	snoRNA(small nucleolar RNA, H/ACA box 52)
RPRML	17	42410201	42411200	1.99339	2.23748	7.35198	0.646437	0.000761565	0.00217609	0.924576	0.113295	0.154836	Hyper_GC_specific	3UTR_RPRML,cExon_RPRML,Prom_RPRML	exon1_RPRML	---	cgi	shore	---	---	protein-coding(reprimo-like)
RPS10	6	34502801	34503800	1.16281	0.462926	3.25826	0.169486	0.00181123	0.000202699	0.482455	0.142365	0.0797777	Hyper_GC_specific	Prom_RPS10-NUDT3,Prom_RPS10	---	SINE	---	shore	---	promShore_RPS10	protein-coding(ribosomal protein S10)
RPS10-NUDT3	6	34502801	34503800	1.16281	0.462926	3.25826	0.169486	0.00181123	0.000202699	0.482455	0.142365	0.0797777	Hyper_GC_specific	Prom_RPS10-NUDT3,Prom_RPS10	---	SINE	---	shore	---	promShore_RPS10	protein-coding(ribosomal protein S10)
RPS2P32	7	23495401	23496400	0.664464	1.15732	3.00763	0.476392	0.0488665	0.00377014	0.924576	0.259783	0.154836	Hyper_GC_specific	Prom_RPS2P32	---	SINE	---	shore	---	---	pseudo(ribosomal protein S2 pseudogene 32)
RPS8	1	45014801	45015800	0.83058	0.848697	3.25826	0.975027	0.00305918	0.00548083	0.98385	0.142365	0.164323	Hyper_GC_specific	Prom_SNORD55,Prom_RPS8,3UTR_SNORD46,Prom_SNORD46,cExon_RPS8,Prom_SNORD38B,Prom_SNORD38A,intron_RPS8,5UTR_SNORD46	---	SINE	---	shore	---	---	snoRNA(small nucleolar RNA, C/D box 46)
RRP1B	21	43902001	43903000	6.39547	6.2495	18.2129	0.87905	0.00464171	0.00182672	0.947749	0.14243	0.154836	Hyper_GC_specific	Prom_HSF2BP,intron_HSF2BP,Prom_RRP1B,cExon_HSF2BP,5UTR_HSF2BP	---	---	cgi	shore	---	---	protein-coding(heat shock transcription factor 2 binding protein)
RSPH6A	19	51010401	51011400	3.07315	2.46894	7.26843	0.454964	0.00218806	9.62384e-05	0.924576	0.142365	0.0489678	Hyper_GC_specific	intron_SYMPK,5UTR_RSPH6A,cExon_SYMPK,Prom_RSPH6A,3UTR_SYMPK	---	Simple_repeat	cgi	shore	---	promShore_RSPH6A	protein-coding(radial spoke head 6 homolog A (Chlamydomonas))
RSPH9	6	43720601	43721600	3.48844	3.24048	12.5318	0.803002	0.00539197	0.00282934	0.924576	0.147364	0.154836	Hyper_GC_specific	intron_RSPH9,cExon_RSPH9,5UTR_RSPH9,Prom_RSPH9	---	---	cgi	shore	---	---	protein-coding(radial spoke head 9 homolog (Chlamydomonas))
RSPO2	8	109163801	109164800	2.82397	3.85772	13.4508	0.241429	0.00190265	0.000147387	0.540007	0.142365	0.0656281	Hyper_GC_specific	Prom_RSPO2,intron_RSPO2,5UTR_RSPO2,cExon_RSPO2	---	---	cgi	---	---	---	protein-coding(R-spondin 2)
RSPO3	6	127482201	127483200	1.07975	1.77455	8.60517	0.511631	0.000440827	0.00042102	0.924576	0.103852	0.114661	Hyper_GC_specific	Prom_RSPO3,intron_RSPO3	---	---	cgi	shore	---	---	protein-coding(R-spondin 3)
RTEL1	20	61759201	61760200	6.39547	3.62625	15.3723	0.00866252	0.0390381	0.059701	0.262943	0.241224	0.301169	Hyper_GC_specific	Prom_RTEL1,Prom_RTEL1-TNFRSF6B,5UTR_RTEL1,5UTR_RTEL1-TNFRSF6B	---	LINE	cgi	shore	shelf	---	protein-coding(regulator of telomere elongation helicase 1)
RTEL1-TNFRSF6B	20	61759201	61760200	6.39547	3.62625	15.3723	0.00866252	0.0390381	0.059701	0.262943	0.241224	0.301169	Hyper_GC_specific	Prom_RTEL1,Prom_RTEL1-TNFRSF6B,5UTR_RTEL1,5UTR_RTEL1-TNFRSF6B	---	LINE	cgi	shore	shelf	---	protein-coding(regulator of telomere elongation helicase 1)
RTL1	14	100419001	100420000	7.39216	9.33568	16.542	0.203586	0.00120052	0.00017701	0.506418	0.128563	0.0716265	Hyper_GC_specific	Prom_MIR136,5UTR_MIR127,Prom_MIR127,Prom_MIR432,Prom_RTL1,3UTR_MIR127	---	---	cgi	shore	---	---	miscRNA(microRNA 127)
RTN4RL1	17	1874001	1875000	0.747522	1.003	5.43044	0.634223	0.0024886	0.00356861	0.924576	0.142365	0.154836	Hyper_GC_specific	Prom_RTN4RL1,cExon_RTN4RL1,intron_RTN4RL1,5UTR_RTN4RL1	---	Low_complexity	cgi	---	---	---	protein-coding(reticulon 4 receptor-like 1)
RUNX1T1	8	93184001	93185000	1.16281	0.925853	13.4508	0.780222	0.00147059	0.0013131	0.924576	0.142365	0.154836	Hyper_GC_specific	Prom_RUNX1T1,5UTR_RUNX1T1,cExon_RUNX1T1	exon1_RUNX1T1	Low_complexity	cgi	---	---	---	protein-coding(runt-related transcription factor 1; translocated to, 1 (cyclin D-related))
RXFP3	5	33972601	33973600	8.30578	8.17835	22.8078	0.896179	0.000256364	1.4497e-05	0.953711	0.0827881	0.00916885	Hyper_GC_specific	Prom_RXFP3,5UTR_RXFP3,cExon_RXFP3	exon1_RXFP3	---	cgi	---	---	---	protein-coding(relaxin/insulin-like family peptide receptor 3)
RYBP	3	72579201	72580200	2.24257	3.5491	5.09626	0.471511	0.105481	0.00659335	0.924576	0.327737	0.183054	Hyper_GC_specific	Prom_RYBP	---	SINE	cgi	shore	---	promShore_RYBP	protein-coding(RING1 and YY1 binding protein)
RYR2	1	235271201	235272200	1.07975	4.01202	5.59753	0.0128355	0.500357	0.00323095	0.292758	0.859811	0.154836	Hyper_Early_onset	Prom_RYR2	---	LINE	cgi	shore	---	---	protein-coding(ryanodine receptor 2 (cardiac))
SALL1	16	49742201	49743200	1.41199	1.08016	6.14056	0.120134	0.00161236	0.00246793	0.434014	0.142365	0.154836	Hyper_GC_specific	intron_SALL1,cExon_SALL1,Prom_SALL1,5UTR_SALL1	---	Simple_repeat,Low_complexity	cgi	---	---	---	protein-coding(sal-like 1 (Drosophila))
SALL3	18	74839401	74840400	2.74091	2.46894	9.2944	0.676955	0.00367903	0.000441415	0.924576	0.142365	0.114661	Hyper_GC_specific	Prom_SALL3	---	Low_complexity	cgi	---	shelf	---	protein-coding(sal-like 3 (Drosophila))
SARM1	17	23723001	23724000	2.65786	1.77455	11.1115	0.241938	0.00344838	0.00155227	0.540007	0.142365	0.154836	Hyper_GC_specific	intron_SARM1,5UTR_SARM1,Prom_SARM1,cExon_SARM1	---	SINE,Low_complexity	cgi	shore	---	promShore_VTN	protein-coding(sterile alpha and TIR motif containing 1)
SASH3	X	128740801	128741800	2.99009	3.16333	6.68362	0.749974	0.0129228	0.00669709	0.924576	0.195214	0.184397	Hyper_GC_specific	cExon_SASH3,Prom_SASH3,5UTR_SASH3	---	Simple_repeat	---	---	---	---	protein-coding(SAM and SH3 domain containing 3)
SATB2	2	200043201	200044200	2.99009	3.85772	15.1008	0.183267	0.000795122	0.000275615	0.488057	0.113295	0.0986765	Hyper_GC_specific	3UTR_FLJ32063,Prom_SATB2,5UTR_FLJ32063,5UTR_SATB2	---	---	cgi	shore	---	---	protein-coding(SATB homeobox 2)
SBSPON	8	74167001	74168000	1.91033	0.462926	7.22666	0.00200737	0.018717	0.0457939	0.218109	0.21085	0.276725	Hyper_GC_specific	cExon_SBSPON,intron_SBSPON,5UTR_SBSPON,Prom_SBSPON	---	Low_complexity	cgi	shore	---	---	protein-coding(somatomedin B and thrombospondin, type 1 domain containing)
SCARNA12	12	6946201	6947200	1.82728	3.62625	6.51652	0.00856144	0.00115182	4.34402e-05	0.262749	0.126682	0.0258128	Hyper_GC_specific	intron_PHB2,3UTR_SCARNA12,cExon_PHB2,Prom_SCARNA12,5UTR_SCARNA12	---	SINE	---	---	shelf	---	miscRNA(small Cajal body-specific RNA 12)
SCGB3A1	5	179949801	179950800	0.498348	1.46593	4.84562	0.159714	0.0191857	0.00447916	0.477288	0.212108	0.154836	Hyper_GC_specific	Prom_SCGB3A1,cExon_SCGB3A1,3UTR_SCGB3A1,intron_SCGB3A1	---	---	cgi	---	---	---	protein-coding(secretoglobin, family 3A, member 1)
SCIN	7	12595001	12596000	1.91033	1.8517	4.17726	0.906261	0.00220583	0.00044292	0.956069	0.142365	0.114661	Hyper_GC_specific	Prom_SCIN,5UTR_SCIN,intron_SCIN	---	LTR,SINE	---	---	---	---	protein-coding(scinderin)
SCRN1	7	29996001	29997000	0.498348	1.31162	2.84054	0.065074	0.0119785	0.00979489	0.381558	0.189646	0.201072	Hyper_GC_specific	5UTR_SCRN1,Prom_SCRN1,cExon_SCRN1,intron_SCRN1	---	LINE,SINE,Simple_repeat,Low_complexity	cgi	shore	---	promShore_SCRN1	protein-coding(secernin 1)
SCUBE1	22	42069001	42070000	1.66116	2.85471	6.76716	0.199361	0.00544693	0.00132544	0.504988	0.147915	0.154836	Hyper_GC_specific	5UTR_SCUBE1,Prom_SCUBE1,cExon_SCUBE1,intron_SCUBE1	---	Low_complexity	cgi	---	---	---	protein-coding(signal peptide, CUB domain, EGF-like 1)
SDC2	8	97575601	97576600	1.24587	1.08016	12.49	0.552547	0.00108618	0.00116476	0.924576	0.12472	0.14689	Hyper_GC_specific	Prom_SDC2,5UTR_SDC2,intron_SDC2,cExon_SDC2	---	---	cgi	---	---	---	protein-coding(syndecan 2)
SDHAP3	5	1646801	1647800	1.99339	3.08617	8.93934	0.00586679	0.0191414	0.00803704	0.231114	0.212108	0.196113	Hyper_GC_specific	Prom_SDHAP3,5UTR_SDHAP3,intron_SDHAP3,3UTR_SDHAP3	---	SINE,Simple_repeat	cgi	shore	---	---	pseudo(succinate dehydrogenase complex, subunit A, flavoprotein pseudogene 3)
SDK1	7	3307601	3308600	0.332232	0.231462	3.09117	0.782206	0.00880332	0.00915257	0.924576	0.17371	0.196113	Hyper_GC_specific	Prom_SDK1,intron_SDK1,cExon_SDK1,5UTR_SDK1	---	Low_complexity	cgi	shore	---	---	protein-coding(sidekick cell adhesion molecule 1)
SDK2	17	69151801	69152800	0.913638	1.00301	6.43298	0.872476	7.13903e-05	0.00133076	0.945032	0.0350217	0.154836	Hyper_GC_specific	Prom_SDK2,5UTR_SDK2,cExon_SDK2	---	---	cgi	---	---	---	protein-coding(sidekick cell adhesion molecule 2)
SEC14L6	22	29272001	29273000	1.32893	2.93186	3.5089	0.00382309	0.586322	0.150977	0.218109	0.869488	0.395726	Hyper_GC_specific	Prom_SEC14L6,5UTR_SEC14L6,intron_SEC14L6,cExon_SEC14L6	---	SINE,DNA	---	---	shelf	---	protein-coding(SEC14-like 6 (S. cerevisiae))
SEC31B	10	102269001	102270000	1.91033	2.77756	10.3596	0.724825	0.0407281	0.00721606	0.924576	0.243252	0.18996	Hyper_GC_specific	Prom_SEC31B,5UTR_SEC31B,intron_SEC31B	---	---	cgi	shore	---	promShore_SEC31B	protein-coding(SEC31 homolog B (S. cerevisiae))
SELV	19	44697601	44698600	2.82397	2.00601	8.60516	0.559677	0.0102515	0.00202197	0.924576	0.181204	0.154836	Hyper_GC_specific	5UTR_SELV,Prom_SELV,intron_SELV,cExon_SELV	exon1_SELV	Simple_repeat,Low_complexity	cgi	shore	---	---	protein-coding(selenoprotein V)
SEPT2	2	241901401	241902400	0.747522	1.31162	3.25826	0.110365	0.00208816	0.00804994	0.42383	0.142365	0.196113	Hyper_GC_specific	Prom_SEPT2	---	SINE	---	shore	---	---	protein-coding(septin 2)
SEPT9	17	72880401	72881400	0.83058	2.23747	16.542	0.146288	0.000314022	0.000496948	0.462481	0.0944879	0.121542	Hyper_GC_specific	intron_SEPT9,cExon_SEPT9,Prom_SEPT9,5UTR_SEPT9	---	Low_complexity	cgi	---	---	---	protein-coding(septin 9)
SEZ6	17	24355601	24356600	3.40538	4.93787	10.3596	0.0657909	0.00086513	0.00187542	0.381558	0.114673	0.154836	Hyper_GC_specific	Prom_SEZ6,intron_SEZ6	---	Simple_repeat	cgi	shore	---	---	protein-coding(seizure related 6 homolog (mouse))
SEZ6L	22	24895201	24896200	1.32893	3.16333	5.59752	0.00557781	0.159281	0.0520789	0.226171	0.388009	0.284326	Hyper_GC_specific	intron_SEZ6L,Prom_SEZ6L,5UTR_SEZ6L,intron_MIR1302-1,cExon_SEZ6L	exon1_SEZ6L	Simple_repeat,Low_complexity	cgi	shore	---	---	protein-coding(seizure related 6 homolog (mouse)-like)
SFMBT2	10	7492401	7493400	0.747522	2.16032	11.3621	0.0148649	0.000583827	0.000228843	0.298011	0.112096	0.085788	Hyper_GC_specific	5UTR_SFMBT2,Prom_SFMBT2	---	Simple_repeat,Low_complexity	cgi	---	---	---	protein-coding(Scm-like with four mbt domains 2)
SFRP1	8	41285001	41286000	5.56489	5.32365	11.4875	0.811468	0.00367198	0.00104504	0.924576	0.142365	0.138509	Hyper_GC_specific	cExon_SFRP1,Prom_SFRP1,5UTR_SFRP1,intron_SFRP1	exon1_SFRP1	---	cgi	shore	---	---	protein-coding(secreted frizzled-related protein 1)
SGCZ	8	15138801	15139800	2.32562	5.4008	11.1742	0.0298484	0.009823	0.00505433	0.327049	0.178352	0.1586	Hyper_Early_onset	cExon_SGCZ,5UTR_SGCZ,Prom_SGCZ	---	---	cgi	shore	---	promShore_SGCZ	protein-coding(sarcoglycan, zeta)
SH3GL2	9	17568801	17569800	1.49504	1.08016	13.2837	0.681112	0.00237626	0.00457626	0.924576	0.142365	0.154836	Hyper_GC_specific	5UTR_SH3GL2,cExon_SH3GL2,intron_SH3GL2,Prom_SH3GL2	---	Low_complexity	cgi	---	---	---	protein-coding(SH3-domain GRB2-like 2)
SH3GL3	15	81906801	81907800	1.07975	3.70341	9.2944	0.0480142	0.000578301	0.000289093	0.351305	0.112096	0.1023	Hyper_Early_onset	5UTR_SH3GL3,intron_SH3GL3,cExon_SH3GL3,Prom_SH3GL3	exon1_SH3GL3	Low_complexity	cgi	---	---	---	protein-coding(SH3-domain GRB2-like 3)
SH3RF3	2	109112201	109113200	6.06323	5.70942	19.9882	0.599576	0.00564215	0.00312889	0.924576	0.15009	0.154836	Hyper_GC_specific	Prom_LOC100287216,5UTR_LOC100287216,3UTR_LOC100287216,intron_SH3RF3,Prom_SH3RF3,cExon_SH3RF3,5UTR_SH3RF3	exon1_SH3RF3	Low_complexity	cgi	---	---	---	protein-coding(SH3 domain containing ring finger 3)
SHANK2	11	70185401	70186400	5.06654	4.3978	15.8736	0.558545	0.000241532	0.00116609	0.924576	0.0797538	0.146974	Hyper_GC_specific	Prom_SHANK2,5UTR_SHANK2,intron_SHANK2,cExon_SHANK2	---	Simple_repeat	cgi	shore	---	promShore_SHANK2	protein-coding(SH3 and multiple ankyrin repeat domains 2)
SHC3	9	90982401	90983400	1.49504	1.54309	8.10388	0.910083	0.0120751	0.00496916	0.957248	0.190231	0.156996	Hyper_GC_specific	5UTR_SHC3,intron_SHC3,cExon_SHC3,Prom_SHC3	exon1_SHC3	Low_complexity	cgi	shore	---	---	protein-coding(SHC (Src homology 2 domain containing) transforming protein 3)
SHCBP1L	1	181188201	181189200	4.98348	4.39779	18.8812	0.208998	0.000646769	0.000515037	0.509565	0.113295	0.124711	Hyper_GC_specific	cExon_SHCBP1L,5UTR_SHCBP1L,intron_SHCBP1L,Prom_SHCBP1L	exon1_SHCBP1L	Simple_repeat	cgi	shore	---	---	protein-coding(SHC SH2-domain binding protein 1-like)
SHISA2	13	25523001	25524000	1.32893	1.77455	16.5002	0.744814	0.000927976	0.000835009	0.924576	0.118383	0.129685	Hyper_GC_specific	cExon_SHISA2,5UTR_SHISA2,Prom_SHISA2	---	---	cgi	---	---	---	protein-coding(shisa homolog 2 (Xenopus laevis))
SHISA6	17	11084201	11085200	1.41199	0.771541	5.34689	0.00410654	0.000125197	0.000415004	0.218109	0.0538218	0.114661	Hyper_GC_specific	Prom_SHISA6	---	Simple_repeat,Low_complexity	cgi	shore	---	---	protein-coding(shisa homolog 6 (Xenopus laevis))
SHISA8	22	40639801	40640800	0.166116	0.925852	2.33927	0.0528551	0.0585152	0.00582109	0.358966	0.274936	0.170966	Hyper_GC_specific	intron_SHISA8,cExon_SHISA8,Prom_SHISA8,5UTR_SHISA8	exon1_SHISA8	Low_complexity	cgi	shore	shelf	---	protein-coding(shisa homolog 8 (Xenopus laevis))
SHISA9	16	12902001	12903000	1.74422	3.31764	12.6153	0.0067589	0.00144457	0.00173321	0.244198	0.141756	0.154836	Hyper_GC_specific	Prom_SHISA9,5UTR_SHISA9	---	Low_complexity	cgi	shore	---	---	protein-coding(shisa homolog 9 (Xenopus laevis))
SHROOM1	5	132189401	132190400	4.98348	3.5491	10.0254	0.00162008	0.0402722	0.0710765	0.218109	0.242719	0.307439	Hyper_GC_specific	Prom_SHROOM1,5UTR_SHROOM1,intron_SHROOM1,cExon_SHROOM1	---	SINE,Low_complexity	cgi	shore	shelf	promShore_SHROOM1	protein-coding(shroom family member 1)
[truncated: 401 more rows]
