# Supplementary material for: Whole genome MBD-seq and RRBS analyses reveal that hypermethylation of gastrointestinal hormone receptors is associated with gastric carcinogenesis
Source: Exp Mol Med. 2018 Dec 3;50(12):156. doi: 10.1038/s12276-018-0179-x (PMC6277407; doi:10.1038/s12276-018-0179-x)
Supplement: Supplementary file 3 — Supplementary Table S6 [file 12276_2018_179_MOESM3_ESM.xlsx]

## Sheet: 819 genes
Supplementary Table S6. Number of genes associated with hypomethylated DMPs from MBD-seq data.
Gene	chr	begin	end	gm	im	gc	pVal_gmim	pVal_imgc	pVal_gmgc	fdr_gmim	fdr_imgc	fdr_gmgc	status (by YS, HJ)	feature (refGene.hg18)	1st Exon (src from HOMER)	repeat (repMask3.2.7)	cgi	shore	shelf	promoter associated shore/shelf	geneType (src from HOMER)
A1BG	19	63555201	63556200	4.40207	3.70341	1.42027	0.720454	0.0312241	0.00804875	0.924576	0.234058	0.196113	Hypo_GC_specific	5UTR_A1BG-AS1,cExon_A1BG,Prom_A1BG,intron_A1BG	exon1_A1BG-AS1	SINE	---	shore	shelf	---	miscRNA(A1BG antisense RNA 1)
A2ML1	12	8866201	8867200	2.32562	0.385771	0.250636	0.00447283	0.636409	0.00889595	0.218109	0.874802	0.196113	Hypo_GC_specific	Prom_A2ML1,5UTR_A2ML1,intron_A2ML1,cExon_A2ML1	---	LINE	---	---	---	---	protein-coding(alpha-2-macroglobulin-like 1)
ABHD16A	6	31777401	31778400	2.32562	0.694389	0.250636	0.000413206	0.0615341	0.000395218	0.156141	0.279334	0.113039	Hypo_GC_specific	Prom_ABHD16A,5UTR_ABHD16A,intron_ABHD16A,3UTR_ABHD16A,cExon_ABHD16A,Prom_MIR4646	---	---	---	shore	---	---	protein-coding(abhydrolase domain containing 16A)
ABR	17	957401	958400	2.74091	1.69739	0.334181	0.113206	0.0739114	0.00138696	0.427223	0.292581	0.154836	Hypo_GC_specific	Prom_ABR,intron_ABR	---	LINE,SINE	---	shore	---	---	protein-coding(active BCR-related)
ACR	22	49523201	49524200	2.74091	2.08317	0.334181	0.771797	0.0915329	0.00193464	0.924576	0.31493	0.154836	Hypo_GC_specific	Prom_ACR,5UTR_ACR,intron_ACR,cExon_ACR	---	---	---	---	---	---	protein-coding(acrosin)
ACRBP	12	6625601	6626600	4.65125	1.54308	0.835452	0.0044619	0.096793	0.00975144	0.218109	0.319918	0.200587	Hypo_Early_onset	Prom_ACRBP,intron_ACRBP,cExon_ACRBP	---	SINE	cgi	shore	---	---	protein-coding(acrosin binding protein)
ACTBL2	5	56813401	56814400	12.1265	11.8046	5.34689	0.802477	0.0306461	0.00752959	0.924576	0.234058	0.193587	Hypo_GC_specific	5UTR_ACTBL2,cExon_ACTBL2,Prom_ACTBL2	exon1_ACTBL2	---	---	---	---	---	protein-coding(actin, beta-like 2)
ACVRL1	12	50586201	50587200	3.32232	2.08317	0.334181	0.0135006	0.0281736	0.00789445	0.298011	0.233526	0.196113	Hypo_GC_specific	Prom_ACVRL1	---	SINE	cgi	shore	---	---	protein-coding(activin A receptor type II-like 1)
ADORA2A	22	23151601	23152600	5.731	4.93787	1.25318	0.658689	0.00142032	0.00151286	0.924576	0.140359	0.154836	Hypo_GC_specific	Prom_ADORA2A	---	SINE	---	shore	---	---	protein-coding(adenosine A2a receptor)
ADORA2B	17	15789401	15790400	2.5748	1.38878	0.16709	0.065823	0.00100235	0.00741493	0.381558	0.1222	0.192771	Hypo_GC_specific	intron_ADORA2B,cExon_ADORA2B,Prom_ADORA2B	---	---	cgi	shore	---	---	protein-coding(adenosine A2b receptor)
AGPAT3	21	44168601	44169600	4.90042	0.617234	0.668362	0.00425761	0.901085	0.0181013	0.218109	0.943077	0.229984	Hypo_Early_onset	Prom_AGPAT3,intron_AGPAT3	---	LTR,SINE	---	---	---	---	protein-coding(1-acylglycerol-3-phosphate O-acyltransferase 3)
AKAP2	9	111928401	111929400	2.82397	1.38878	0.751906	0.142002	0.555529	0.00747665	0.457192	0.869488	0.19328	Hypo_GC_specific	Prom_AKAP2,intron_AKAP2	---	---	---	---	---	---	protein-coding(A kinase (PRKA) anchor protein 2)
ALOX12B	17	7931001	7932000	3.48844	2.31463	0.501271	0.0702737	0.000530399	0.000615895	0.381558	0.111208	0.12908	Hypo_GC_specific	intron_ALOX12B,cExon_ALOX12B,5UTR_ALOX12B,Prom_MIR4314,Prom_ALOX12B	---	Simple_repeat,Low_complexity	---	---	---	---	protein-coding(arachidonate 12-lipoxygenase, 12R type)
ALOX15	17	4491601	4492600	3.65455	2.39178	0.918996	0.0682303	0.0641812	0.00920421	0.381558	0.284859	0.196113	Hypo_GC_specific	5UTR_ALOX15,Prom_ALOX15,cExon_ALOX15	---	Simple_repeat	cgi	shore	---	promShore_ALOX15	protein-coding(arachidonate 15-lipoxygenase)
ALOX15P1	17	6501401	6502400	3.73761	4.47495	1.50381	0.636253	0.0335776	0.000455295	0.924576	0.234058	0.114733	Hypo_GC_specific	Prom_ALOX15P1,intron_ALOX15P1,5UTR_ALOX15P1	---	SINE	cgi	shore	shelf	promShore_MIR4520A,promShelf_MIR4520A	pseudo(arachidonate 15-lipoxygenase pseudogene 1)
ANGPT4	20	843401	844400	4.23596	3.08617	1.58736	0.0072447	0.00077192	0.000160705	0.250564	0.113295	0.0663041	Hypo_GC_specific	intron_ANGPT4,Prom_ANGPT4	---	LINE	---	---	---	---	protein-coding(angiopoietin 4)
ANK1	8	41772601	41773600	3.23926	2.93186	0.584816	0.728936	0.0492001	0.00233135	0.924576	0.260403	0.154836	Hypo_GC_specific	intron_ANK1,Prom_ANK1	---	LINE,SINE	---	shore	---	---	protein-coding(ankyrin 1, erythrocytic)
ANKFN1	17	51585201	51586200	3.07315	1.62024	0.250636	0.0594577	0.0466946	0.00420117	0.373066	0.255461	0.154836	Hypo_GC_specific	5UTR_ANKFN1,cExon_ANKFN1,intron_ANKFN1,Prom_ANKFN1	---	---	---	---	---	---	protein-coding(ankyrin-repeat and fibronectin type III domain containing 1)
ANKRD13A	12	108920201	108921200	3.1562	1.62024	1.00254	0.000879764	0.116327	0.00216306	0.188465	0.337743	0.154836	Hypo_GC_specific	Prom_ANKRD13A	---	LINE,DNA	---	shore	shelf	promShelf_GIT2,promShore_GIT2,promShore_ANKRD13A	protein-coding(ankyrin repeat domain 13A)
ANXA5	4	122838401	122839400	2.24257	2.16032	0.104431	0.689995	0.00612391	0.00306657	0.924576	0.154958	0.154836	Hypo_GC_specific	Prom_ANXA5	---	LTR	---	shore	---	promShore_ANXA5	protein-coding(annexin A5)
AP1B1P1	22	30847001	30848000	5.23265	5.01503	1.75445	0.77492	0.00951639	0.000478188	0.924576	0.176888	0.117987	Hypo_GC_specific	Prom_AP1B1P1,5UTR_AP1B1P1	---	Satellite	---	---	---	---	pseudo(adaptor-related protein complex 1, beta 1 subunit pseudogene 1)
AP5S1	20	3747201	3748200	3.1562	1.08016	0.877225	0.00248931	0.126578	0.00193457	0.218109	0.348876	0.154836	Hypo_Early_onset	Prom_AP5S1	---	SINE,Simple_repeat	---	shore	---	promShore_AP5S1	protein-coding(adaptor-related protein complex 5, sigma 1 subunit)
APOA5	11	116167401	116168400	3.82067	3.31763	1.25318	0.641258	0.0412247	0.00435144	0.924576	0.244219	0.154836	Hypo_GC_specific	Prom_APOA5,5UTR_APOA5,intron_APOA5,cExon_APOA5	---	---	---	shore	shelf	promShelf_ZNF259	protein-coding(apolipoprotein A-V)
APOBEC3A	22	37682201	37683200	2.90703	1.46593	0.334181	0.0177704	0.0234958	0.00582648	0.305216	0.222326	0.17109	Hypo_GC_specific	Prom_APOBEC3A	---	---	---	---	---	---	protein-coding(APOBEC3A and APOBEC3B deletion hybrid)
APOBEC3G	22	37801401	37802400	4.40207	1.62024	0.668362	0.00360733	0.0473382	0.00775609	0.218109	0.256416	0.196113	Hypo_Early_onset	Prom_APOBEC3G	---	LTR,SINE,Simple_repeat	---	---	---	---	protein-coding(apolipoprotein B mRNA editing enzyme, catalytic polypeptide-like 3G)
ARHGAP22	10	49481601	49482600	3.82067	1.08016	1.00254	0.000200144	0.834665	0.00270386	0.0978404	0.906179	0.154836	Hypo_Early_onset	intron_ARHGAP22,Prom_ARHGAP22	---	DNA	---	shore	---	---	protein-coding(Rho GTPase activating protein 22)
ARHGAP40	20	36662401	36663400	2.99009	2.08317	0.626589	0.51235	0.0652008	0.00289923	0.924576	0.287013	0.154836	Hypo_GC_specific	Prom_ARHGAP40	---	Simple_repeat	---	shore	---	---	protein-coding(Rho GTPase activating protein 40)
ARL4D	17	38830601	38831600	2.74091	0.617234	0.334181	0.0152445	0.132583	0.00649247	0.298011	0.356008	0.181154	Hypo_Early_onset	Prom_ARL4D	---	SINE	---	shore	shelf	promShore_ARL4D,promShelf_ARL4D	protein-coding(ADP-ribosylation factor-like 4D)
ASB2	14	93512001	93513000	2.99009	2.23748	0.751907	0.458333	0.0221722	0.00986775	0.924576	0.220088	0.202101	Hypo_GC_specific	intron_ASB2,Prom_ASB2,5UTR_ASB2	---	Low_complexity	---	---	---	---	protein-coding(ankyrin repeat and SOCS box containing 2)
ASB6	9	131442801	131443800	2.49174	1.08016	0.417726	0.00488336	0.010198	0.00210601	0.219343	0.180804	0.154836	Hypo_GC_specific	intron_ASB6,cExon_ASB6,Prom_ASB6	---	LINE	cgi	shore	---	---	protein-coding(ankyrin repeat and SOCS box containing 6)
ATM	11	107598601	107599600	2.15951	1.31162	0	0.0341585	0.0104698	0.00289001	0.327049	0.182984	0.154836	Hypo_GC_specific	5UTR_ATM,intron_ATM,Prom_NPAT,Prom_ATM	---	SINE	cgi	shore	---	promShore_NPAT	protein-coding(ataxia telangiectasia mutated)
ATP6V0A4	7	138108401	138109400	3.65455	1.54309	1.42027	0.063119	0.887263	2.68682e-05	0.377938	0.936954	0.0165544	Hypo_Early_onset	intron_ATP6V0A4,5UTR_ATP6V0A4,Prom_ATP6V0A4	---	---	---	---	---	---	protein-coding(ATPase, H+ transporting, lysosomal V0 subunit a4)
ATP6V0E2	7	149200801	149201800	2.24257	0.617234	0	0.00526323	0.0349195	0.000449923	0.222743	0.234058	0.114661	Hypo_GC_specific	Prom_ATP6V0E2,5UTR_LOC401431,Prom_LOC401431,5UTR_ATP6V0E2,3UTR_LOC401431,intron_LOC401431	exon1_ATP6V0E2	SINE	cgi	shore	---	---	protein-coding(ATPase, H+ transporting V0 subunit e2)
AVP	20	3013801	3014800	3.82067	2.08317	0.877224	0.116886	0.0577757	0.00481172	0.431236	0.273396	0.154836	Hypo_GC_specific	Prom_AVP	---	SINE	---	shore	shelf	---	protein-coding(arginine vasopressin)
BCL2A1	15	78049801	78050800	2.65786	1.23447	0.417726	0.00090525	0.185619	0.0115077	0.190928	0.402627	0.212403	Hypo_GC_specific	cExon_BCL2A1,intron_BCL2A1,5UTR_BCL2A1,Prom_BCL2A1	exon1_BCL2A1	Low_complexity	---	---	---	---	protein-coding(BCL2-related protein A1)
BCORP1	Y	20124001	20125000	2.32562	1.77455	0	0.160145	0.000326414	0.00232211	0.47771	0.0960102	0.154836	Hypo_GC_specific	Prom_BCORP1,5UTR_BCORP1,intron_BCORP1,3UTR_BCORP1	---	SINE	cgi	shore	---	promShore_BCORP1	pseudo(BCL6 corepressor pseudogene 1)
BEST1	11	61473601	61474600	2.90703	1.77455	0.751906	0.129427	0.0397149	0.0057959	0.443093	0.242501	0.170395	Hypo_GC_specific	5UTR_BEST1,Prom_BEST1,intron_BEST1	exon1_BEST1	SINE	---	---	---	---	protein-coding(bestrophin 1)
BEST2	19	12722601	12723600	3.40538	1.6974	1.33672	0.0361188	0.567274	0.0050729	0.329308	0.869488	0.15894	Hypo_GC_specific	Prom_BEST2	---	SINE	---	---	shelf	---	protein-coding(bestrophin 2)
BK250D10.8	22	40677001	40678000	3.48844	1.77455	1.16963	0.00521201	0.767115	0.0151503	0.222543	0.893115	0.221433	Hypo_GC_specific	Prom_BK250D10.8	---	SINE	---	---	shelf	promShelf_CENPM	miscRNA(long intergenic non-protein coding RNA 634)
BMP8A	1	39728001	39729000	4.56819	2.62325	2.25572	0.00406023	0.741198	0.00581529	0.218109	0.888757	0.170839	Hypo_GC_specific	Prom_BMP8A	---	LINE,SINE	---	shore	---	---	protein-coding(bone morphogenetic protein 8a)
BTBD11	12	106235601	106236600	3.23926	0.385772	1.16963	0.00555892	0.00901149	0.00500373	0.225749	0.174704	0.157741	Hypo_Early_onset	Prom_BTBD11,5UTR_BTBD11	---	Low_complexity	cgi	shore	---	---	protein-coding(BTB (POZ) domain containing 11)
BTBD17	17	69868201	69869200	3.90373	3.78056	1.08609	0.88354	0.00949495	0.000299948	0.949187	0.176707	0.105198	Hypo_GC_specific	intron_BTBD17,Prom_BTBD17	---	LINE	---	shore	shelf	---	protein-coding(BTB (POZ) domain containing 17)
BTNL9	5	180400201	180401200	3.82067	2.39178	1.42027	0.158047	0.116289	0.00776685	0.477288	0.337686	0.196113	Hypo_GC_specific	Prom_BTNL9,intron_BTNL9	---	snRNA	---	---	---	---	protein-coding(butyrophilin-like 9)
C10orf122	10	127362201	127363200	2.99009	2.39178	0.918996	0.237962	0.0224523	0.00392914	0.537158	0.220441	0.154836	Hypo_GC_specific	Prom_C10orf122,Prom_LOC283038,intron_LOC283038	---	LTR,LINE	---	---	---	---	miscRNA(uncharacterized LOC283038)
C10orf96	10	118073401	118074400	3.1562	1.38878	1.08609	0.00876463	0.566215	0.00754917	0.263759	0.869488	0.193833	Hypo_GC_specific	5UTR_C10orf96,intron_C10orf96,Prom_C10orf96	---	Low_complexity	---	---	---	---	protein-coding(coiled-coil domain containing 172)
C14orf49	14	95011001	95012000	5.06654	2.23747	1.92154	0.00220398	0.69531	0.00249832	0.218109	0.880821	0.154836	Hypo_Early_onset	cExon_C14orf49,5UTR_C14orf49,Prom_C14orf49,intron_C14orf49	---	SINE,DNA	---	---	---	---	protein-coding(spectrin repeat containing, nuclear envelope family member 3)
C16orf5	16	4527201	4528200	3.1562	1.62024	0.16709	0.0162694	0.0071684	0.00175196	0.298011	0.16413	0.154836	Hypo_GC_specific	intron_C16orf5,Prom_C16orf5	---	LINE,DNA,Low_complexity	cgi	shore	---	---	protein-coding(chromosome 16 open reading frame 5)
C17orf74	17	7269001	7270000	3.65455	3.16333	1.08609	0.0935753	0.00447456	0.00152233	0.411919	0.142365	0.154836	Hypo_GC_specific	5UTR_C17orf74,intron_C17orf74,Prom_C17orf74,cExon_C17orf74	---	---	---	---	---	---	protein-coding(chromosome 17 open reading frame 74)
C18orf62	18	71268401	71269400	3.40538	1.6974	1.04431	0.00656879	0.10919	0.0086287	0.241139	0.329352	0.196113	Hypo_GC_specific	cExon_C18orf62,5UTR_C18orf62,Prom_C18orf62	---	---	---	---	---	---	protein-coding(chromosome 18 open reading frame 62)
C19orf55	19	40939001	40940000	3.23926	1.08016	0.584816	0.00979639	0.0809136	0.0131677	0.270265	0.303226	0.221433	Hypo_Early_onset	Prom_HSPB6,cExon_HSPB6,5UTR_HSPB6,intron_HSPB6,Prom_C19orf55	---	SINE	cgi	shore	---	promShore_HSPB6	protein-coding(heat shock protein, alpha-crystallin-related, B6)
C19orf59	19	7648001	7649000	2.65786	3.47194	0.417726	0.00565022	0.061942	0.122869	0.227332	0.280176	0.356837	Hypo_GC_specific	cExon_C19orf59,intron_C19orf59,Prom_C19orf59	---	LINE,SINE,Simple_repeat	---	---	shelf	---	protein-coding(chromosome 19 open reading frame 59)
C1orf168	1	57056201	57057200	3.23926	1.92886	0.584817	0.00448713	0.0506504	0.00187099	0.218109	0.262345	0.154836	Hypo_GC_specific	Prom_C1orf168,intron_C1orf168	---	SINE,Simple_repeat	---	---	---	---	protein-coding(chromosome 1 open reading frame 168)
C1orf170	1	905601	906600	4.1529	3.70341	1.42027	0.553312	0.0340306	0.00205755	0.924576	0.234058	0.154836	Hypo_GC_specific	intron_C1orf170,3UTR_C1orf170,Prom_C1orf170	---	---	---	---	shelf	---	miscRNA(chromosome 1 open reading frame 170)
C1orf86	1	2127401	2128400	2.90703	1.23447	0.751908	0.0091665	0.68212	0.0220008	0.265829	0.879431	0.238637	Hypo_GC_specific	5UTR_C1orf86,intron_C1orf86,Prom_C1orf86	---	SINE	---	shore	---	---	protein-coding(chromosome 1 open reading frame 86)
C21orf119	21	32686401	32687400	2.24257	0.848697	0.16709	0.066302	0.178949	0.000794441	0.381558	0.395316	0.129685	Hypo_GC_specific	Prom_URB1,Prom_C21orf119,5UTR_C21orf119,cExon_URB1,5UTR_URB1,intron_URB1,3UTR_C21orf119	---	Low_complexity	cgi	shore	---	promShore_URB1	protein-coding(URB1 ribosome biogenesis 1 homolog (S. cerevisiae))
C21orf2	21	44584401	44585400	3.57149	2.31463	1.50381	0.109373	0.133651	0.00629124	0.422912	0.357578	0.177596	Hypo_GC_specific	Prom_C21orf2	---	LTR	---	shore	---	promShore_C21orf2	protein-coding(chromosome 21 open reading frame 2)
C22orf34	22	48437201	48438200	2.49174	6.48096	1.08609	8.43037e-05	0.000195931	0.0685132	0.0490173	0.0702236	0.307439	Hypo_GC_specific	Prom_C22orf34	---	LTR	---	---	---	---	miscRNA(chromosome 22 open reading frame 34)
C2orf57	2	232165401	232166400	4.1529	1.54308	1.33672	0.00166292	0.589766	0.00321181	0.218109	0.869488	0.154836	Hypo_Early_onset	Prom_C2orf57,5UTR_C2orf57,cExon_C2orf57	---	SINE	---	---	---	---	protein-coding(chromosome 2 open reading frame 57)
C2orf71	2	29148801	29149800	3.40538	1.38878	1.00254	0.0275994	0.202769	0.00777733	0.327049	0.420544	0.196113	Hypo_Early_onset	cExon_C2orf71,Prom_C2orf71	exon1_C2orf71	---	---	---	---	---	protein-coding(chromosome 2 open reading frame 71)
C3orf36	3	135129801	135130800	3.82067	3.62625	1.81711	0.702682	0.0197439	0.00884056	0.924576	0.212961	0.196113	Hypo_GC_specific	3UTR_C3orf36,5UTR_C3orf36,Prom_C3orf36,cExon_C3orf36	exon1_C3orf36	LINE,SINE	---	shore	---	---	protein-coding(chromosome 3 open reading frame 36)
C3orf45	3	50290401	50291400	4.1529	2.54609	2.00508	0.473007	0.632875	0.00211685	0.924576	0.87463	0.154836	Hypo_GC_specific	Prom_C3orf45	---	LINE,SINE	---	shore	shelf	---	protein-coding(chromosome 3 open reading frame 45)
C4orf19	4	37262001	37263000	2.24257	1.15731	0	0.00368439	0.017948	0.00631893	0.218109	0.207039	0.178001	Hypo_GC_specific	5UTR_C4orf19,intron_C4orf19,Prom_C4orf19	---	Low_complexity	---	---	---	---	protein-coding(chromosome 4 open reading frame 19)
C5orf47	5	173346801	173347800	2.74091	2.16032	0.417726	0.616692	0.0639644	0.00867428	0.924576	0.284375	0.196113	Hypo_GC_specific	Prom_C5orf47	---	LINE,SINE	---	shore	---	---	protein-coding(chromosome 5 open reading frame 47)
C6orf123	6	167939801	167940800	3.82067	2.31463	1.25318	0.503447	0.481878	0.00427406	0.924576	0.844838	0.154836	Hypo_GC_specific	5UTR_C6orf123,intron_C6orf123,3UTR_C6orf123,Prom_C6orf123	---	---	cgi	shore	---	---	miscRNA(chromosome 6 open reading frame 123)
C6orf223	6	44076401	44077400	3.1562	0.848696	1.0652	0.00046243	0.698618	0.00496369	0.162416	0.881625	0.156874	Hypo_Early_onset	Prom_C6orf223,cExon_C6orf223,intron_C6orf223	---	LINE	---	shore	---	---	protein-coding(chromosome 6 open reading frame 223)
C7orf49	7	134503201	134504200	4.56819	1.54309	1.42027	0.00463318	0.787711	0.00560866	0.218109	0.897233	0.166496	Hypo_Early_onset	Prom_C7orf49,cExon_C7orf49,intron_C7orf49	---	Low_complexity	---	shore	shelf	---	protein-coding(chromosome 7 open reading frame 49)
C7orf58	7	120416401	120417400	2.65786	2.00601	0.584816	0.00805182	0.0640208	0.0168287	0.260403	0.284476	0.2233	Hypo_GC_specific	Prom_C7orf58,cExon_C7orf58,intron_C7orf58,5UTR_C7orf58	exon1_CPED1	---	---	---	---	---	protein-coding(cadherin-like and PC-esterase domain containing 1)
C9orf173	9	139266201	139267200	5.1496	2.16032	1.25318	0.00714597	0.0127059	0.000778144	0.248635	0.193564	0.129685	Hypo_Early_onset	5UTR_C9orf173,Prom_C9orf173,Prom_LOC100129722,intron_C9orf173,cExon_C9orf173,intron_LOC100129722,3UTR_LOC100129722	---	---	---	shore	shelf	promShelf_COBRA1,promShore_COBRA1	miscRNA(uncharacterized LOC100129722)
C9orf24	9	34388801	34389800	3.57149	1.08016	1.42027	0.0063417	0.55352	0.0111285	0.237439	0.869488	0.210361	Hypo_Early_onset	3UTR_FAM219A,Prom_C9orf24	---	SINE	---	shore	shelf	---	protein-coding(chromosome 9 open reading frame 24)
C9orf62	9	137375001	137376000	3.48844	3.31764	1.42027	0.732842	0.0204791	0.00883283	0.924576	0.215958	0.196113	Hypo_GC_specific	cExon_C9orf62,intron_C9orf62,Prom_C9orf62,5UTR_C9orf62	---	SINE,Simple_repeat	---	---	---	---	protein-coding(chromosome 9 open reading frame 62)
CA6	1	8927201	8928200	4.31902	3.31763	1.67091	0.20606	0.112382	0.00546779	0.508343	0.33319	0.164179	Hypo_GC_specific	Prom_CA6	---	SINE	---	---	---	---	protein-coding(carbonic anhydrase VI)
CABYR	18	19973201	19974200	3.07315	2.93186	0.417726	0.901616	0.0442904	0.00131927	0.954885	0.250476	0.154836	Hypo_GC_specific	Prom_CABYR,5UTR_CABYR,intron_CABYR	---	SINE,DNA	cgi	shore	---	---	protein-coding(calcium binding tyrosine-(Y)-phosphorylation regulated)
CACNB2	10	18469001	18470000	3.23926	2.7004	0.16709	0.821233	0.0019591	0.00508442	0.924576	0.142365	0.159172	Hypo_GC_specific	cExon_CACNB2,5UTR_CACNB2,Prom_CACNB2,intron_CACNB2	---	---	cgi	shore	---	---	protein-coding(calcium channel, voltage-dependent, beta 2 subunit)
CACNG2	22	35426801	35427800	2.82397	1.8517	0.334181	0.0754755	0.00161521	0.000702793	0.39079	0.142365	0.129685	Hypo_GC_specific	Prom_CACNG2,intron_CACNG2	---	---	---	shore	shelf	---	protein-coding(calcium channel, voltage-dependent, gamma subunit 2)
CADPS	3	62835801	62836800	2.5748	1.62024	0.16709	0.0288064	0.00735969	0.00253932	0.327049	0.166408	0.154836	Hypo_GC_specific	5UTR_CADPS,Prom_CADPS	---	---	cgi	shore	---	promShore_CADPS	protein-coding(Ca++-dependent secretion activator)
CALY	10	135000001	135001000	6.31241	6.71241	1.33672	0.844632	0.0581856	0.000228068	0.933025	0.274127	0.0856808	Hypo_GC_specific	intron_CALY,5UTR_CALY,Prom_CALY	---	Simple_repeat,Low_complexity	cgi	shore	---	promShore_CALY	protein-coding(calcyon neuron-specific vesicular protein)
CAMKK1	17	3738801	3739800	4.90042	3.08617	2.00509	0.0246079	0.0451599	0.00265899	0.322683	0.252114	0.154836	Hypo_GC_specific	intron_CAMKK1,Prom_CAMKK1	---	SINE,Simple_repeat	cgi	shore	shelf	---	protein-coding(calcium/calmodulin-dependent protein kinase kinase 1, alpha)
CAMP	3	48238401	48239400	3.07315	1.77455	0.417726	0.0523638	0.00247958	0.00342036	0.357931	0.142365	0.154836	Hypo_GC_specific	Prom_CAMP	---	SINE	---	---	---	---	protein-coding(cathelicidin antimicrobial peptide)
CAPN12	19	43927201	43928200	2.65786	3.78056	0.584816	0.00252795	0.0680592	0.14004	0.218109	0.28725	0.383644	Hypo_GC_specific	Prom_CAPN12	---	Satellite,SINE,Low_complexity	---	---	---	---	protein-coding(calpain 12)
CASP14	19	15020801	15021800	2.82397	1.15731	0.16709	0.029253	0.0808427	0.00183767	0.327049	0.303152	0.154836	Hypo_GC_specific	Prom_CASP14,5UTR_CASP14,intron_CASP14	---	LINE,SINE,Simple_repeat	---	---	---	---	protein-coding(caspase 14, apoptosis-related cysteine peptidase)
CATSPER2	15	41727601	41728600	2.07645	2.23748	0	0.871961	0.0128904	0.00749043	0.944842	0.195046	0.193408	Hypo_GC_specific	5UTR_CATSPER2,Prom_CATSPER2,intron_CATSPER2	---	---	cgi	shore	---	---	protein-coding(cation channel, sperm associated 2)
CAV1	7	115953601	115954600	3.73761	4.08918	0.668362	0.740598	0.0131093	0.00792656	0.924576	0.196058	0.196113	Hypo_GC_specific	5UTR_CAV1,intron_CAV1,Prom_CAV1,cExon_CAV1	---	Simple_repeat	cgi	shore	---	---	protein-coding(caveolin 1, caveolae protein, 22kDa)
CBFA2T3	16	87570001	87571000	3.48844	3.70341	0.16709	0.820747	0.00738891	0.000225181	0.924576	0.166537	0.0854388	Hypo_GC_specific	5UTR_CBFA2T3,cExon_CBFA2T3,Prom_CBFA2T3	---	---	---	---	---	---	protein-coding(core-binding factor, runt domain, alpha subunit 2; translocated to, 3)
CCDC144B	17	18469001	18470000	2.15951	1.46593	0	0.0278935	0.00897091	0.00289001	0.327049	0.174704	0.154836	Hypo_GC_specific	intron_CCDC144B,3UTR_CCDC144B,5UTR_CCDC144B,Prom_CCDC144B	exon1_CCDC144B	Simple_repeat	cgi	shore	---	promShore_CCDC144B	pseudo(coiled-coil domain containing 144B (pseudogene))
CCDC151	19	11405001	11406000	3.40538	1.08016	0.918998	0.00873684	0.766267	0.0101348	0.263481	0.893069	0.205975	Hypo_Early_onset	Prom_CCDC151,intron_CCDC151	---	SINE,DNA	---	shore	---	---	protein-coding(coiled-coil domain containing 151)
CCDC154	16	1433401	1434400	6.7277	5.09219	1.00254	0.0821299	0.00149526	0.00482747	0.401547	0.142365	0.154836	Hypo_GC_specific	5UTR_CCDC154,intron_CCDC154,Prom_CCDC154,cExon_CCDC154	---	---	cgi	shore	shelf	promShore_CCDC154	protein-coding(coiled-coil domain containing 154)
CCDC78	16	715201	716200	5.39877	1.92886	1.25318	0.0172791	0.488196	0.00995351	0.303587	0.849207	0.203342	Hypo_Early_onset	Prom_CCDC78,cExon_CCDC78,intron_CCDC78	---	---	---	shore	shelf	---	protein-coding(coiled-coil domain containing 78)
CCKAR	4	26101001	26102000	3.1562	1.08016	0.939884	0.00801614	0.772143	0.0057978	0.26006	0.894162	0.170439	Hypo_Early_onset	Prom_CCKAR,5UTR_CCKAR	---	LINE,SINE,Simple_repeat	---	---	---	---	protein-coding(cholecystokinin A receptor)
CCND3	6	42015601	42016600	3.32232	0.617234	1.0652	0.00699964	0.713294	0.0242143	0.246675	0.884707	0.244738	Hypo_Early_onset	intron_CCND3,5UTR_CCND3,Prom_CCND3,cExon_CCND3	---	---	---	shore	---	---	protein-coding(cyclin D3)
CCT8L2	22	15452801	15453800	4.31902	4.39779	1.6709	0.92851	0.101107	0.0085672	0.962624	0.32201	0.196113	Hypo_GC_specific	cExon_CCT8L2,5UTR_CCT8L2,Prom_CCT8L2	exon1_CCT8L2	---	---	---	---	---	protein-coding(chaperonin containing TCP1, subunit 8 (theta)-like 2)
CD177	19	48548401	48549400	2.65786	1.6974	0.501271	0.130217	0.0540375	0.000450882	0.443827	0.267184	0.114661	Hypo_GC_specific	Prom_CD177	---	Satellite,DNA,Low_complexity	---	---	---	---	protein-coding(CD177 molecule)
CD22	19	40512401	40513400	2.49174	0.848696	0.250636	0.0571781	0.0996026	0.00628501	0.367468	0.320139	0.177498	Hypo_GC_specific	Prom_CD22,intron_CD22	---	SINE,DNA,Simple_repeat	---	---	---	---	protein-coding(CD22 molecule)
CD24	Y	19613801	19614800	2.74091	2.54609	0.334181	0.745928	0.0583013	0.00191473	0.924576	0.274418	0.154836	Hypo_GC_specific	intron_TTTY14,5UTR_CD24,Prom_CD24,cExon_CD24	---	LINE	cgi	shore	---	promShore_CD24	protein-coding(CD24 molecule)
CDC34	19	480801	481800	3.57149	1.77455	0.751907	0.00731256	0.181526	0.0235737	0.251788	0.398127	0.244738	Hypo_GC_specific	Prom_CDC34	---	SINE	---	shore	---	---	protein-coding(cell division cycle 34 homolog (S. cerevisiae))
CDH26	20	58003201	58004200	1.41199	3.62625	0.459498	0.0148818	0.00420995	0.00362824	0.298011	0.142365	0.154836	Hypo_GC_specific	intron_CDH26,Prom_CDH26	---	LTR	---	---	---	---	protein-coding(cadherin 26)
CDH4	20	59507801	59508800	3.90373	4.32063	1.00254	0.778002	0.0927487	0.00424713	0.924576	0.316751	0.154836	Hypo_GC_specific	5UTR_CDH4,intron_CDH4,cExon_CDH4,Prom_CDH4	---	SINE	---	---	---	---	protein-coding(cadherin 4, type 1, R-cadherin (retinal))
CDHR4	3	49811201	49812200	4.40207	3.08617	1.83799	0.00122884	0.608716	0.0988589	0.218109	0.870098	0.333948	Hypo_GC_specific	intron_CDHR4,Prom_CDHR4,cExon_CDHR4	---	---	---	---	shelf	---	protein-coding(cadherin-related family member 4)
CDX1	5	149526801	149527800	3.90373	1.08016	0.501272	0.00254731	0.0498439	0.000247054	0.218109	0.261745	0.0901977	Hypo_Early_onset	Prom_CDX1,cExon_CDX1,intron_CDX1	---	SINE,Low_complexity	cgi	shore	---	---	protein-coding(caudal type homeobox 1)
CEACAM5	19	46903201	46904200	3.1562	1.15731	0.751906	0.0111083	0.168446	0.00959138	0.280579	0.394739	0.198329	Hypo_GC_specific	Prom_CEACAM5	---	---	---	---	---	---	protein-coding(carcinoembryonic antigen-related cell adhesion molecule 5)
CELSR3	3	48675001	48676000	2.99009	1.8517	0.16709	0.100256	0.0310155	5.33585e-05	0.413018	0.234058	0.0296715	Hypo_GC_specific	cExon_CELSR3,Prom_CELSR3,5UTR_CELSR3	---	Low_complexity	cgi	---	---	---	protein-coding(cadherin, EGF LAG seven-pass G-type receptor 3 (flamingo homolog, Drosophila))
CHAC1	15	39032001	39033000	2.5748	1.46593	0.522158	0.0245039	0.0134773	0.00345707	0.322683	0.197868	0.154836	Hypo_GC_specific	cExon_CHAC1,5UTR_CHAC1,Prom_CHAC1	---	Low_complexity	cgi	shore	---	promShore_CHAC1	protein-coding(ChaC, cation transport regulator homolog 1 (E. coli))
CHST14	15	38549401	38550400	3.32232	1.31162	0.417726	0.012323	0.0411182	0.00514459	0.28855	0.244062	0.160488	Hypo_Early_onset	Prom_CHST14	---	SINE,Low_complexity	---	shore	---	---	protein-coding(carbohydrate (N-acetylgalactosamine 4-0) sulfotransferase 14)
CHST5	16	74126401	74127400	3.23926	1.54309	0.626589	0.0109708	0.0771941	1.04069e-05	0.280172	0.298073	0.0066484	Hypo_GC_specific	Prom_CHST5,5UTR_CHST5,intron_CHST5	---	---	---	---	---	---	protein-coding(carbohydrate (N-acetylglucosamine 6-O) sulfotransferase 5)
CIB3	19	16144601	16145600	3.07315	2.93186	0.918996	0.819867	0.0431348	0.00087153	0.924576	0.247655	0.12976	Hypo_GC_specific	cExon_CIB3,5UTR_CIB3,intron_CIB3,Prom_CIB3	---	SINE,Simple_repeat,Low_complexity	---	---	---	---	protein-coding(calcium and integrin binding family member 3)
CILP	15	63290201	63291200	2.07645	2.16032	0	0.863858	0.00379222	0.000364348	0.941305	0.142365	0.113039	Hypo_GC_specific	intron_CILP,Prom_CILP,5UTR_CILP	---	---	---	---	---	---	protein-coding(cartilage intermediate layer protein, nucleotide pyrophosphohydrolase)
CLC	19	44919801	44920800	3.32232	2.62325	1.00254	0.779039	0.212167	0.00997824	0.924576	0.42696	0.203705	Hypo_GC_specific	5UTR_CLC,Prom_CLC,cExon_CLC,intron_CLC	---	DNA	---	---	---	---	protein-coding(Charcot-Leyden crystal protein)
CLDN14	21	36870601	36871600	3.07315	2.46894	0.835452	0.728783	0.0171801	0.00438818	0.924576	0.203839	0.154836	Hypo_GC_specific	Prom_CLDN14,5UTR_CLDN14	---	SINE	---	---	---	---	protein-coding(claudin 14)
CLDN15	7	100667601	100668600	4.40207	0.925849	2.17217	0.00831617	0.0819865	0.0019682	0.262749	0.304754	0.154836	Hypo_Early_onset	Prom_CLDN15,intron_CLDN15,5UTR_CLDN15	---	SINE	---	---	---	---	protein-coding(claudin 15)
CLDN3	7	72821201	72822200	7.80744	1.8517	1.75445	0.00120493	0.857602	0.00337811	0.215385	0.919636	0.154836	Hypo_Early_onset	3UTR_CLDN3,cExon_CLDN3,Prom_CLDN3	exon1_CLDN3	Simple_repeat	cgi	shore	---	---	protein-coding(claudin 3)
CLDN4	7	72883401	72884400	9.38556	1.8517	1.0652	0.00470635	0.137674	0.00551657	0.219343	0.362808	0.164885	Hypo_Early_onset	Prom_CLDN4,3UTR_CLDN4,cExon_CLDN4,5UTR_CLDN4	exon1_CLDN4	---	cgi	shore	---	---	protein-coding(claudin 4)
CLDN9	16	3002201	3003200	3.65455	1.69739	0.250636	0.00403691	0.0336552	0.00380456	0.218109	0.234058	0.154836	Hypo_GC_specific	5UTR_CLDN9,Prom_CLDN9	exon1_CLDN9	---	---	shore	---	---	protein-coding(claudin 9)
CMAS	12	22089001	22090000	2.90703	1.31162	0.334181	0.0560245	0.0743583	0.00669407	0.365108	0.293286	0.184356	Hypo_GC_specific	Prom_CMAS	---	LTR,SINE	---	shore	---	---	protein-coding(cytidine monophosphate N-acetylneuraminic acid synthetase)
CMTM8	3	32256001	32257000	2.40868	1.69739	0.250636	0.644716	0.0200199	0.00950033	0.924576	0.214173	0.197251	Hypo_GC_specific	Prom_CMTM8,intron_CMTM8	---	SINE	---	shore	---	---	protein-coding(CKLF-like MARVEL transmembrane domain containing 8)
CNNM4	2	96790001	96791000	2.65786	0.462925	0.125318	0.00635277	0.0889986	0.0100261	0.237439	0.310614	0.204415	Hypo_Early_onset	Prom_CNNM4,5UTR_CNNM4,cExon_CNNM4	exon1_CNNM4	Simple_repeat,Low_complexity	cgi	shore	---	promShore_CNNM4	protein-coding(cyclin M4)
COIL	17	52394401	52395400	2.40868	0.771544	0.16709	0.0582703	0.110286	0.00431605	0.370246	0.330675	0.154836	Hypo_GC_specific	Prom_COIL	---	LTR,LINE,SINE	---	shore	---	promShore_COIL	protein-coding(coilin)
COL2A1	12	46683201	46684200	2.5748	0.771542	0.250636	0.00167383	0.0655052	2.12404e-05	0.218109	0.28725	0.0132466	Hypo_GC_specific	intron_COL2A1,Prom_COL2A1	---	Simple_repeat	cgi	shore	shelf	---	protein-coding(collagen, type II, alpha 1)
CORO2B	15	66657001	66658000	2.07645	1.38878	0	0.209933	0.00212291	0.00885752	0.510454	0.142365	0.196113	Hypo_GC_specific	Prom_CORO2B	---	LINE,SINE	cgi	shore	---	---	protein-coding(coronin, actin binding protein, 2B)
CPA2	7	129693601	129694600	2.65786	1.08016	0.250636	0.0235452	0.0455389	0.00953945	0.322378	0.252829	0.197695	Hypo_GC_specific	intron_CPA2,cExon_CPA2,5UTR_CPA2,Prom_CPA2	---	---	---	---	---	---	protein-coding(carboxypeptidase A2 (pancreatic))
CPLX2	5	175231201	175232200	3.07315	2.46894	0.584816	0.145212	0.0418167	0.00465685	0.461021	0.245462	0.154836	Hypo_GC_specific	intron_CPLX2,Prom_CPLX2,5UTR_CPLX2	---	---	cgi	---	---	---	protein-coding(complexin 2)
CPLX3	15	72904201	72905200	3.82067	2.93186	0.626588	0.245219	0.0177525	0.000246252	0.54345	0.206093	0.0899734	Hypo_GC_specific	intron_LMAN1L,Prom_CPLX3,3UTR_LMAN1L,cExon_LMAN1L	---	LINE	---	---	---	---	protein-coding(complexin 3)
CPNE6	14	23610801	23611800	3.48844	1.8517	1.25318	0.0340758	0.21596	0.00434065	0.327049	0.430872	0.154836	Hypo_GC_specific	intron_CPNE6,Prom_CPNE6	---	---	---	---	---	---	protein-coding(copine VI (neuronal))
CPT1B	22	49363601	49364600	3.23926	2.00601	1.00254	0.0163129	0.00139729	0.00341222	0.298011	0.139139	0.154836	Hypo_GC_specific	5UTR_CPT1B,intron_CPT1B,intron_CHKB-CPT1B,Prom_CPT1B,cExon_CHKB,3UTR_CHKB-CPT1B,3UTR_CHKB,intron_CHKB	---	---	cgi	shore	shelf	promShore_CPT1B	protein-coding(carnitine palmitoyltransferase 1B (muscle))
CPXM2	10	125640401	125641400	3.82067	2.85471	1.58736	0.119454	0.0115114	0.00444539	0.434014	0.187252	0.154836	Hypo_GC_specific	cExon_CPXM2,5UTR_CPXM2,Prom_CPXM2,intron_CPXM2	exon1_CPXM2	Simple_repeat,Low_complexity	cgi	shore	---	promShore_CPXM2	protein-coding(carboxypeptidase X (M14 family), member 2)
CREBBP	16	3871001	3872000	2.99009	2.08317	0.584816	0.468789	0.068292	0.0064541	0.924576	0.28725	0.180388	Hypo_GC_specific	Prom_CREBBP	---	LINE,SINE	cgi	shore	shelf	promShore_CREBBP,promShelf_CREBBP	protein-coding(CREB binding protein)
CRX	19	53016801	53017800	2.65786	2.77756	0.501272	0.907699	0.0604886	0.000450908	0.956434	0.277614	0.114661	Hypo_GC_specific	Prom_CRX,5UTR_CRX,intron_CRX	---	---	---	---	---	---	protein-coding(cone-rod homeobox)
CSN1S2BP	4	71033601	71034600	4.56819	3.93487	0.417726	0.721452	0.0557033	0.00805001	0.924576	0.269786	0.196113	Hypo_GC_specific	intron_CSN1S2BP,5UTR_CSN1S2BP,Prom_CSN1S2BP	---	SINE,DNA	---	---	---	---	pseudo(casein alpha s2-like B, pseudogene)
CST11	20	23381401	23382400	3.98678	4.70641	1.3785	0.53284	0.00496749	0.00673897	0.924576	0.145126	0.184891	Hypo_GC_specific	cExon_CST11,5UTR_CST11,Prom_CST11	---	---	---	---	---	---	protein-coding(cystatin 11)
CST6	11	65535001	65536000	2.90703	1.15732	0.501272	0.00420673	0.131381	0.0106153	0.218109	0.354783	0.210361	Hypo_GC_specific	Prom_CST6	---	SINE	cgi	shore	---	promShore_CST6	protein-coding(cystatin E/M)
CST7	20	24877401	24878400	3.57149	4.86072	0.793679	0.00571861	0.0396027	0.0881029	0.228462	0.242426	0.32825	Hypo_GC_specific	cExon_CST7,intron_CST7,Prom_CST7,5UTR_CST7	---	LINE	---	---	---	---	protein-coding(cystatin F (leukocystatin))
CTDSPL	3	37878801	37879800	4.06984	1.46593	0.668362	0.0195938	0.0165792	0.00633225	0.313343	0.200871	0.178214	Hypo_Early_onset	Prom_CTDSPL,intron_CTDSPL	---	---	cgi	shore	---	---	protein-coding(CTD (carboxy-terminal domain, RNA polymerase II, polypeptide A) small phosphatase-like)
CTSG	14	24113601	24114600	5.31571	3.39479	1.92154	0.00844614	0.232894	0.0455757	0.262749	0.447736	0.276007	Hypo_GC_specific	intron_CTSG,cExon_CTSG,Prom_CTSG	---	---	---	---	---	---	protein-coding(cathepsin G)
CWH43	4	48683401	48684400	2.65786	1.77455	0.417727	0.612266	0.205575	1.19988e-05	0.924576	0.422452	0.00764283	Hypo_GC_specific	intron_CWH43,Prom_CWH43	---	SINE	cgi	shore	---	---	protein-coding(cell wall biogenesis 43 C-terminal homolog (S. cerevisiae))
CX3CL1	16	55962801	55963800	2.5748	1.62024	0.334181	0.0215049	0.0458438	0.000450659	0.318894	0.253657	0.114661	Hypo_GC_specific	Prom_CX3CL1	---	LINE,SINE	---	---	---	---	protein-coding(chemokine (C-X3-C motif) ligand 1)
CXADRP2	15	19269001	19270000	4.23596	5.86373	0.501271	0.0573075	0.0110868	0.00945266	0.367803	0.18435	0.196716	Hypo_GC_specific	3UTR_CXADRP2,5UTR_CXADRP2,Prom_CXADRP2	exon1_CXADRP2	---	---	---	---	---	pseudo(coxsackie virus and adenovirus receptor pseudogene 2)
CYP11A1	15	72444601	72445600	2.90703	3.00902	0.835453	0.862975	0.00707356	0.00128738	0.941035	0.163041	0.154836	Hypo_GC_specific	5UTR_CYP11A1,Prom_CYP11A1	---	SINE	cgi	shore	---	---	protein-coding(cytochrome P450, family 11, subfamily A, polypeptide 1)
CYP21A1P	6	32082201	32083200	3.57149	1.77455	1.3785	0.0257964	0.155066	0.00458857	0.325685	0.383957	0.154836	Hypo_GC_specific	intron_CYP21A1P,5UTR_CYP21A1P,Prom_CYP21A1P	---	---	---	---	---	---	pseudo(cytochrome P450, family 21, subfamily A, polypeptide 1 pseudogene)
CYP4F35P	18	14328001	14329000	2.15951	1.54309	0	0.478703	0.00876966	0.00143001	0.924576	0.17338	0.154836	Hypo_GC_specific	5UTR_CYP4F35P,intron_CYP4F35P,Prom_CYP4F35P	exon1_CYP4F35P	---	---	---	---	---	pseudo(cytochrome P450, family 4, subfamily F, polypeptide 35, pseudogene)
CYTH4	22	36007401	36008400	2.65786	2.31463	0.417726	0.692866	0.044153	0.00134724	0.924576	0.250138	0.154836	Hypo_GC_specific	Prom_CYTH4	---	LINE,SINE,Simple_repeat	---	---	---	---	protein-coding(cytohesin 4)
DAGLA	11	61203601	61204600	3.32232	1.46593	0.918997	0.00386614	0.0723682	0.00486993	0.218109	0.289751	0.155131	Hypo_GC_specific	Prom_DAGLA,5UTR_DAGLA,intron_DAGLA	---	LINE,Low_complexity	cgi	shore	---	---	protein-coding(diacylglycerol lipase, alpha)
DAGLB	7	6452801	6453800	2.74091	1.46593	0.417726	0.0847063	0.0937386	0.000392181	0.402653	0.317825	0.113039	Hypo_GC_specific	Prom_DAGLB,intron_DAGLB	---	SINE	---	shore	---	---	protein-coding(diacylglycerol lipase, beta)
DBH	9	135489401	135490400	2.07645	4.47495	1.00254	0.00530836	0.00572166	0.168149	0.222743	0.150758	0.402514	Hypo_GC_specific	Prom_DBH	---	Low_complexity	---	---	---	---	protein-coding(dopamine beta-hydroxylase (dopamine beta-monooxygenase))
DCDC2	6	24465601	24466600	2.90703	1.38878	0.56393	0.00351609	0.174847	0.0336518	0.218109	0.394739	0.244738	Hypo_GC_specific	cExon_KAAG1,5UTR_DCDC2,intron_DCDC2,Prom_KAAG1,Prom_DCDC2,5UTR_KAAG1,3UTR_KAAG1,cExon_DCDC2	exon1_DCDC2	SINE,Simple_repeat	cgi	shore	shelf	promShore_DCDC2	protein-coding(doublecortin domain containing 2)
DHX38	16	70684801	70685800	2.24257	0.771542	0.208863	0.0394226	0.00592004	0.00915481	0.334593	0.152818	0.196113	Hypo_GC_specific	Prom_DHX38,Prom_TXNL4B,5UTR_TXNL4B,intron_TXNL4B,intron_DHX38,5UTR_DHX38	---	---	cgi	shore	---	promShore_TXNL4B	protein-coding(thioredoxin-like 4B)
DKFZP434A062	9	138340401	138341400	2.90703	4.32064	0.668361	0.167422	0.00962414	0.00199664	0.482455	0.177345	0.154836	Hypo_GC_specific	3UTR_DKFZP434A062,5UTR_DKFZP434A062,Prom_DKFZP434A062,Prom_GPSM1	---	---	---	---	---	---	miscRNA(uncharacterized LOC26102)
DKFZp451B082	6	163687001	163688000	3.82067	3.78056	0.417726	0.885319	0.00028988	2.12134e-06	0.949933	0.0896933	0.00139024	Hypo_GC_specific	intron_DKFZp451B082,5UTR_DKFZp451B082,3UTR_DKFZp451B082,Prom_DKFZp451B082	exon1_DKFZp451B082	---	---	---	---	---	miscRNA(uncharacterized LOC401282)
DLG3	X	69581801	69582800	3.57149	2.23748	1.00254	0.00704025	0.0915003	0.0132822	0.246978	0.31488	0.221433	Hypo_GC_specific	intron_DLG3,Prom_DLG3,cExon_DLG3	---	Simple_repeat	cgi	shore	---	promShore_DLG3	protein-coding(discs, large homolog 3 (Drosophila))
DLGAP4	20	34429201	34430200	2.49174	1.54309	0.417726	0.0659092	0.0305842	0.00964907	0.381558	0.234058	0.199164	Hypo_GC_specific	intron_DLGAP4,Prom_DLGAP4	---	LINE,SINE	---	---	---	---	protein-coding(discs, large (Drosophila) homolog-associated protein 4)
DNMT3L	21	44505401	44506400	4.90042	3.39479	1.00254	0.10122	0.100938	0.00233031	0.414299	0.321957	0.154836	Hypo_GC_specific	intron_DNMT3L,5UTR_DNMT3L,Prom_DNMT3L,cExon_DNMT3L	---	Low_complexity	---	---	shelf	---	protein-coding(DNA (cytosine-5-)-methyltransferase 3-like)
DPEP1	16	88207401	88208400	3.57149	1.8517	0.417726	0.00992922	0.0323481	4.46918e-05	0.271612	0.234058	0.0263586	Hypo_GC_specific	Prom_DPEP1,intron_DPEP1	---	LINE,Low_complexity	---	---	---	---	protein-coding(dipeptidase 1 (renal))
DSCAM-AS1	21	40676601	40677600	2.24257	0.617233	0.16709	0.0048668	0.157648	0.0151112	0.219343	0.386367	0.221433	Hypo_GC_specific	5UTR_DSCAM-AS1,intron_DSCAM-AS1,intron_DSCAM,Prom_DSCAM-AS1	exon1_DSCAM-AS1	SINE,DNA	---	---	---	---	miscRNA(DSCAM antisense RNA 1)
DSCR9	21	37503601	37504600	3.23926	1.54308	0.835452	0.00407791	0.0945423	0.0038734	0.218109	0.31908	0.154836	Hypo_GC_specific	intron_DSCR9,Prom_DSCR9	---	LTR,SINE	---	---	---	---	miscRNA(Down syndrome critical region gene 9 (non-protein coding))
DUPD1	10	76487601	76488600	2.5748	1.54309	0.16709	0.147543	0.03677	0.00394696	0.463969	0.236839	0.154836	Hypo_GC_specific	5UTR_DUPD1,Prom_DUPD1,cExon_DUPD1,intron_DUPD1	exon1_DUPD1	LTR	---	---	---	---	protein-coding(dual specificity phosphatase and pro isomerase domain containing 1)
EBF2	8	25958801	25959800	2.82397	2.00601	0.417726	0.155058	0.0172902	0.000635688	0.474091	0.204295	0.129685	Hypo_GC_specific	Prom_EBF2	---	---	cgi	---	shelf	---	protein-coding(early B-cell factor 2)
ECRP	14	20457001	20458000	3.82067	2.39178	0.835452	0.129291	0.00483111	0.0079072	0.44292	0.143898	0.196113	Hypo_GC_specific	3UTR_ECRP,5UTR_ECRP,intron_ECRP,Prom_ECRP	---	---	---	---	---	---	pseudo(ribonuclease, RNase A family, 2 (liver, eosinophil-derived neurotoxin) pseudogene)
EFNA4	1	153303601	153304600	2.5748	1.003	0.334181	0.00778341	0.0580177	0.0085973	0.257163	0.273799	0.196113	Hypo_GC_specific	Prom_LOC100505666,intron_EFNA4,Prom_EFNA4	---	LINE,SINE,DNA	---	shore	---	promShore_LOC100505666	miscRNA(uncharacterized LOC100505666)
EGFL7	9	138672801	138673800	5.56489	1.92886	1.00254	0.000464089	0.254029	0.00562952	0.162849	0.468874	0.166914	Hypo_Early_onset	Prom_EGFL7,5UTR_EGFL7	exon1_EGFL7	---	cgi	shore	shelf	---	protein-coding(EGF-like-domain, multiple 7)
EGFLAM	5	38439201	38440200	2.90703	0.848699	0.83545	0.0160355	0.974699	0.00295921	0.298011	0.982564	0.154836	Hypo_Early_onset	5UTR_EGFLAM,cExon_EGFLAM,Prom_EGFLAM,intron_EGFLAM	exon1_EGFLAM	LTR,DNA	---	---	---	---	protein-coding(EGF-like, fibronectin type III and laminin G domains)
ELFN2	22	36151601	36152600	4.23596	3.70341	1.16963	0.813302	0.0320819	0.000247803	0.924576	0.234058	0.0903771	Hypo_GC_specific	intron_ELFN2,Prom_ELFN2	---	Simple_repeat	---	shore	---	---	protein-coding(extracellular leucine-rich repeat and fibronectin type III domain containing 2)
EPDR1	7	37926801	37927800	2.99009	2.23747	0.16709	0.131494	0.0408704	0.0081998	0.445291	0.2435	0.196113	Hypo_GC_specific	intron_EPDR1,Prom_EPDR1,5UTR_EPDR1,cExon_EPDR1	---	---	cgi	shore	shelf	---	protein-coding(ependymin related protein 1 (zebrafish))
EREG	4	75448801	75449800	2.99009	2.93187	0.313294	0.826523	0.00104766	0.00316668	0.924576	0.123122	0.154836	Hypo_GC_specific	5UTR_EREG,Prom_EREG	---	---	---	---	---	---	protein-coding(epiregulin)
ESM1	5	54316401	54317400	2.99009	2.39178	0.751905	0.0583142	0.0381622	0.00972076	0.370347	0.239035	0.200143	Hypo_GC_specific	5UTR_ESM1,intron_ESM1,cExon_ESM1,Prom_ESM1	exon1_ESM1	LINE	---	---	---	---	protein-coding(endothelial cell-specific molecule 1)
EXOSC6	16	68842601	68843600	2.24257	0.617234	0.208863	0.0438095	0.593051	0.00189195	0.34228	0.869488	0.154836	Hypo_GC_specific	Prom_EXOSC6,cExon_EXOSC6,5UTR_EXOSC6	---	Low_complexity	cgi	shore	---	promShore_EXOSC6	protein-coding(exosome component 6)
EXTL1	1	26219401	26220400	3.48844	1.62024	1.08609	0.0121917	0.551696	0.000102529	0.287524	0.869488	0.051626	Hypo_GC_specific	Prom_EXTL1	---	LINE,SINE	---	---	---	---	protein-coding(exostoses (multiple)-like 1)
FAAH	1	46632001	46633000	2.99009	0.848697	0.417726	0.00752348	0.0488652	0.00309526	0.254583	0.25978	0.154836	Hypo_Early_onset	cExon_FAAH,intron_FAAH,Prom_FAAH,5UTR_FAAH	---	LTR	cgi	shore	---	---	protein-coding(fatty acid amide hydrolase)
FAM120B	6	170456001	170457000	2.82397	1.38878	0.16709	0.0581026	0.00836688	0.00849218	0.369851	0.172616	0.196113	Hypo_GC_specific	Prom_FAM120B	---	LTR	---	shore	---	promShore_FAM120B	protein-coding(family with sequence similarity 120B)
FAM131C	1	16273001	16274000	3.32232	4.01202	1.16963	0.805562	0.0460594	0.00382686	0.924576	0.254135	0.154836	Hypo_GC_specific	Prom_FAM131C	---	SINE,Simple_repeat	---	shore	---	promShore_FAM131C	protein-coding(family with sequence similarity 131, member C)
FAM133B	7	92057601	92058600	2.49174	0.462925	0.417726	0.0237809	0.855915	0.00392032	0.322683	0.918941	0.154836	Hypo_Early_onset	Prom_FAM133B,3UTR_LOC728066,5UTR_LOC728066,Prom_LOC728066,5UTR_FAM133B	---	LINE,SINE	cgi	shore	---	promShore_FAM133DP	protein-coding(family with sequence similarity 133, member B)
FAM150A	8	53640201	53641200	2.65786	3.16333	0.501271	0.736315	0.0282674	0.00127652	0.924576	0.233911	0.154836	Hypo_GC_specific	Prom_FAM150A,cExon_FAM150A,5UTR_FAM150A	---	Low_complexity	cgi	shore	---	promShore_FAM150A	protein-coding(family with sequence similarity 150, member A)
FAM151A	1	54860601	54861600	3.57149	2.00601	1.08609	0.0508921	0.0499792	0.00463212	0.356755	0.261784	0.154836	Hypo_GC_specific	Prom_FAM151A,cExon_FAM151A,intron_FAM151A	---	SINE	---	---	---	---	protein-coding(family with sequence similarity 151, member A)
FAM160B2	8	22001401	22002400	2.65786	2.85471	0.313294	0.629044	0.00396953	0.00442738	0.924576	0.142365	0.154836	Hypo_GC_specific	Prom_FAM160B2	---	SINE,DNA	---	shore	---	promShore_FAM160B2	protein-coding(family with sequence similarity 160, member B2)
FAM167A	8	11362601	11363600	2.24257	1.62024	0.104431	0.24158	0.000674269	0.00964883	0.540007	0.113295	0.199159	Hypo_GC_specific	Prom_FAM167A	---	LINE	---	shore	---	promShore_FAM167A	protein-coding(family with sequence similarity 167, member A)
FAM180B	11	47564401	47565400	3.40538	2.7004	1.00254	0.656211	0.0578771	0.000965296	0.924576	0.273671	0.137465	Hypo_GC_specific	5UTR_FAM180B,intron_FAM180B,cExon_FAM180B,Prom_FAM180B	---	Low_complexity	---	---	shelf	---	protein-coding(family with sequence similarity 180, member B)
FAM209A	20	54533401	54534400	4.06984	2.31463	1.33672	0.0077281	0.0380453	0.00205722	0.257113	0.238779	0.154836	Hypo_GC_specific	intron_FAM209A,Prom_FAM209A,5UTR_GCNT7,Prom_GCNT7,cExon_FAM209A	---	DNA	---	---	---	---	protein-coding(glucosaminyl (N-acetyl) transferase family member 7)
FAM58BP	1	198449801	198450800	5.06653	3.78056	2.33927	0.00461863	0.197987	0.0285719	0.218109	0.416021	0.244738	Hypo_GC_specific	cExon_FAM58BP,3UTR_FAM58BP,Prom_FAM58BP	---	SINE,Simple_repeat	---	---	---	---	protein-coding(family with sequence similarity 58, member B, pseudogene)
FAM65B	6	25017401	25018400	4.23596	3.5491	1.56647	0.779469	0.15193	0.00796064	0.924576	0.379842	0.196113	Hypo_GC_specific	Prom_FAM65B	---	---	---	shore	---	---	protein-coding(family with sequence similarity 65, member B)
FAM69C	18	70275601	70276600	2.90703	0.771542	0.73102	0.0105456	0.720067	0.00684023	0.277922	0.885854	0.186685	Hypo_Early_onset	Prom_FAM69C	---	LINE	cgi	shore	---	promShore_FAM69C	protein-coding(family with sequence similarity 69, member C)
FAM75E1	9	89687801	89688800	3.07315	1.38878	1.00254	0.0271291	0.675742	0.00218518	0.327049	0.879218	0.154836	Hypo_GC_specific	intron_FAM75E1,Prom_FAM75E1,cExon_FAM75E1	---	---	---	---	---	---	protein-coding(family with sequence similarity 75, member E1)
FAM83A	8	124263201	124264200	4.31902	2.46894	1.46204	0.122588	0.125839	0.00995021	0.4366	0.34811	0.203303	Hypo_GC_specific	Prom_FAM83A,5UTR_FAM83A	---	LTR	---	---	---	---	protein-coding(family with sequence similarity 83, member A)
FAM83C	20	33341801	33342800	2.82397	2.31463	0.793679	0.531555	0.0227863	0.000123683	0.924576	0.220561	0.0603675	Hypo_GC_specific	intron_FAM83C,Prom_FAM83C	---	SINE	---	shore	---	---	protein-coding(family with sequence similarity 83, member C)
FAM98B	15	36532201	36533200	2.90703	1.23447	0.417726	0.0206317	0.0119114	0.00400748	0.318796	0.189118	0.154836	Hypo_GC_specific	Prom_FAM98B	---	LTR,SINE,DNA	---	shore	---	---	protein-coding(family with sequence similarity 98, member B)
FBXO41	2	73349201	73350200	4.73431	2.08316	1.44116	0.0466615	0.108422	0.00753408	0.348651	0.328522	0.193628	Hypo_Early_onset	intron_FBXO41,Prom_FBXO41,cExon_FBXO41	exon1_FBXO41	Simple_repeat,Low_complexity	cgi	shore	---	---	protein-coding(F-box protein 41)
FCER2	19	7669001	7670000	3.40538	1.15731	0.668362	0.000667043	0.258981	0.000633842	0.183343	0.473333	0.129685	Hypo_Early_onset	intron_FCER2,cExon_FCER2,Prom_FCER2	---	DNA	---	---	---	---	protein-coding(Fc fragment of IgE, low affinity II, receptor for (CD23))
FCHO1	19	17723001	17724000	4.23596	0.231463	0.835452	0.00247814	0.129005	0.00591428	0.218109	0.352182	0.172282	Hypo_Early_onset	5UTR_FCHO1,Prom_FCHO1,intron_FCHO1	---	SINE,DNA	---	---	shelf	---	protein-coding(FCH domain only 1)
FGF1	5	141973001	141974000	2.90703	1.62024	0.751906	0.00508	0.0785416	0.00145505	0.220124	0.2997	0.154836	Hypo_GC_specific	5UTR_FGF1,intron_FGF1,cExon_FGF1,Prom_FGF1	---	---	---	---	---	---	protein-coding(fibroblast growth factor 1 (acidic))
FGF22	19	589601	590600	6.14629	4.86072	0.417725	0.138569	0.0211524	0.00636451	0.454497	0.217945	0.178766	Hypo_GC_specific	Prom_FGF22	---	Simple_repeat	cgi	shore	shelf	promShelf_FGF22,promShore_FGF22	protein-coding(fibroblast growth factor 22)
FLJ20518	3	75795801	75796800	3.57149	2.31463	1.33672	0.0030429	0.137972	0.0155633	0.218109	0.362849	0.221433	Hypo_GC_specific	Prom_FRG2C,intron_FLJ20518,5UTR_FLJ20518,cExon_FRG2C,intron_FRG2C,5UTR_FRG2C,Prom_FLJ20518	exon1_FRG2C	---	---	---	---	---	protein-coding(FSHD region gene 2 family, member C)
FLJ42351	2	113118401	113119400	2.40868	0.925853	0	0.0209069	0.108701	0.00139355	0.318894	0.328522	0.154836	Hypo_GC_specific	Prom_SLC20A1,Prom_FLJ42351	---	SINE	---	shore	---	promShore_SLC20A1	miscRNA(uncharacterized LOC400999)
FLJ46257	22	46404201	46405200	2.82397	0.848695	0.250636	0.0168155	0.0708695	0.00148279	0.300011	0.28725	0.154836	Hypo_GC_specific	3UTR_FLJ46257,Prom_FLJ46257,5UTR_FLJ46257	exon1_FLJ46257	LTR	---	shore	shelf	---	miscRNA(uncharacterized LOC400932)
FOXD4	9	107401	108400	3.57149	4.70641	1.16963	0.10954	0.00256531	0.00253835	0.422912	0.142365	0.154836	Hypo_GC_specific	5UTR_FOXD4,Prom_FOXD4,cExon_FOXD4	exon1_FOXD4	---	cgi	shore	shelf	promShore_FOXD4	protein-coding(forkhead box D4)
FOXJ1	17	71649401	71650400	3.98678	1.8517	1.92154	0.0072338	0.871289	0.00640574	0.250328	0.927806	0.179495	Hypo_Early_onset	Prom_FOXJ1,intron_LOC100507218,3UTR_RNF157	---	---	---	shore	shelf	promShore_FOXJ1	protein-coding(forkhead box J1)
FRG1	4	191097001	191098000	3.98678	4.01202	1.6709	0.984189	0.0921592	0.00122008	0.989793	0.315817	0.1504	Hypo_GC_specific	Prom_FRG1	---	SINE	---	shore	---	promShore_LOC283788,promShore_FRG1	protein-coding(FSHD region gene 1)
FRG2C	3	75795801	75796800	3.57149	2.31463	1.33672	0.0030429	0.137972	0.0155633	0.218109	0.362849	0.221433	Hypo_GC_specific	Prom_FRG2C,intron_FLJ20518,5UTR_FLJ20518,cExon_FRG2C,intron_FRG2C,5UTR_FRG2C,Prom_FLJ20518	exon1_FRG2C	---	---	---	---	---	protein-coding(FSHD region gene 2 family, member C)
FRMD1	6	168221201	168222200	3.23926	2.16032	1.16963	0.00183627	0.0028532	0.000375495	0.218109	0.142365	0.113039	Hypo_GC_specific	Prom_FRMD1	---	Low_complexity	---	shore	shelf	promShelf_FRMD1,promShore_FRMD1	protein-coding(FERM domain containing 1)
FRMD4A	10	14412001	14413000	4.23596	3.16333	0.668362	0.175296	0.0265999	3.9309e-06	0.482455	0.228198	0.00256154	Hypo_GC_specific	Prom_FRMD4A,cExon_FRMD4A,5UTR_FRMD4A,intron_FRMD4A	---	Simple_repeat	---	---	---	---	protein-coding(FERM domain containing 4A)
FTO	16	52293801	52294800	3.48844	0.925852	1.16963	0.00180773	0.72328	0.000467409	0.218109	0.886212	0.115992	Hypo_Early_onset	Prom_FTO,intron_RPGRIP1L,Prom_RPGRIP1L	---	LINE,SINE,DNA	---	shore	---	---	protein-coding(RPGRIP1-like)
FUT7	9	139045401	139046400	6.39547	5.4008	2.00509	0.653231	0.131876	0.0033319	0.924576	0.355311	0.154836	Hypo_GC_specific	intron_FUT7,Prom_FUT7,5UTR_FUT7,cExon_FUT7,5UTR_C9orf139	---	---	cgi	shore	shelf	promShelf_ABCA2	protein-coding(fucosyltransferase 7 (alpha (1,3) fucosyltransferase))
GABARAP	17	7085801	7086800	3.07315	0.462925	0.334181	0.0200652	0.54627	0.00689722	0.315936	0.869488	0.187596	Hypo_Early_onset	intron_GABARAP,5UTR_GABARAP,Prom_GABARAP,cExon_GABARAP	exon1_GABARAP	---	cgi	shore	shelf	promShelf_PHF23	protein-coding(GABA(A) receptor-associated protein)
GABRG3	15	24799801	24800800	3.90373	1.77455	1.04432	0.0075566	0.533639	0.0332062	0.255106	0.869488	0.244738	Hypo_Early_onset	intron_GABRG3,Prom_GABRG3	---	---	---	shore	shelf	---	protein-coding(gamma-aminobutyric acid (GABA) A receptor, gamma 3)
GALNT8	12	4699801	4700800	3.40538	0.848696	0.584816	0.0154436	0.69155	0.00419237	0.298011	0.879685	0.154836	Hypo_Early_onset	cExon_GALNT8,intron_GALNT8,Prom_GALNT8,5UTR_GALNT8	exon1_GALNT8	LTR	---	---	---	---	protein-coding(UDP-N-acetyl-alpha-D-galactosamine:polypeptide N-acetylgalactosaminyltransferase 8 (GalNAc-T8))
GALNT9	12	131254601	131255600	5.89712	5.55511	2.75699	0.173286	0.0112576	0.00740889	0.482455	0.185447	0.192771	Hypo_GC_specific	intron_GALNT9,Prom_GALNT9	---	LTR,Simple_repeat	---	shore	---	---	protein-coding(UDP-N-acetyl-alpha-D-galactosamine:polypeptide N-acetylgalactosaminyltransferase 9 (GalNAc-T9))
GALP	19	61379001	61380000	4.48513	0.54008	0.417726	0.000320933	0.643769	0.000787362	0.139283	0.876826	0.129685	Hypo_Early_onset	intron_GALP,Prom_GALP,5UTR_GALP	---	Low_complexity	---	---	---	---	protein-coding(galanin-like peptide)
GALR3	22	36548001	36549000	2.32562	2.46894	0.0835452	0.565288	0.00159238	0.000848249	0.924576	0.142365	0.129685	Hypo_GC_specific	Prom_GALR3	---	SINE	---	shore	shelf	---	protein-coding(galanin receptor 3)
GAS7	17	9801601	9802600	3.57149	1.6974	0.334181	0.0213464	0.0303415	0.00704361	0.318894	0.234058	0.18778	Hypo_GC_specific	intron_GAS7,Prom_GAS7	---	SINE	---	---	---	---	protein-coding(growth arrest-specific 7)
GCK	7	44163801	44164800	3.90373	2.93186	1.25318	0.0614237	0.000834034	0.00236579	0.374729	0.113295	0.154836	Hypo_GC_specific	5UTR_GCK,intron_GCK,cExon_GCK,Prom_GCK	---	LINE	---	---	---	---	protein-coding(glucokinase (hexokinase 4))
GCNT7	20	54533401	54534400	4.06984	2.31463	1.33672	0.0077281	0.0380453	0.00205722	0.257113	0.238779	0.154836	Hypo_GC_specific	intron_FAM209A,Prom_FAM209A,5UTR_GCNT7,Prom_GCNT7,cExon_FAM209A	---	DNA	---	---	---	---	protein-coding(glucosaminyl (N-acetyl) transferase family member 7)
GFRA4	20	3591001	3592000	3.48844	4.24349	1.04431	0.696494	0.0275793	0.00299207	0.924576	0.231472	0.154836	Hypo_GC_specific	intron_GFRA4,Prom_GFRA4,cExon_GFRA4	---	---	---	shore	---	---	protein-coding(GDNF family receptor alpha 4)
GGT1	22	23310601	23311600	2.82397	1.62024	0.417726	0.04533	0.0324311	0.00746204	0.345322	0.234058	0.193201	Hypo_GC_specific	3UTR_FAM211B,Prom_GGT1,intron_GGT1	---	---	---	---	---	---	protein-coding(gamma-glutamyltransferase 1)
GGTLC1	20	23917601	23918600	3.23926	1.54309	1.12786	0.0728166	0.587516	0.00106354	0.385523	0.869488	0.138595	Hypo_GC_specific	Prom_GGTLC1	---	---	---	shore	---	promShore_GGTLC1	protein-coding(gamma-glutamyltransferase light chain 1)
GINS2	16	84278201	84279200	3.07315	0.694387	1.00254	0.0114425	0.257757	0.00628049	0.284233	0.472249	0.177449	Hypo_Early_onset	cExon_GINS2,Prom_GINS2,intron_GINS2	---	SINE	---	shore	---	---	protein-coding(GINS complex subunit 2 (Psf2 homolog))
GJB3	1	35018001	35019000	2.40868	1.08016	0.16709	0.000566164	0.0257985	0.000842095	0.175106	0.225366	0.129685	Hypo_GC_specific	Prom_GJB3	---	LINE,SINE,DNA	---	shore	---	---	protein-coding(gap junction protein, beta 3, 31kDa)
GLIS2	16	4322001	4323000	4.06984	2.93186	0.334181	0.143595	0.00099335	0.00312485	0.458783	0.121891	0.154836	Hypo_GC_specific	intron_GLIS2,cExon_GLIS2,Prom_GLIS2,5UTR_GLIS2	---	SINE	---	---	shelf	---	protein-coding(GLIS family zinc finger 2)
GLYCAM1	12	53290801	53291800	2.24257	0.848697	0.16709	0.069368	0.0970849	0.00392828	0.381558	0.319918	0.154836	Hypo_GC_specific	Prom_GLYCAM1	---	LINE,SINE,DNA	---	---	---	---	pseudo(glycosylation dependent cell adhesion molecule 1 (pseudogene))
GNAT1	3	50203601	50204600	3.65455	1.8517	1.42027	0.00416288	0.458152	0.0199815	0.218109	0.827504	0.23516	Hypo_GC_specific	cExon_GNAT1,intron_GNAT1,5UTR_GNAT1,Prom_GNAT1	---	SINE	---	shore	---	---	protein-coding(guanine nucleotide binding protein (G protein), alpha transducing activity polypeptide 1)
GNG4	1	233880201	233881200	3.1562	1.31162	0.584817	0.0111792	0.0851603	0.00664747	0.281491	0.308955	0.183942	Hypo_GC_specific	Prom_GNG4,5UTR_GNG4,intron_GNG4	---	Low_complexity	cgi	shore	---	promShore_GNG4	protein-coding(guanine nucleotide binding protein (G protein), gamma 4)
GPIHBP1	8	144366401	144367400	4.90042	3.93487	1.6709	0.477293	0.0104038	0.00694938	0.924576	0.182643	0.187596	Hypo_GC_specific	5UTR_GPIHBP1,intron_GPIHBP1,cExon_GPIHBP1,Prom_GPIHBP1	---	Low_complexity	---	---	---	---	protein-coding(glycosylphosphatidylinositol anchored high density lipoprotein binding protein 1)
GPLD1	6	24597001	24598000	3.82067	1.003	1.19052	0.0019032	0.67664	0.0010311	0.218109	0.879264	0.138509	Hypo_Early_onset	cExon_GPLD1,intron_GPLD1,5UTR_GPLD1,Prom_GPLD1	---	---	---	---	---	---	protein-coding(glycosylphosphatidylinositol specific phospholipase D1)
GPR124	8	37772601	37773600	4.06984	1.46593	0.835453	0.00100303	0.256	0.00446206	0.199188	0.470795	0.154836	Hypo_Early_onset	5UTR_GPR124,Prom_GPR124	---	SINE,Simple_repeat,Low_complexity	cgi	shore	---	---	protein-coding(G protein-coupled receptor 124)
GPR179	17	33753401	33754400	3.82067	2.5461	1.50381	0.123476	0.0551686	0.00171552	0.437363	0.269122	0.154836	Hypo_GC_specific	Prom_GPR179	---	SINE	---	---	---	---	protein-coding(G protein-coupled receptor 179)
GPR19	12	12739001	12740000	2.99009	2.23747	0.501272	0.0364453	0.0307508	0.00999825	0.329608	0.234058	0.203981	Hypo_GC_specific	intron_GPR19,5UTR_GPR19,Prom_GPR19	---	---	---	shore	---	---	protein-coding(G protein-coupled receptor 19)
GPR20	8	142446001	142447000	3.40538	1.8517	1.37849	0.00302681	0.204668	0.0124407	0.218109	0.421721	0.220262	Hypo_GC_specific	5UTR_GPR20,Prom_GPR20,intron_GPR20	---	LINE	---	---	---	---	protein-coding(G protein-coupled receptor 20)
GPR21	9	124836001	124837000	2.82397	0.694389	0.584817	0.00554243	0.607283	0.001339	0.225401	0.869488	0.154836	Hypo_Early_onset	intron_RABGAP1,Prom_GPR21	---	---	---	---	---	---	protein-coding(G protein-coupled receptor 21)
GPR39	2	132891201	132892200	6.97687	5.16935	1.31584	0.158283	0.0822734	0.00720444	0.477288	0.305253	0.189804	Hypo_GC_specific	intron_GPR39,cExon_GPR39,Prom_GPR39	exon1_GPR39	---	cgi	shore	---	---	protein-coding(G protein-coupled receptor 39)
GPR84	12	53043201	53044200	5.06654	6.48096	1.25318	0.151094	0.0128462	0.00444779	0.468862	0.194681	0.154836	Hypo_GC_specific	Prom_GPR84,5UTR_GPR84,cExon_GPR84,intron_GPR84	---	---	---	---	---	---	protein-coding(G protein-coupled receptor 84)
GPSM1	9	138340401	138341400	2.90703	4.32064	0.668361	0.167422	0.00962414	0.00199664	0.482455	0.177345	0.154836	Hypo_GC_specific	3UTR_DKFZP434A062,5UTR_DKFZP434A062,Prom_DKFZP434A062,Prom_GPSM1	---	---	---	---	---	---	miscRNA(uncharacterized LOC26102)
GREM1	15	30797801	30798800	3.1562	2.16032	0.313294	0.0294588	0.00156126	0.00108338	0.327049	0.142365	0.139623	Hypo_GC_specific	intron_GREM1,Prom_GREM1	---	---	cgi	---	---	---	protein-coding(gremlin 1)
GRIA1	5	152851001	152852000	4.56819	2.23748	0.584817	0.00414715	0.0451907	0.00259317	0.218109	0.252199	0.154836	Hypo_Early_onset	intron_GRIA1,5UTR_GRIA1,cExon_GRIA1,Prom_GRIA1	---	Simple_repeat	---	---	---	---	protein-coding(glutamate receptor, ionotropic, AMPA 1)
GRIK4	11	120035601	120036600	4.1529	2.31463	1.42027	0.00595872	0.0231549	0.00206826	0.232994	0.22105	0.154836	Hypo_GC_specific	cExon_GRIK4,intron_GRIK4,Prom_GRIK4,5UTR_GRIK4	---	SINE	---	---	---	---	protein-coding(glutamate receptor, ionotropic, kainate 4)
GRIN2D	19	53589601	53590600	2.49174	0.925852	0.417726	0.00647332	0.0666588	9.39333e-05	0.239372	0.28725	0.0480762	Hypo_GC_specific	5UTR_GRIN2D,intron_GRIN2D,Prom_GRIN2D	---	Simple_repeat,Low_complexity	---	shore	shelf	promShelf_KDELR1	protein-coding(glutamate receptor, ionotropic, N-methyl D-aspartate 2D)
GRM6	5	178355201	178356200	3.65455	4.16633	1.50381	0.698383	0.0418521	0.00380511	0.924576	0.24557	0.154836	Hypo_GC_specific	Prom_GRM6	---	SINE,Simple_repeat	---	shore	---	promShore_GRM6	protein-coding(glutamate receptor, metabotropic 6)
GSTM3	1	110084401	110085400	2.24257	0.925853	0	0.00597265	0.0608129	0.016685	0.23306	0.277959	0.222387	Hypo_GC_specific	3UTR_GSTM3,cExon_GSTM3,5UTR_GSTM3,intron_GSTM3,Prom_GSTM3	---	LINE	cgi	shore	---	promShore_GSTM3	protein-coding(glutathione S-transferase mu 3 (brain))
GSTO1	10	106003401	106004400	2.82397	0.925851	0.501271	0.0256272	0.54625	0.00117834	0.325188	0.869488	0.147841	Hypo_GC_specific	intron_GSTO1,Prom_GSTO1,5UTR_GSTO1	---	LTR	---	shore	---	---	protein-coding(glutathione S-transferase omega 1)
GTSF1L	20	41788401	41789400	3.07315	4.01202	0.918996	0.069836	0.00101517	0.00195904	0.381558	0.122523	0.154836	Hypo_GC_specific	intron_GTSF1L,cExon_GTSF1L,5UTR_GTSF1L,Prom_GTSF1L	exon1_GTSF1L	SINE	---	---	---	---	protein-coding(gametocyte specific factor 1-like)
GUCA1B	6	42269201	42270200	2.49174	2.08316	0.313294	0.569693	0.0788998	0.000690192	0.924576	0.300153	0.129685	Hypo_GC_specific	Prom_GUCA1B,intron_GUCA1B	---	LINE,SINE,Low_complexity	---	---	---	---	protein-coding(guanylate cyclase activator 1B (retina))
GUCA2B	1	42391201	42392200	2.65786	2.85471	0.501272	0.732858	0.0107225	0.00580396	0.924576	0.184155	0.170582	Hypo_GC_specific	5UTR_GUCA2B,cExon_GUCA2B,intron_GUCA2B,Prom_GUCA2B	---	LINE,SINE	---	---	---	---	protein-coding(guanylate cyclase activator 2B (uroguanylin))
GYG2P1	Y	13043601	13044600	1.07975	3.62625	0	0.0514596	0.0319214	0.00698737	0.356755	0.234058	0.187596	Hypo_GC_specific	Prom_GYG2P1	---	Simple_repeat	cgi	shore	---	promShore_GYG2P1	pseudo(glycogenin 2 pseudogene 1)
H19	11	1974601	1975600	7.05993	5.47796	2.08863	0.113551	0.0118576	0.00777642	0.4275	0.188841	0.196113	Hypo_GC_specific	3UTR_MIR675,3UTR_H19,5UTR_MIR675,Prom_H19,5UTR_H19	---	---	cgi	shore	---	promShore_MIR675	miscRNA(microRNA 675)
H2AFY2	10	71482001	71483000	2.49174	1.31162	0.16709	0.192658	0.0383023	0.00651185	0.497879	0.239296	0.181533	Hypo_GC_specific	intron_H2AFY2,5UTR_H2AFY2,Prom_H2AFY2	exon1_H2AFY2	---	cgi	shore	---	---	protein-coding(H2A histone family, member Y2)
HAMP	19	40465001	40466000	2.99009	1.54309	0.751907	0.168035	0.169033	0.00860201	0.482455	0.394739	0.196113	Hypo_GC_specific	5UTR_HAMP,Prom_HAMP,intron_HAMP,cExon_HAMP	---	LINE,SINE	---	---	shelf	---	protein-coding(hepcidin antimicrobial peptide)
HDAC10	22	49032801	49033800	3.40538	1.8517	0.835451	0.0171814	0.0321027	0.00754641	0.302831	0.234058	0.193792	Hypo_GC_specific	Prom_HDAC10,3UTR_MAPK12	---	Low_complexity	---	shore	---	promShore_HDAC10	protein-coding(histone deacetylase 10)
HIST3H2A	1	226711601	226712600	2.07645	4.32064	0.584817	0.000711444	0.000208087	0.0115392	0.184333	0.072929	0.212632	Hypo_GC_specific	cExon_HIST3H2BB,5UTR_HIST3H2BB,3UTR_HIST3H2A,cExon_HIST3H2A,Prom_HIST3H2BB,5UTR_HIST3H2A,Prom_HIST3H2A	---	Low_complexity	cgi	shore	---	---	protein-coding(histone cluster 3, H2a)
HIST3H2BB	1	226711601	226712600	2.07645	4.32064	0.584817	0.000711444	0.000208087	0.0115392	0.184333	0.072929	0.212632	Hypo_GC_specific	cExon_HIST3H2BB,5UTR_HIST3H2BB,3UTR_HIST3H2A,cExon_HIST3H2A,Prom_HIST3H2BB,5UTR_HIST3H2A,Prom_HIST3H2A	---	Low_complexity	cgi	shore	---	---	protein-coding(histone cluster 3, H2a)
HLA-F-AS1	6	29825601	29826600	2.74091	3.24048	0.689248	0.54816	0.0542281	0.00680792	0.924576	0.267561	0.186123	Hypo_GC_specific	3UTR_IFITM4P,5UTR_IFITM4P,Prom_IFITM4P,Prom_HLA-F-AS1	---	scRNA,LINE	---	shore	shelf	promShore_HLA-F-AS1	pseudo(interferon induced transmembrane protein 4 pseudogene)
HMGCS1	5	43348401	43349400	3.23926	0.231463	0.668362	0.00741201	0.0334535	0.00584141	0.252792	0.234058	0.171382	Hypo_Early_onset	intron_HMGCS1,5UTR_HMGCS1,Prom_HMGCS1	---	---	cgi	shore	---	---	protein-coding(3-hydroxy-3-methylglutaryl-CoA synthase 1 (soluble))
HMHB1	5	143171401	143172400	4.1529	3.39479	1.25318	0.115189	0.0270359	0.00997378	0.42948	0.229465	0.203632	Hypo_GC_specific	cExon_HMHB1,intron_HMHB1,Prom_HMHB1,5UTR_HMHB1	---	LINE,SINE,Low_complexity	---	---	---	---	protein-coding(histocompatibility (minor) HB-1)
HNF4A	20	42462801	42463800	3.65455	1.54309	1.16963	0.0462592	0.579035	0.00228222	0.347865	0.869488	0.154836	Hypo_Early_onset	intron_HNF4A,Prom_HNF4A,cExon_HNF4A,5UTR_HNF4A	---	---	---	---	---	---	protein-coding(hepatocyte nuclear factor 4, alpha)
HOMER2	15	81410801	81411800	2.5748	2.62325	0.522158	0.941046	0.00300579	0.00304881	0.966876	0.142365	0.154836	Hypo_GC_specific	Prom_HOMER2,intron_HOMER2	---	SINE	---	shore	---	---	protein-coding(homer homolog 2 (Drosophila))
HOPX	4	57242801	57243800	2.5748	1.00301	0.104431	0.011484	0.12517	0.000562818	0.284671	0.347321	0.12908	Hypo_GC_specific	Prom_HOPX	---	SINE	---	---	---	---	protein-coding(HOP homeobox)
HOXA10	7	27180601	27181600	3.40538	1.77455	1.00254	0.0112897	0.189966	0.00255861	0.282669	0.407093	0.154836	Hypo_GC_specific	Prom_HOXA10,intron_HOXA10	---	---	cgi	shore	---	promShore_HOXA10	protein-coding(homeobox A10)
HOXA11	7	27190801	27191800	7.3091	3.24048	0.334181	0.00775291	0.0197238	0.000531505	0.257114	0.212907	0.12638	Hypo_Early_onset	5UTR_HOXA11,5UTR_HOXA11-AS,Prom_HOXA11,Prom_HOXA11-AS,cExon_HOXA11	---	---	cgi	shore	shelf	promShore_HOXA11	protein-coding(homeobox A11)
HOXA11-AS	7	27190801	27191800	7.3091	3.24048	0.334181	0.00775291	0.0197238	0.000531505	0.257114	0.212907	0.12638	Hypo_Early_onset	5UTR_HOXA11,5UTR_HOXA11-AS,Prom_HOXA11,Prom_HOXA11-AS,cExon_HOXA11	---	---	cgi	shore	shelf	promShore_HOXA11	protein-coding(homeobox A11)
HOXA4	7	27136001	27137000	4.06984	1.08016	1.00254	0.00670056	0.861114	0.000244518	0.24315	0.921903	0.0894785	Hypo_Early_onset	5UTR_HOXA4,Prom_HOXA4,cExon_HOXA4,intron_HOXA4	exon1_HOXA4	Low_complexity	cgi	shore	---	---	protein-coding(homeobox A4)
HOXA5	7	27148201	27149200	3.40538	1.8517	0.417726	0.0111309	0.0430606	0.000611394	0.280876	0.247434	0.12908	Hypo_GC_specific	cExon_HOXA5,Prom_HOXA5,intron_HOXA5	---	---	cgi	shore	shelf	---	protein-coding(homeobox A5)
HOXA6	7	27153401	27154400	3.57149	3.08617	0.668362	0.207856	0.0311017	0.00461889	0.508343	0.234058	0.154836	Hypo_GC_specific	5UTR_HOXA-AS3,intron_HOXA-AS3,Prom_HOXA-AS3,5UTR_HOXA6,intron_HOXA6,cExon_HOXA6,Prom_HOXA6	---	Low_complexity	cgi	shore	shelf	promShore_HOXA6	protein-coding(homeobox A6)
HOXA9	7	27169801	27170800	4.48513	4.86072	0.751908	0.71292	0.00114701	0.00406887	0.924576	0.126682	0.154836	Hypo_GC_specific	intron_HOXA9,Prom_HOXA9,3UTR_HOXA10-HOXA9,cExon_HOXA9,intron_HOXA10-HOXA9	---	---	cgi	shore	shelf	---	protein-coding(homeobox A9)
HOXA-AS3	7	27145401	27146400	3.90373	1.31162	0.584817	0.00715925	0.0876369	0.00285699	0.248855	0.310614	0.154836	Hypo_Early_onset	Prom_HOXA-AS3	---	Simple_repeat,Low_complexity	cgi	shore	shelf	---	miscRNA(HOXA cluster antisense RNA 3)
HOXB4	17	44010601	44011600	2.65786	2.85471	0.417726	0.765914	0.0117726	0.00639385	0.924576	0.18831	0.179241	Hypo_GC_specific	cExon_HOXB4,5UTR_HOXB4,Prom_MIR10A,Prom_HOXB4	---	---	cgi	shore	shelf	promShore_HOXB4	protein-coding(homeobox B4)
HOXB5	17	44025401	44026400	2.15951	4.78357	0.417726	0.00192936	0.01837	0.163412	0.218109	0.209349	0.402514	Hypo_GC_specific	5UTR_HOXB5,intron_HOXB-AS3,intron_HOXB5,cExon_HOXB5,Prom_HOXB5	exon1_HOXB5	---	cgi	shore	shelf	---	protein-coding(homeobox B5)
HOXB6	17	44037801	44038800	2.40868	2.46894	0.16709	0.884996	0.00420843	0.00196199	0.949748	0.142365	0.154836	Hypo_GC_specific	intron_HOXB-AS3,5UTR_HOXB-AS3,Prom_HOXB6,3UTR_HOXB-AS3	---	Low_complexity	---	shore	shelf	---	protein-coding(homeobox B6)
HOXB-AS3	17	44028001	44029000	2.82397	3.70341	0.417726	0.000972987	0.0548663	0.116859	0.197045	0.268407	0.349363	Hypo_GC_specific	3UTR_HOXB6,intron_HOXB-AS3,5UTR_HOXB-AS3,Prom_HOXB-AS3,cExon_HOXB6	---	Simple_repeat	cgi	shore	shelf	promShelf_HOXB5,promShore_HOXB-AS3,promShore_HOXB5	miscRNA(HOXB cluster antisense RNA 3)
HOXC10	12	52663401	52664400	2.74091	2.08317	0.501271	0.148983	0.0237812	2.48966e-05	0.465996	0.222631	0.0154017	Hypo_GC_specific	Prom_HOXC10	---	---	---	shore	---	---	protein-coding(homeobox C10)
HOXC4	12	52732001	52733000	3.1562	1.003	0.0835452	0.00199413	0.000698789	0.0013383	0.218109	0.113295	0.154836	Hypo_Early_onset	Prom_HOXC4	---	---	cgi	shore	shelf	promShelf_HOXC4,promShore_HOXC4	protein-coding(homeobox C4)
HPCA	1	33123601	33124600	2.74091	1.23447	0.668362	0.0321596	0.129292	0.00888275	0.327049	0.352366	0.196113	Hypo_GC_specific	Prom_HPCA	---	LINE,SINE	cgi	shore	---	promShore_HPCA	protein-coding(hippocalcin)
HRH2	5	175040001	175041000	2.5748	1.77455	0.334181	0.0653335	0.00308733	0.00861134	0.381558	0.142365	0.196113	Hypo_GC_specific	intron_HRH2,Prom_HRH2	---	LINE	---	---	---	---	protein-coding(histamine receptor H2)
HS3ST6	16	1909201	1910200	2.40868	3.08617	0.16709	0.826358	0.0130444	0.00433221	0.924576	0.19552	0.154836	Hypo_GC_specific	Prom_HS3ST6	---	---	---	shore	---	promShore_HS3ST6	protein-coding(heparan sulfate (glucosamine) 3-O-sulfotransferase 6)
HSP90B3P	1	91873001	91874000	2.99009	1.77455	0.584817	0.024687	0.109134	0.0039662	0.322683	0.329261	0.154836	Hypo_GC_specific	Prom_HSP90B3P,5UTR_HSP90B3P,intron_HSP90B3P	---	---	---	---	---	---	pseudo(heat shock protein 90kDa beta (Grp94), member 3, pseudogene)
HSPA12B	20	3661401	3662400	4.1529	3.62625	1.92154	0.137558	0.00658078	0.00566893	0.453104	0.159377	0.16767	Hypo_GC_specific	intron_HSPA12B,5UTR_HSPA12B,Prom_HSPA12B	---	---	cgi	shore	---	---	protein-coding(heat shock 70kD protein 12B)
HSPB6	19	40939001	40940000	3.23926	1.08016	0.584816	0.00979639	0.0809136	0.0131677	0.270265	0.303226	0.221433	Hypo_Early_onset	Prom_HSPB6,cExon_HSPB6,5UTR_HSPB6,intron_HSPB6,Prom_C19orf55	---	SINE	cgi	shore	---	promShore_HSPB6	protein-coding(heat shock protein, alpha-crystallin-related, B6)
HTR3A	11	113351601	113352600	3.1562	2.62325	0.334181	0.115968	0.0329488	0.00607011	0.43014	0.234058	0.175002	Hypo_GC_specific	Prom_HTR3A,intron_HTR3A	---	SINE,Simple_repeat	---	---	---	---	protein-coding(5-hydroxytryptamine (serotonin) receptor 3A, ionotropic)
IFITM4P	6	29826001	29827000	3.57149	3.70341	0.877225	0.892713	0.0245234	0.000314157	0.953243	0.222631	0.109102	Hypo_GC_specific	3UTR_IFITM4P,5UTR_IFITM4P,Prom_IFITM4P	---	scRNA,LINE	---	shore	shelf	promShore_HLA-F-AS1	pseudo(interferon induced transmembrane protein 4 pseudogene)
IFNGR1	6	137583201	137584200	2.49174	0.92585	0.417726	0.00146109	0.524836	0.0089438	0.218109	0.869488	0.196113	Hypo_GC_specific	Prom_IFNGR1	---	LTR,LINE,DNA	---	shore	---	promShore_IFNGR1	protein-coding(interferon gamma receptor 1)
IFT52	20	41651201	41652200	2.74091	0.848699	0.334181	0.0621389	0.238353	0.00625765	0.376024	0.453427	0.177369	Hypo_GC_specific	Prom_IFT52	---	SINE	---	shore	---	---	protein-coding(intraflagellar transport 52 homolog (Chlamydomonas))
IGDCC4	15	63501201	63502200	2.24257	0.92585	0.208863	0.0333311	0.0482095	0.00103721	0.327049	0.25828	0.138509	Hypo_GC_specific	intron_IGDCC4,Prom_IGDCC4,cExon_IGDCC4	---	Simple_repeat	cgi	shore	---	---	protein-coding(immunoglobulin superfamily, DCC subclass, member 4)
IL12RB1	19	18058201	18059200	3.07315	0.540079	0.250636	0.00207502	0.823106	0.0113634	0.218109	0.901526	0.211304	Hypo_Early_onset	intron_IL12RB1,cExon_IL12RB1,5UTR_IL12RB1,Prom_IL12RB1	---	SINE,DNA	---	---	---	---	protein-coding(interleukin 12 receptor, beta 1)
IL16	15	79275201	79276200	3.32232	3.08617	1.25318	0.70158	0.0173586	0.00028703	0.924576	0.204754	0.101806	Hypo_GC_specific	Prom_IL16	---	SINE,DNA	---	---	---	---	protein-coding(interleukin 16)
IL19	1	205038601	205039600	3.07315	2.16032	0.835453	0.0956507	0.102696	0.000445841	0.411919	0.324056	0.114661	Hypo_GC_specific	Prom_IL19,intron_IL19,cExon_IL19,5UTR_IL19	---	---	---	---	---	---	protein-coding(interleukin 19)
IL22	12	66932401	66933400	2.74091	2.54609	0.668362	0.774616	0.0254605	9.64062e-05	0.924576	0.224231	0.0490397	Hypo_GC_specific	intron_IL22,Prom_IL22,cExon_IL22	---	---	---	---	---	---	protein-coding(interleukin 22)
IL28RA	1	24384401	24385400	2.49174	2.08317	0.250636	0.771183	0.00509663	0.00266259	0.924576	0.145757	0.154836	Hypo_GC_specific	intron_IL28RA,Prom_IL28RA	---	LINE,SINE	---	shore	---	---	protein-coding(interleukin 28 receptor, alpha (interferon, lambda receptor))
IL29	19	44479801	44480800	2.74091	2.23748	0.584817	0.562716	0.0299455	0.00580348	0.924576	0.234058	0.170573	Hypo_GC_specific	Prom_IL29,intron_IL29,cExon_IL29	---	SINE	---	---	---	---	protein-coding(interleukin 29 (interferon, lambda 1))
IL32	16	3055601	3056600	3.82067	1.8517	1.42027	0.0464484	0.24679	0.00552064	0.348086	0.461372	0.164964	Hypo_GC_specific	Prom_IL32,cExon_IL32,intron_IL32,5UTR_IL32	---	DNA	---	---	---	---	protein-coding(interleukin 32)
INO80C	18	31331001	31332000	2.5748	1.15732	0	0.0174621	0.0132357	0.00751112	0.303824	0.196688	0.193556	Hypo_GC_specific	intron_INO80C,5UTR_INO80C,cExon_INO80C,Prom_INO80C	---	SINE	cgi	shore	---	---	protein-coding(INO80 complex subunit C)
INPP5D	2	233632801	233633800	5.731	1.6974	0.501272	0.00690888	0.00134703	0.0043077	0.246561	0.13697	0.154836	Hypo_Early_onset	intron_INPP5D,cExon_INPP5D,5UTR_INPP5D,Prom_INPP5D	---	Simple_repeat	cgi	shore	---	---	protein-coding(inositol polyphosphate-5-phosphatase, 145kDa)
INPP5K	17	1365401	1366400	2.40868	1.08016	0.250636	0.0297832	0.181365	0.000156626	0.327049	0.397973	0.0656986	Hypo_GC_specific	Prom_INPP5K,intron_INPP5K,5UTR_INPP5K,Prom_LOC100306951	---	---	cgi	shore	---	---	protein-coding(inositol polyphosphate-5-phosphatase K)
ISM1	20	13148601	13149600	2.99009	3.31764	0.751906	0.730128	0.0451332	0.00557655	0.924576	0.252037	0.165854	Hypo_GC_specific	Prom_ISM1	---	---	cgi	shore	---	promShore_ISM1	protein-coding(isthmin 1 homolog (zebrafish))
ISOC2	19	60665801	60666800	2.24257	1.92886	0.0835452	0.0560321	0.00758917	0.00951356	0.365142	0.168462	0.197402	Hypo_GC_specific	Prom_ISOC2	---	LINE,SINE	---	shore	---	promShore_ISOC2	protein-coding(isochorismatase domain containing 2)
ITGAD	16	31312401	31313400	3.07315	1.23447	0.668361	0.000643912	0.0635559	0.000653807	0.180682	0.283423	0.129685	Hypo_GC_specific	intron_ITGAD,cExon_ITGAD,Prom_ITGAD	---	SINE	---	---	---	---	protein-coding(integrin, alpha D)
ITGAL	16	30391801	30392800	3.32232	2.00601	1.08609	0.0112538	0.0269325	0.00215267	0.282252	0.229015	0.154836	Hypo_GC_specific	intron_ITGAL,Prom_ITGAL	---	SINE	---	shore	---	---	protein-coding(integrin, alpha L (antigen CD11A (p180), lymphocyte function-associated antigen 1; alpha polypeptide))
ITGB2	21	45165001	45166000	6.31241	3.00902	1.75445	0.0218237	0.114416	0.00193086	0.318894	0.335761	0.154836	Hypo_Early_onset	5UTR_ITGB2,5UTR_LOC100505746,intron_LOC100505746,intron_ITGB2,Prom_LOC100505746,Prom_ITGB2	---	Simple_repeat	---	---	---	---	protein-coding(integrin, beta 2 (complement component 3 receptor 3 and 4 subunit))
ITGB4	17	71230601	71231600	3.07315	1.77455	0.584816	0.155242	0.0196074	0.00462087	0.474347	0.212346	0.154836	Hypo_GC_specific	intron_ITGB4,Prom_ITGB4	---	SINE	---	shore	shelf	---	protein-coding(integrin, beta 4)
ITM2C	2	231436201	231437200	3.23926	2.62325	0.835452	0.808771	0.0785668	0.000580162	0.924576	0.2997	0.12908	Hypo_GC_specific	Prom_ITM2C	---	LINE,SINE	---	shore	---	---	protein-coding(integral membrane protein 2C)
KAAG1	6	24465601	24466600	2.90703	1.38878	0.56393	0.00351609	0.174847	0.0336518	0.218109	0.394739	0.244738	Hypo_GC_specific	cExon_KAAG1,5UTR_DCDC2,intron_DCDC2,Prom_KAAG1,Prom_DCDC2,5UTR_KAAG1,3UTR_KAAG1,cExon_DCDC2	exon1_DCDC2	SINE,Simple_repeat	cgi	shore	shelf	promShore_DCDC2	protein-coding(doublecortin domain containing 2)
KANK3	19	8312601	8313600	2.74091	1.003	0.668362	0.0758586	0.610231	0.00749361	0.391358	0.87025	0.193458	Hypo_GC_specific	intron_KANK3,Prom_KANK3	---	SINE	---	shore	---	---	protein-coding(KN motif and ankyrin repeat domains 3)
KCNA10	1	110863801	110864800	2.5748	1.85171	0.250636	0.0641181	0.000404384	0.00466092	0.380598	0.102385	0.154836	Hypo_GC_specific	Prom_KCNA10	---	SINE,Simple_repeat	---	---	---	---	protein-coding(potassium voltage-gated channel, shaker-related subfamily, member 10)
KCNE2	21	34657401	34658400	2.74091	1.00301	0.584816	0.114785	0.547547	0.00141481	0.428698	0.869488	0.154836	Hypo_GC_specific	intron_KCNE2,5UTR_KCNE2,Prom_KCNE2	---	SINE,Simple_repeat	---	---	---	---	protein-coding(potassium voltage-gated channel, Isk-related family, member 2)
KCNH2	7	150304601	150305600	2.82397	1.8517	0.501271	0.0670624	0.000128721	0.00467057	0.381558	0.0548967	0.154836	Hypo_GC_specific	Prom_KCNH2,intron_KCNH2	---	SINE	---	shore	shelf	---	protein-coding(potassium voltage-gated channel, subfamily H (eag-related), member 2)
KCNIP1	5	169712401	169713400	3.98678	3.24048	1.33672	0.178803	0.0246532	1.35312e-05	0.483129	0.222631	0.00858267	Hypo_GC_specific	Prom_KCNIP1	---	DNA	---	---	---	---	protein-coding(Kv channel interacting protein 1)
KCNJ16	17	65612001	65613000	3.07315	1.08016	0.918998	0.000814742	0.827424	0.00591311	0.184333	0.902231	0.172254	Hypo_GC_specific	5UTR_KCNJ16,intron_KCNJ16,Prom_KCNJ16	---	---	---	---	---	---	protein-coding(potassium inwardly-rectifying channel, subfamily J, member 16)
KCNJ18	17	21247601	21248600	5.56489	3.78056	2.17217	0.0204113	0.0101549	0.00344533	0.318127	0.180713	0.154836	Hypo_GC_specific	intron_KCNJ12,Prom_KCNJ18	---	LINE,SINE	---	---	---	---	protein-coding(potassium inwardly-rectifying channel, subfamily J, member 18)
KCNJ4	22	37180001	37181000	3.40538	0.848697	0.16709	0.00555632	0.0527356	0.0032728	0.225698	0.26472	0.154836	Hypo_Early_onset	5UTR_KCNJ4,Prom_KCNJ4	---	Low_complexity	cgi	shore	---	---	protein-coding(potassium inwardly-rectifying channel, subfamily J, member 4)
KCNK15	20	42806001	42807000	4.31902	2.85471	1.25318	0.114195	0.00626978	0.00228681	0.427939	0.156138	0.154836	Hypo_GC_specific	Prom_KCNK15	---	LTR,LINE	---	shore	---	---	protein-coding(potassium channel, subfamily K, member 15)
KCNT1	9	137732001	137733000	2.99009	1.15731	0.751908	0.0716708	0.81148	0.00441521	0.383199	0.900082	0.154836	Hypo_GC_specific	Prom_KCNT1	---	---	---	shore	---	promShore_SOHLH1	protein-coding(spermatogenesis and oogenesis specific basic helix-loop-helix 1)
KDM8	16	27121601	27122600	2.82397	1.54309	0.710135	0.19338	0.129211	0.00837244	0.49862	0.352256	0.196113	Hypo_GC_specific	5UTR_KDM8,intron_KDM8,Prom_KDM8	---	LTR,SINE	cgi	shore	---	promShore_KDM8	protein-coding(lysine (K)-specific demethylase 8)
KIAA1644	22	43039201	43040200	1.91033	4.24349	0.334181	0.017687	0.0104983	0.00894078	0.304662	0.183167	0.196113	Hypo_GC_specific	5UTR_KIAA1644,intron_KIAA1644,Prom_KIAA1644	---	LINE,SINE	---	---	---	---	protein-coding(KIAA1644)
KIF1A	2	241384801	241385800	5.14959	7.63827	2.50636	0.00514345	0.00104931	0.0130498	0.221296	0.123122	0.221433	Hypo_GC_specific	cExon_KIF1A,intron_KIF1A,Prom_KIF1A	---	LTR	---	---	---	---	protein-coding(kinesin family member 1A)
KIF7	15	87998401	87999400	3.48844	2.08317	1.46204	0.10682	0.250331	0.00259466	0.422136	0.465019	0.154836	Hypo_GC_specific	intron_KIF7,Prom_KIF7	---	SINE	cgi	shore	---	---	protein-coding(kinesin family member 7)
KISS1	1	202432001	202433000	3.1562	3.00902	0.417726	0.765069	0.000343754	0.00256827	0.924576	0.0988971	0.154836	Hypo_GC_specific	5UTR_KISS1,Prom_KISS1,intron_KISS1	---	Low_complexity	---	---	---	---	protein-coding(KiSS-1 metastasis-suppressor)
KIT	4	55218001	55219000	3.57149	1.77455	0.939882	0.0577351	0.106934	0.00396749	0.368958	0.328522	0.154836	Hypo_GC_specific	5UTR_KIT,Prom_KIT,cExon_KIT	---	---	cgi	shore	---	---	protein-coding(v-kit Hardy-Zuckerman 4 feline sarcoma viral oncogene homolog)
KLF17	1	44356401	44357400	4.81736	3.31764	2.00508	0.483365	0.189031	0.0059707	0.924576	0.406112	0.173374	Hypo_GC_specific	cExon_KLF17,intron_KLF17,Prom_KLF17,5UTR_KLF17	---	LINE,Low_complexity	---	---	---	---	protein-coding(Kruppel-like factor 17)
KLHL35	11	74819201	74820200	1.74422	4.78357	0.668362	0.00108021	0.00720431	0.524783	0.204996	0.164559	0.852216	Hypo_GC_specific	Prom_KLHL35,cExon_KLHL35,5UTR_KLHL35	---	LTR,LINE	cgi	shore	shelf	promShore_KLHL35	protein-coding(kelch-like 35 (Drosophila))
KLK12	19	56229201	56230200	4.1529	1.003	0.334181	0.00352973	0.0257888	0.00200031	0.218109	0.225324	0.154836	Hypo_Early_onset	Prom_KLK12,intron_KLK12,5UTR_KLK12,cExon_KLK12	---	Low_complexity	---	shore	shelf	---	protein-coding(kallikrein-related peptidase 12)
KLK2	19	56067401	56068400	2.65786	0.617235	0.501271	0.00061846	0.753316	0.0124363	0.177758	0.890628	0.220231	Hypo_Early_onset	Prom_KLK2	---	SINE	---	---	---	---	protein-coding(kallikrein-related peptidase 2)
KLK9	19	56204001	56205000	4.81736	2.93186	2.00509	0.0201001	0.17351	0.00626512	0.316265	0.394739	0.177449	Hypo_GC_specific	Prom_KLK9,5UTR_KLK9,intron_KLK9,cExon_KLK9	---	---	---	---	---	---	protein-coding(kallikrein-related peptidase 9)
KLKB1	4	187384401	187385400	2.24257	0.771544	0.104431	0.0438148	0.0286944	0.00895337	0.34228	0.234058	0.196113	Hypo_GC_specific	Prom_KLKB1	---	LINE	---	---	---	---	protein-coding(kallikrein B, plasma (Fletcher factor) 1)
KLRF2	12	9923401	9924400	3.32232	1.46593	0.835451	0.0419489	0.646587	0.00150768	0.337754	0.877316	0.154836	Hypo_GC_specific	Prom_KLRF2	---	LTR,Simple_repeat	---	---	---	---	protein-coding(killer cell lectin-like receptor subfamily F, member 2)
KRT1	12	51360001	51361000	2.65786	1.92886	0.334181	0.00373018	0.0803174	0.0344713	0.218109	0.302188	0.244738	Hypo_GC_specific	5UTR_KRT1,Prom_KRT1,cExon_KRT1	---	Simple_repeat	---	---	---	---	protein-coding(keratin 1)
KRT38	17	36849201	36850200	4.06984	2.46893	1.42027	0.120039	0.254818	0.000229388	0.434014	0.469706	0.0859123	Hypo_GC_specific	Prom_KRT38,intron_KRT38,cExon_KRT38	---	LINE,SINE	---	---	---	---	protein-coding(keratin 38)
KRT42P	17	37049001	37050000	3.73761	1.92886	1.50381	0.0377718	0.623416	0.00451731	0.331302	0.873088	0.154836	Hypo_GC_specific	3UTR_KRT42P,5UTR_KRT42P,Prom_KRT42P,intron_KRT42P	exon1_KRT42P	Low_complexity	---	---	---	---	pseudo(keratin 42 pseudogene)
KRT73	12	51297801	51298800	4.1529	3.24048	0.835453	0.152377	0.0549969	0.0093585	0.470687	0.268755	0.196113	Hypo_GC_specific	intron_KRT73,5UTR_KRT73,cExon_KRT73,Prom_KRT73	exon1_KRT73	---	---	---	---	---	protein-coding(keratin 73)
KRT80	12	50871001	50872000	3.82067	1.6974	1.42027	0.00330724	0.115082	0.00323468	0.218109	0.336409	0.154836	Hypo_Early_onset	cExon_KRT80,Prom_KRT80,5UTR_KRT80,intron_KRT80	---	---	---	---	---	---	protein-coding(keratin 80)
KRTAP10-1	21	44784601	44785600	4.40207	3.47194	1.42027	0.518842	0.0650819	0.00940282	0.924576	0.286767	0.196358	Hypo_GC_specific	intron_TSPEAR,Prom_KRTAP10-1	---	LINE,SINE,Low_complexity	---	---	---	---	protein-coding(keratin associated protein 10-1)
KRTAP10-3	21	44801201	44802200	5.06654	1.92886	1.50381	0.0271273	0.196405	0.00707204	0.327049	0.414222	0.188031	Hypo_Early_onset	Prom_KRTAP10-3	---	LINE,DNA,Low_complexity	---	---	---	---	protein-coding(keratin associated protein 10-3)
KRTAP10-5	21	44824401	44825400	3.32232	1.54309	0.668362	0.0832818	0.198437	0.00759666	0.401547	0.416601	0.194543	Hypo_GC_specific	5UTR_KRTAP10-5,cExon_KRTAP10-5,Prom_KRTAP10-5	---	Simple_repeat	---	---	---	---	protein-coding(keratin associated protein 10-5)
KRTAP10-9	21	44871601	44872600	7.39215	8.71844	2.00508	0.583206	0.0059705	0.000339559	0.924576	0.153294	0.113039	Hypo_GC_specific	Prom_KRTAP10-9,cExon_KRTAP10-9,3UTR_KRTAP10-9	exon1_KRTAP10-9	Simple_repeat	---	---	---	---	protein-coding(keratin associated protein 10-9)
KRTAP12-1	21	44926601	44927600	4.06984	2.62325	1.83799	0.0223819	0.0533563	0.00984106	0.318894	0.265616	0.201751	Hypo_GC_specific	Prom_KRTAP12-1	---	LINE	---	---	---	---	protein-coding(keratin associated protein 12-1)
KRTAP12-4	21	44898001	44899000	3.40538	2.46894	0.918997	0.106435	0.00924982	4.69255e-05	0.421504	0.174704	0.0272989	Hypo_GC_specific	Prom_KRTAP12-4,5UTR_KRTAP12-4,3UTR_KRTAP12-4,cExon_KRTAP12-4	---	---	---	---	---	---	protein-coding(keratin associated protein 12-4)
KRTAP26-1	21	30613401	30614400	3.23926	4.32064	0.668362	0.685429	0.0391512	0.00931016	0.924576	0.241445	0.196113	Hypo_GC_specific	Prom_KRTAP26-1,5UTR_KRTAP26-1,3UTR_KRTAP26-1,cExon_KRTAP26-1	exon1_KRTAP26-1	---	---	---	---	---	protein-coding(keratin associated protein 26-1)
KRTDAP	19	40672601	40673600	3.07315	2.46894	0.584817	0.484122	0.0038586	0.00629047	0.924576	0.142365	0.177583	Hypo_GC_specific	intron_KRTDAP,5UTR_KRTDAP,Prom_KRTDAP,cExon_KRTDAP	exon1_KRTDAP	SINE	---	---	---	---	protein-coding(keratinocyte differentiation-associated protein)
LAIR2	19	59705201	59706200	2.40868	2.46894	0.0835452	0.948371	0.00516166	0.00979156	0.969989	0.146309	0.201023	Hypo_GC_specific	cExon_LAIR2,5UTR_LAIR2,Prom_LAIR2,intron_LAIR2	---	LINE,SINE	---	---	---	---	protein-coding(leukocyte-associated immunoglobulin-like receptor 2)
LAMA3	18	19706201	19707200	2.24257	1.003	0.208863	0.00631514	0.0247719	0.00124016	0.237211	0.222631	0.152311	Hypo_GC_specific	intron_LAMA3,5UTR_LAMA3,Prom_LAMA3,cExon_LAMA3	---	---	---	---	---	---	protein-coding(laminin, alpha 3)
LARS2-AS1	3	45525201	45526200	2.82397	1.08016	0.584817	0.00637941	0.204464	0.0231359	0.237682	0.421721	0.244738	Hypo_GC_specific	3UTR_LARS2-AS1,5UTR_LARS2-AS1,intron_LARS2-AS1,Prom_LARS2-AS1	---	Low_complexity	---	---	---	---	miscRNA(LARS2 antisense RNA 1)
LCP2	5	169656001	169657000	3.65455	3.00902	1.16963	0.185494	0.00395727	0.00203551	0.490638	0.142365	0.154836	Hypo_GC_specific	Prom_LCP2,intron_LCP2	---	SINE	---	---	---	---	protein-coding(lymphocyte cytosolic protein 2 (SH2 domain containing leukocyte protein of 76kDa))
LFNG	7	2523801	2524800	4.48513	1.46593	1.50381	0.0438823	0.955607	0.00996969	0.34228	0.970516	0.203566	Hypo_Early_onset	5UTR_LFNG,intron_LFNG,cExon_LFNG,Prom_LFNG	---	LINE	---	shore	---	---	protein-coding(LFNG O-fucosylpeptide 3-beta-N-acetylglucosaminyltransferase)
LGALS13	19	44784801	44785800	4.40207	2.7004	1.33672	0.00682067	0.187627	0.0400015	0.245296	0.404991	0.258238	Hypo_GC_specific	Prom_LGALS13,intron_LGALS13,cExon_LGALS13,5UTR_LGALS13	---	---	---	---	---	---	protein-coding(lectin, galactoside-binding, soluble, 13)
LGI3	8	22068801	22069800	2.82397	2.54609	0.417727	0.686057	0.00528463	0.00271361	0.924576	0.147364	0.154836	Hypo_GC_specific	intron_LGI3,Prom_LGI3,cExon_LGI3	---	---	---	shore	---	---	protein-coding(leucine-rich repeat LGI family, member 3)
LHX3	9	138237001	138238000	3.23926	4.01202	1.08609	0.7741	0.0200916	0.00843642	0.924576	0.21441	0.196113	Hypo_GC_specific	Prom_LHX3	---	---	---	shore	shelf	promShore_LHX3,promShelf_LHX3	protein-coding(LIM homeobox 3)
LIF	22	28973201	28974200	3.65455	0.925851	0.835453	0.00562199	0.719548	0.0148204	0.226821	0.885854	0.221433	Hypo_Early_onset	Prom_LIF	---	---	---	shore	shelf	promShore_LIF	protein-coding(leukemia inhibitory factor)
LILRA4	19	59541401	59542400	2.32562	2.00601	0.16709	0.095414	0.00394931	0.000876744	0.411919	0.142365	0.129805	Hypo_GC_specific	intron_LILRA4,5UTR_LILRA4,cExon_LILRA4,Prom_LILRA4	---	---	---	---	---	---	protein-coding(leukocyte immunoglobulin-like receptor, subfamily A (with TM domain), member 4)
LILRB1	19	59833601	59834600	3.48844	3.00902	0.250636	0.515511	0.000415887	0.00252681	0.924576	0.103677	0.154836	Hypo_GC_specific	intron_LILRB1,5UTR_LILRB1,Prom_LILRB1,cExon_LILRB1	---	---	---	---	---	---	protein-coding(leukocyte immunoglobulin-like receptor, subfamily B (with TM and ITIM domains), member 1)
LILRB2	19	59476001	59477000	3.1562	2.46894	0.918997	0.0328828	0.0198751	0.000453003	0.327049	0.213662	0.114675	Hypo_GC_specific	Prom_LILRB2,Prom_MIR4752,5UTR_LILRB2,cExon_LILRB2,intron_LILRB2	---	---	---	---	---	---	protein-coding(leukocyte immunoglobulin-like receptor, subfamily B (with TM and ITIM domains), member 2)
LILRB5	19	59452001	59453000	3.23926	2.08316	1.16963	0.00489258	0.120935	0.0260989	0.219343	0.342717	0.244738	Hypo_GC_specific	5UTR_LILRB5,cExon_LILRB5,Prom_LILRB5,intron_LILRB5	---	---	---	---	---	---	protein-coding(leukocyte immunoglobulin-like receptor, subfamily B (with TM and ITIM domains), member 5)
LILRP2	19	59912401	59913400	3.32232	2.46894	0.584816	0.196249	0.0467485	0.00482727	0.50157	0.255548	0.154836	Hypo_GC_specific	5UTR_LILRP2,3UTR_LILRP2,Prom_LILRP2	exon1_LILRP2	---	---	---	---	---	pseudo(leukocyte immunoglobulin-like receptor pseudogene 2)
LINC00162	21	45248801	45249800	6.06323	4.32064	1.33672	0.00437525	0.0238877	0.0139716	0.218109	0.222631	0.221433	Hypo_GC_specific	3UTR_LINC00162,5UTR_LINC00162,Prom_LINC00162	---	LTR,LINE	---	---	shelf	---	miscRNA(long intergenic non-protein coding RNA 162)
LINC00163	21	45236801	45237800	6.72769	5.32365	2.75699	0.666453	0.196499	0.000302031	0.924576	0.414336	0.105811	Hypo_GC_specific	intron_LINC00163,Prom_LINC00163	---	LTR,Simple_repeat	---	shore	shelf	---	miscRNA(long intergenic non-protein coding RNA 163)
LINC00207	22	43342001	43343000	2.65786	2.7004	0.501272	0.946742	0.0487589	0.00950399	0.969977	0.259497	0.197298	Hypo_GC_specific	Prom_LINC00207	---	LINE,SINE	---	---	---	---	miscRNA(long intergenic non-protein coding RNA 207)
LINC00229	22	43399201	43400200	3.07315	2.39178	0	0.0734743	0.011235	0.00274232	0.386706	0.185356	0.154836	Hypo_GC_specific	3UTR_LINC00229,Prom_LINC00229,5UTR_LINC00229,intron_LINC00229	---	LTR	---	---	---	---	miscRNA(long intergenic non-protein coding RNA 229)
LINC00282	13	51317001	51318000	2.90703	1.15732	0.751907	0.0458774	0.665935	0.00704017	0.346756	0.878233	0.18778	Hypo_GC_specific	3UTR_LINC00282,5UTR_LINC00282,intron_LINC00282,Prom_LINC00282	---	LINE,DNA	---	---	---	---	miscRNA(long intergenic non-protein coding RNA 282)
LINC00304	16	87751801	87752800	18.688	20.2144	8.18743	0.647127	0.0184772	0.00472577	0.924576	0.209945	0.154836	Hypo_GC_specific	Prom_LINC00304	---	---	---	shore	---	---	miscRNA(long intergenic non-protein coding RNA 304)
LINC00442	13	18481001	18482000	2.99009	1.23447	0.79368	0.0504381	0.766441	0.000941743	0.356755	0.893069	0.135438	Hypo_GC_specific	5UTR_LINC00442,intron_LINC00442,Prom_LINC00442	---	LINE	---	---	---	---	miscRNA(long intergenic non-protein coding RNA 442)
LINC00511	17	68148201	68149200	3.98678	1.62024	1.67091	0.00226314	0.855576	0.0031067	0.218109	0.918922	0.154836	Hypo_Early_onset	3UTR_LINC00511,5UTR_LINC00511,Prom_LINC00511	---	SINE,Low_complexity	---	---	---	---	miscRNA(long intergenic non-protein coding RNA 511)
LINC00514	16	2978801	2979800	2.65786	2.23747	0.501271	0.464158	0.000790817	0.00695939	0.924576	0.113295	0.187596	Hypo_GC_specific	5UTR_LINC00514,Prom_LINC00514,intron_LINC00514	exon1_LINC00514	Low_complexity	---	---	---	---	miscRNA(long intergenic non-protein coding RNA 514)
LINC00523	14	100192801	100193800	4.73431	3.85772	0.835452	0.191268	0.000850249	0.00692712	0.496138	0.113773	0.187596	Hypo_GC_specific	5UTR_LINC00523,Prom_LINC00523	---	SINE	---	shore	shelf	---	miscRNA(long intergenic non-protein coding RNA 523)
LIPG	18	45340801	45341800	2.5748	1.38878	0.104431	0.073145	0.00403643	0.00283178	0.386152	0.142365	0.154836	Hypo_GC_specific	Prom_LIPG	---	SINE	cgi	shore	---	promShore_LIPG	protein-coding(lipase, endothelial)
LMF1	16	961001	962000	4.65125	1.38878	1.75445	0.0197973	0.524609	0.00910938	0.314691	0.869488	0.196113	Hypo_Early_onset	intron_LMF1,Prom_LMF1	---	---	cgi	shore	---	promShore_LMF1	protein-coding(lipase maturation factor 1)
LOC100128946	22	47647601	47648600	4.31902	6.09519	0.501272	0.0393623	0.000665441	0.00245827	0.334593	0.113295	0.154836	Hypo_GC_specific	5UTR_LOC100128946,Prom_LOC100128946	---	LTR,SINE	---	---	---	---	miscRNA(uncharacterized LOC100128946)
LOC100129722	9	139266201	139267200	5.1496	2.16032	1.25318	0.00714597	0.0127059	0.000778144	0.248635	0.193564	0.129685	Hypo_Early_onset	5UTR_C9orf173,Prom_C9orf173,Prom_LOC100129722,intron_C9orf173,cExon_C9orf173,intron_LOC100129722,3UTR_LOC100129722	---	---	---	shore	shelf	promShelf_COBRA1,promShore_COBRA1	miscRNA(uncharacterized LOC100129722)
LOC100130954	9	137606001	137607000	6.89381	5.01503	2.75699	0.455633	0.0365413	0.00661079	0.924576	0.236553	0.18342	Hypo_GC_specific	Prom_LOC100130954,intron_LOC100130954,5UTR_LOC100130954	---	---	---	---	---	---	miscRNA(uncharacterized LOC100130954)
LOC100131496	20	45379401	45380400	0.664464	3.00902	0.0835452	0.00167117	0.000490228	0.0087032	0.218109	0.107579	0.196113	Hypo_GC_specific	intron_ZMYND8,Prom_LOC100131496	---	SINE,Low_complexity	---	---	---	---	miscRNA(uncharacterized LOC100131496)
LOC100133461	4	3649401	3650400	3.73761	1.38878	1.6709	0.0168722	0.727182	0.00491655	0.300426	0.886578	0.155826	Hypo_Early_onset	Prom_LOC100133461	---	Low_complexity	---	---	---	---	miscRNA(uncharacterized LOC100133461)
LOC100144604	15	90917001	90918000	4.1529	2.16032	1.87977	0.0347331	0.66446	0.00757551	0.327049	0.877833	0.194225	Hypo_GC_specific	Prom_LOC100144604	---	LTR	---	---	---	---	miscRNA(uncharacterized LOC100144604)
LOC100271832	2	33005601	33006600	3.98678	1.54309	0.56393	0.00201286	0.00263785	0.00093887	0.218109	0.142365	0.135136	Hypo_Early_onset	5UTR_LOC100271832,Prom_LOC100271832,intron_LOC100271832,intron_LINC00486	---	Unknown,LINE	---	---	---	---	miscRNA(uncharacterized LOC100271832)
LOC100287036	16	87914201	87915200	4.31902	2.39178	1.00254	0.0181971	0.11656	0.00131956	0.308389	0.338051	0.154836	Hypo_GC_specific	intron_ANKRD11,5UTR_LOC100287036,intron_LOC100287036,Prom_LOC100287036	---	---	---	---	---	---	protein-coding(uncharacterized LOC100287036)
LOC100287792	20	35738401	35739400	2.74091	1.6974	0.710135	0.00494962	0.0748295	0.027106	0.219343	0.294313	0.244738	Hypo_GC_specific	5UTR_LOC100287792,Prom_LOC100287792,intron_LOC100287792	exon1_LOC100287792	LTR,SINE,Simple_repeat	---	---	---	---	miscRNA(uncharacterized LOC100287792)
LOC100289137	9	38534601	38535600	3.1562	1.62024	0.584816	0.00515811	0.00192263	0.00108948	0.221687	0.142365	0.140142	Hypo_GC_specific	3UTR_LOC100289137,5UTR_LOC100289137,Prom_LOC100289137,intron_LOC100289137	---	---	---	---	---	---	miscRNA(uncharacterized LOC100289137)
LOC100306951	17	1365401	1366400	2.40868	1.08016	0.250636	0.0297832	0.181365	0.000156626	0.327049	0.397973	0.0656986	Hypo_GC_specific	Prom_INPP5K,intron_INPP5K,5UTR_INPP5K,Prom_LOC100306951	---	---	cgi	shore	---	---	protein-coding(inositol polyphosphate-5-phosphatase K)
LOC100505666	1	153303601	153304600	2.5748	1.003	0.334181	0.00778341	0.0580177	0.0085973	0.257163	0.273799	0.196113	Hypo_GC_specific	Prom_LOC100505666,intron_EFNA4,Prom_EFNA4	---	LINE,SINE,DNA	---	shore	---	promShore_LOC100505666	miscRNA(uncharacterized LOC100505666)
LOC100505746	21	45165001	45166000	6.31241	3.00902	1.75445	0.0218237	0.114416	0.00193086	0.318894	0.335761	0.154836	Hypo_Early_onset	5UTR_ITGB2,5UTR_LOC100505746,intron_LOC100505746,intron_ITGB2,Prom_LOC100505746,Prom_ITGB2	---	Simple_repeat	---	---	---	---	protein-coding(integrin, beta 2 (complement component 3 receptor 3 and 4 subunit))
LOC100505835	19	34184601	34185600	3.07315	2.31463	0.835452	0.665638	0.0349432	0.00743527	0.924576	0.234116	0.192939	Hypo_GC_specific	Prom_LOC100505835,5UTR_LOC100505835,intron_LOC100505835	---	LTR,SINE	---	---	---	---	miscRNA(uncharacterized LOC100505835)
LOC100505964	2	3998401	3999400	3.82067	2.39178	1.00254	0.104838	0.0383786	0.00311003	0.419468	0.23948	0.154836	Hypo_GC_specific	intron_LOC100505964,Prom_LOC100505964,5UTR_LOC100505964,3UTR_LOC100505964	---	LTR,SINE	---	---	---	---	miscRNA(uncharacterized LOC100505964)
LOC100506474	2	13064201	13065200	2.65786	0.92585	0.56393	0.00255181	0.180335	0.000863326	0.218109	0.396793	0.129685	Hypo_GC_specific	Prom_LOC100506474,3UTR_LOC100506474,5UTR_LOC100506474,intron_LOC100506474	---	SINE	---	---	---	---	miscRNA(uncharacterized LOC100506474)
LOC100507651	8	58292401	58293400	7.14299	7.40682	3.46712	0.853645	0.0103505	0.00975304	0.937218	0.182129	0.200605	Hypo_GC_specific	Prom_LOC100507651	---	LTR,LINE	---	---	---	---	miscRNA(uncharacterized LOC100507651)
LOC149373	1	229388001	229389000	3.73761	4.62926	1.42027	0.677894	0.0849387	0.0099936	0.924576	0.308955	0.203909	Hypo_GC_specific	intron_LOC149373,Prom_LOC149373,cExon_LOC149373	---	LTR,LINE	---	---	---	---	protein-coding(uncharacterized LOC149373)
LOC150935	2	240347801	240348800	2.90703	1.00301	0.584816	0.0754533	0.641675	0.00561544	0.390786	0.876296	0.166615	Hypo_GC_specific	Prom_LOC150935	---	LTR	---	---	---	---	miscRNA(uncharacterized LOC150935)
LOC154092	6	134799201	134800200	2.65786	2.08317	0.0835452	0.727029	0.0957026	0.00196657	0.924576	0.319918	0.154836	Hypo_GC_specific	Prom_LOC154092	---	---	---	---	---	---	miscRNA(uncharacterized LOC154092)
LOC154822	7	158493201	158494200	5.31571	3.93487	2.50635	0.132442	0.0880907	0.00268007	0.446484	0.310614	0.154836	Hypo_GC_specific	Prom_LOC154822,5UTR_LOC154822	---	SINE	---	shore	shelf	---	miscRNA(uncharacterized LOC154822)
LOC283038	10	127362201	127363200	2.99009	2.39178	0.918996	0.237962	0.0224523	0.00392914	0.537158	0.220441	0.154836	Hypo_GC_specific	Prom_C10orf122,Prom_LOC283038,intron_LOC283038	---	LTR,LINE	---	---	---	---	miscRNA(uncharacterized LOC283038)
LOC284788	20	22349001	22350000	3.07315	1.69739	0.584816	0.0417502	0.124616	0.00335554	0.337754	0.346638	0.154836	Hypo_GC_specific	3UTR_LOC284788,5UTR_LOC284788,Prom_LOC284788	---	LTR	---	---	---	---	miscRNA(uncharacterized LOC284788)
LOC285441	4	187657401	187658400	3.98678	4.86072	1.9842	0.622735	0.132989	0.00353772	0.924576	0.356615	0.154836	Hypo_GC_specific	intron_LOC285441,Prom_LOC285441	---	SINE,DNA	---	shore	---	---	miscRNA(uncharacterized LOC285441)
LOC285540	4	24772201	24773200	2.40868	0.694389	0.208863	0.00640367	0.47429	0.0198202	0.237886	0.838295	0.234405	Hypo_GC_specific	Prom_SEPSECS,intron_LOC285540,Prom_LOC285540	---	LTR,LINE,DNA	---	shore	---	promShore_SEPSECS	miscRNA(uncharacterized LOC285540)
LOC285796	6	163664201	163665200	3.48844	2.16032	1.00254	0.167901	0.0752019	0.00731442	0.482455	0.294487	0.191437	Hypo_GC_specific	Prom_LOC285796,3UTR_LOC285796,intron_LOC285796	---	DNA,Low_complexity	---	---	---	---	miscRNA(PACRG antisense RNA 1)
LOC285889	7	155930401	155931400	3.40538	2.16032	1.33672	0.00733807	0.586946	0.111025	0.25212	0.869488	0.33801	Hypo_GC_specific	Prom_LOC285889,5UTR_LOC285889,3UTR_LOC285889	exon1_LOC285889	LTR	---	---	---	---	miscRNA(uncharacterized LOC285889)
LOC286083	8	1237001	1238000	2.32562	4.70642	0.62659	0.00471652	0.000108528	0.0190601	0.219343	0.0487366	0.233924	Hypo_GC_specific	Prom_LOC286083,5UTR_LOC286083,3UTR_LOC286083	exon1_LOC286083	---	---	---	shelf	---	miscRNA(uncharacterized LOC286083)
LOC286114	8	20874201	20875200	3.73761	2.23748	0.731021	0.080989	0.016559	0.00450494	0.399659	0.200744	0.154836	Hypo_GC_specific	Prom_LOC286114	---	LTR	---	---	---	---	miscRNA(uncharacterized LOC286114)
LOC339442	1	38451801	38452800	6.47852	6.01804	2.67345	0.766917	0.0388619	0.00389069	0.924576	0.240655	0.154836	Hypo_GC_specific	intron_LOC339442,Prom_LOC339442	---	SINE	---	---	---	---	miscRNA(uncharacterized LOC339442)
LOC339524	1	87368801	87369800	2.65786	0.925848	0.250636	0.0173964	0.0795241	0.00394898	0.303824	0.301328	0.154836	Hypo_GC_specific	intron_LOC339524,Prom_LOC339524	---	SINE	---	shore	---	---	miscRNA(uncharacterized LOC339524)
LOC388796	20	36496601	36497600	2.24257	0.154309	0.125318	0.00524629	0.883198	0.0151125	0.222743	0.934935	0.221433	Hypo_Early_onset	3UTR_LOC388796,intron_LOC388796,Prom_LOC388796,5UTR_LOC388796,Prom_SNORA71D	exon1_LOC388796	SINE	cgi	shore	---	promShore_SNORA71D	miscRNA(uncharacterized LOC388796)
LOC400643	18	6919201	6920200	5.64794	4.62926	1.46204	0.075906	0.00727578	0.0057849	0.391388	0.16549	0.170254	Hypo_GC_specific	5UTR_LOC400643,Prom_LOC400643,3UTR_LOC400643,intron_LOC400643	---	---	cgi	shore	---	promShore_LINC00668	miscRNA(long intergenic non-protein coding RNA 668)
LOC400940	2	6039801	6040800	4.56819	2.00601	1.6709	0.00144742	0.670416	0.0234323	0.218109	0.878233	0.244738	Hypo_Early_onset	intron_LOC400940,5UTR_LOC400940,Prom_LOC400940	---	---	---	---	---	---	miscRNA(uncharacterized LOC400940)
LOC401431	7	149200801	149201800	2.24257	0.617234	0	0.00526323	0.0349195	0.000449923	0.222743	0.234058	0.114661	Hypo_GC_specific	Prom_ATP6V0E2,5UTR_LOC401431,Prom_LOC401431,5UTR_ATP6V0E2,3UTR_LOC401431,intron_LOC401431	exon1_ATP6V0E2	SINE	cgi	shore	---	---	protein-coding(ATPase, H+ transporting V0 subunit e2)
LOC619207	10	135117601	135118600	4.40207	3.00902	1.67091	0.164499	0.147125	0.00690936	0.482455	0.373505	0.187596	Hypo_GC_specific	Prom_LOC619207,intron_LOC619207	---	SINE	---	---	shelf	---	pseudo(scavenger receptor protein family member)
LOC641515	1	201061801	201062800	5.31571	1.6974	2.50636	0.00956512	0.539294	0.000305872	0.268541	0.869488	0.106931	Hypo_Early_onset	Prom_LOC641515,5UTR_LOC641515,3UTR_LOC641515	---	SINE	---	---	---	---	pseudo(uncharacterized LOC641515)
LOC645166	1	147195201	147196200	6.97687	6.55812	3.17472	0.697597	0.00699704	0.00196557	0.924576	0.162341	0.154836	Hypo_GC_specific	Prom_LOC645166,intron_LOC645166	---	LINE	---	---	---	---	pseudo(lymphocyte-specific protein 1 pseudogene)
LOC646214	15	19194801	19195800	6.06323	5.55511	1.08609	0.694995	0.0201743	0.00338388	0.924576	0.214873	0.154836	Hypo_GC_specific	Prom_LOC646214	---	LINE	---	---	---	---	pseudo(p21 protein (Cdc42/Rac)-activated kinase 2 pseudogene)
LOC647012	2	139371001	139372000	3.82067	2.46894	0.56393	0.168501	0.0623863	0.00416721	0.482455	0.281207	0.154836	Hypo_GC_specific	Prom_LOC647012,5UTR_LOC647012,3UTR_LOC647012	exon1_LOC647012	LINE	---	---	---	---	pseudo(YY1 transcription factor pseudogene)
LOC648691	22	21231001	21232000	3.07315	2.54609	0.584816	0.458216	0.00238654	0.000396606	0.924576	0.142365	0.113039	Hypo_GC_specific	5UTR_LOC648691,intron_LOC648691,intron_PRAME,Prom_PRAME,Prom_LOC648691,5UTR_PRAME	---	Low_complexity	cgi	shore	---	promShore_PRAME	protein-coding(preferentially expressed antigen in melanoma)
LOC654342	2	91210201	91211200	6.81076	2.85471	1.69179	0.00111082	0.0189108	0.000578866	0.207338	0.211494	0.12908	Hypo_Early_onset	intron_LOC654342,Prom_LOC654342	---	LINE	---	---	---	---	pseudo(lymphocyte-specific protein 1 pseudogene)
LOC654433	2	113709201	113710200	4.23596	3.5491	0.313294	0.124513	0.00514449	0.00202244	0.43826	0.146062	0.154836	Hypo_GC_specific	intron_PAX8,Prom_LOC654433,5UTR_LOC654433,intron_LOC654433,cExon_PAX8	---	---	cgi	shore	---	---	miscRNA(uncharacterized LOC654433)
LOC728066	7	92057601	92058600	2.49174	0.462925	0.417726	0.0237809	0.855915	0.00392032	0.322683	0.918941	0.154836	Hypo_Early_onset	Prom_FAM133B,3UTR_LOC728066,5UTR_LOC728066,Prom_LOC728066,5UTR_FAM133B	---	LINE,SINE	cgi	shore	---	promShore_FAM133DP	protein-coding(family with sequence similarity 133, member B)
LOC728084	12	87937401	87938400	2.40868	0.771543	0	0.0432104	0.0474208	0.00252205	0.341235	0.256416	0.154836	Hypo_GC_specific	3UTR_LOC728084,Prom_LOC728084,5UTR_LOC728084,intron_LOC728084	---	LINE	---	---	---	---	miscRNA(uncharacterized LOC728084)
LOC728218	10	89157201	89158200	2.74091	2.85471	0.501271	0.827879	0.00322739	0.00437636	0.924576	0.142365	0.154836	Hypo_GC_specific	Prom_LOC728218,5UTR_LOC728218,intron_LOC728218,3UTR_LOC728218	---	---	---	---	---	---	miscRNA(uncharacterized LOC728218)
LOC729041	1	46670601	46671600	3.90373	3.00902	1.08609	0.0903962	0.00594363	5.64348e-05	0.407842	0.153029	0.0311136	Hypo_GC_specific	Prom_LOC729041	---	SINE	---	---	---	---	pseudo(fatty acid amide hydrolase pseudogene)
LOC730102	1	176271801	176272800	3.98678	2.7004	0.584816	0.206303	0.146476	0.00932139	0.508343	0.372649	0.196113	Hypo_GC_specific	intron_LOC730102,Prom_LOC730102	---	LINE,SINE,DNA	---	shore	---	---	pseudo(quinone oxidoreductase-like protein 2 pseudogene)
LOXHD1	18	42491401	42492400	4.1529	2.00601	1.56647	0.00234524	0.694931	0.034059	0.218109	0.88067	0.244738	Hypo_Early_onset	Prom_LOXHD1	---	DNA	---	shore	---	promShore_LOXHD1	protein-coding(lipoxygenase homology domains 1)
LOXL4	10	100016401	100017400	2.90703	1.8517	0.334181	0.246176	0.0273976	0.00195789	0.544206	0.230855	0.154836	Hypo_GC_specific	Prom_LOXL4,intron_LOXL4	---	LINE,SINE,Low_complexity	---	shore	---	---	protein-coding(lysyl oxidase-like 4)
LPPR2	19	11328001	11329000	4.48513	2.62325	2.17218	0.00288932	0.658126	0.0595859	0.218109	0.877316	0.300776	Hypo_GC_specific	Prom_LPPR2,5UTR_LPPR2,intron_LPPR2	---	LINE,SINE,Simple_repeat	---	shore	shelf	---	protein-coding(lipid phosphate phosphatase-related protein type 2)
LRRC14B	5	242801	243800	3.23926	2.93186	0.751906	0.679531	0.0113411	0.00465904	0.924576	0.186046	0.154836	Hypo_GC_specific	3UTR_PLEKHG4B,Prom_LRRC14B	---	Simple_repeat,Low_complexity	---	shore	---	promShore_LRRC14B	protein-coding(leucine rich repeat containing 14B)
LRRC2	3	46582201	46583200	3.73761	2.62325	1.16963	0.0477237	0.0101297	7.78278e-05	0.35032	0.18046	0.0417296	Hypo_GC_specific	intron_LRRC2,5UTR_LRRC2,Prom_LRRC2	exon1_LRRC2	---	cgi	shore	---	promShore_LRRC2	protein-coding(leucine rich repeat containing 2)
LRRC30	18	7221001	7222000	7.55827	8.48698	3.44624	0.0470354	0.0035486	0.00269426	0.349717	0.142365	0.154836	Hypo_GC_specific	Prom_LRRC30	exon1_LRRC30	---	---	---	---	---	protein-coding(leucine rich repeat containing 30)
LRRC49	15	68971401	68972400	2.24257	1.46593	0.104431	0.1157	0.000274642	0.00733485	0.429823	0.0866691	0.191811	Hypo_GC_specific	Prom_THAP10,5UTR_THAP10,cExon_THAP10,intron_LRRC49,cExon_LRRC49,Prom_LRRC49,5UTR_LRRC49	---	---	cgi	shore	---	promShore_THAP10	protein-coding(THAP domain containing 10)
LRTM1	3	54937401	54938400	2.5748	1.8517	0.334181	0.0471059	0.00878061	0.00136124	0.349717	0.173486	0.154836	Hypo_GC_specific	intron_CACNA2D3,Prom_LRTM1	---	SINE,Simple_repeat	---	---	---	---	protein-coding(leucine-rich repeats and transmembrane domains 1)
LSP1	11	1847201	1848200	4.31902	2.62325	1.00254	0.0390555	0.064186	0.00109847	0.334305	0.284865	0.140854	Hypo_GC_specific	Prom_LSP1,intron_LSP1	---	SINE,Low_complexity	---	shore	---	---	protein-coding(lymphocyte-specific protein 1)
LTBR	12	6362001	6363000	3.40538	1.77455	1.25318	0.102489	0.528541	0.00958593	0.41629	0.869488	0.198252	Hypo_GC_specific	Prom_LTBR	---	LINE,SINE	---	shore	---	---	protein-coding(lymphotoxin beta receptor (TNFR superfamily, member 3))
LY9	1	159032401	159033400	3.32232	1.77455	0.584816	0.0643578	0.0350613	0.00304463	0.38122	0.234419	0.154836	Hypo_GC_specific	Prom_LY9,5UTR_LY9,cExon_LY9,intron_LY9	---	SINE,Simple_repeat	---	---	---	---	protein-coding(lymphocyte antigen 9)
LYG2	2	99238401	99239400	2.32562	1.8517	0.250636	0.735328	0.00755243	0.00362579	0.924576	0.168188	0.154836	Hypo_GC_specific	Prom_LYG2	---	---	---	---	---	---	protein-coding(lysozyme G-like 2)
LYNX1	8	143847001	143848000	3.82067	2.77756	0.710133	0.00912801	0.00931015	0.00187105	0.265653	0.1752	0.154836	Hypo_GC_specific	intron_LYNX1,Prom_LYNX1	---	---	---	---	---	---	protein-coding(Ly6/neurotoxin 1)
LYPD1	2	133144601	133145600	2.74091	1.62024	0.62659	0.0118241	0.162433	0.00841929	0.28704	0.391831	0.196113	Hypo_GC_specific	5UTR_LYPD1,Prom_LYPD1	---	Simple_repeat	cgi	shore	---	promShore_LYPD1	protein-coding(LY6/PLAUR domain containing 1)
LZTR1	22	19664601	19665600	3.90373	2.23747	0.584817	0.0448085	0.120897	0.00714573	0.344017	0.342717	0.188879	Hypo_GC_specific	intron_AIFM3,5UTR_AIFM3,Prom_LZTR1,3UTR_AIFM3,cExon_AIFM3	---	---	---	shore	---	---	protein-coding(leucine-zipper-like transcription regulator 1)
MAB21L3	1	116455201	116456200	2.99009	1.15731	0.668362	0.0173706	0.042469	0.00974068	0.303824	0.246534	0.200421	Hypo_GC_specific	intron_MAB21L3,5UTR_MAB21L3,Prom_MAB21L3	---	Simple_repeat	---	---	---	---	protein-coding(mab-21-like 3 (C. elegans))
MACF1	1	39320401	39321400	2.65786	2.54609	0.501272	0.82418	0.0107428	0.000446636	0.924576	0.184155	0.114661	Hypo_GC_specific	intron_MACF1,Prom_MACF1	---	---	cgi	shore	---	---	protein-coding(microtubule-actin crosslinking factor 1)
MAGEA1	X	152137401	152138400	2.65786	1.00301	0.584817	0.0414085	0.163169	0.00624693	0.337754	0.392787	0.177216	Hypo_GC_specific	Prom_MAGEA1,intron_MAGEA1	---	Low_complexity	---	---	---	---	protein-coding(melanoma antigen family A, 1 (directs expression of antigen MZ2-E))
MAGEL2	15	21442201	21443200	3.82067	6.01804	1.56647	0.121594	0.0236821	0.00804842	0.435555	0.222631	0.196113	Hypo_GC_specific	cExon_MAGEL2,Prom_MAGEL2	exon1_MAGEL2	Simple_repeat	---	---	---	---	protein-coding(MAGE-like 2)
MALL	2	110229601	110230600	4.81736	1.31163	0.125318	0.0002881	0.0341148	0.000154256	0.129265	0.234058	0.0656281	Hypo_Early_onset	cExon_MALL,Prom_MALL,intron_MALL	---	---	cgi	shore	---	---	protein-coding(mal, T-cell differentiation protein-like)
MAMDC2	9	71846401	71847400	2.99009	0.231463	0.835452	0.00211313	0.1233	0.0222438	0.218109	0.34509	0.239419	Hypo_Early_onset	Prom_MAMDC2	---	LINE,SINE	---	shore	shelf	promShore_MAMDC2,promShelf_MAMDC2	protein-coding(MAM domain containing 2)
MAMSTR	19	53915201	53916200	3.40538	2.08317	0.584817	0.0213249	0.139155	0.00611029	0.318894	0.364167	0.175541	Hypo_GC_specific	cExon_RASIP1,intron_RASIP1,3UTR_RASIP1,Prom_MAMSTR	---	Satellite	cgi	shore	---	promShore_MAMSTR	protein-coding(MEF2 activating motif and SAP domain containing transcriptional regulator)
MAPK11	22	49049201	49050200	2.65786	0.540079	0.501271	0.000746878	0.803111	0.000152692	0.184333	0.899473	0.0656281	Hypo_Early_onset	intron_MAPK11,Prom_MAPK11	---	LINE	---	shore	---	---	protein-coding(mitogen-activated protein kinase 11)
MAST2	1	46040401	46041400	3.32232	1.62024	0.16709	0.069096	0.00150383	0.00559198	0.381558	0.142365	0.166147	Hypo_GC_specific	Prom_MAST2	---	LINE,SINE	---	shore	---	---	protein-coding(microtubule associated serine/threonine kinase 2)
MC4R	18	56189401	56190400	3.40538	3.78056	0.522158	0.743159	0.0319881	0.00624081	0.924576	0.234058	0.177122	Hypo_GC_specific	Prom_MC4R,cExon_MC4R,3UTR_MC4R	exon1_MC4R	---	---	---	---	---	protein-coding(melanocortin 4 receptor)
MCOLN1	19	7492601	7493600	2.32562	1.54309	0.250636	0.0456998	0.00298523	0.00213024	0.346152	0.142365	0.154836	Hypo_GC_specific	5UTR_MCOLN1,Prom_MCOLN1	---	LINE,SINE	cgi	shore	shelf	promShore_MCOLN1	protein-coding(mucolipin 1)
ME1	6	84197201	84198200	2.74091	1.46593	0.334181	0.046229	0.0135293	0.00394653	0.347728	0.198131	0.154836	Hypo_GC_specific	intron_ME1,Prom_ME1,5UTR_ME1,cExon_ME1	---	Simple_repeat	cgi	shore	---	promShore_ME1	protein-coding(malic enzyme 1, NADP(+)-dependent, cytosolic)
MED15	22	19190401	19191400	2.90703	1.23447	0.584816	0.00751963	0.00936317	0.00302377	0.254512	0.175604	0.154836	Hypo_GC_specific	Prom_MED15	---	SINE	---	shore	---	promShore_MED15	protein-coding(mediator complex subunit 15)
MEG8	14	100431001	100432000	3.32232	3.08617	0.417726	0.670732	0.0319543	0.00712963	0.924576	0.234058	0.188581	Hypo_GC_specific	Prom_MEG8,5UTR_MEG8,intron_MEG8	---	LINE,SINE	---	---	---	---	miscRNA(maternally expressed 8 (non-protein coding))
MFSD2B	2	24085401	24086400	4.06984	2.39178	0.877225	0.00169741	0.0336319	0.0031493	0.218109	0.234058	0.154836	Hypo_GC_specific	Prom_MFSD2B	---	LTR	cgi	shore	---	---	protein-coding(major facilitator superfamily domain containing 2B)
MIAT	22	25383001	25384000	2.74091	1.23447	0.501271	0.0693329	0.510059	0.0063573	0.381558	0.866685	0.178632	Hypo_GC_specific	Prom_MIAT,intron_MIAT,5UTR_MIAT	---	Low_complexity	cgi	shore	---	---	miscRNA(myocardial infarction associated transcript (non-protein coding))
MIR10A	17	44010601	44011600	2.65786	2.85471	0.417726	0.765914	0.0117726	0.00639385	0.924576	0.18831	0.179241	Hypo_GC_specific	cExon_HOXB4,5UTR_HOXB4,Prom_MIR10A,Prom_HOXB4	---	---	cgi	shore	shelf	promShore_HOXB4	protein-coding(homeobox B4)
MIR1257	20	59961601	59962600	5.31571	4.78357	1.75445	0.57427	0.0418185	0.00181227	0.924576	0.245467	0.154836	Hypo_GC_specific	3UTR_MIR1257,5UTR_MIR1257,Prom_MIR1257	---	LTR,SINE	---	---	---	---	miscRNA(microRNA 1257)
MIR126	9	138685401	138686400	2.32562	1.38878	0.0835452	0.00682736	0.0012271	0.000453075	0.24544	0.130157	0.114675	Hypo_GC_specific	intron_EGFL7,cExon_EGFL7,5UTR_EGFL7,Prom_MIR126	---	---	---	shore	---	---	miscRNA(microRNA 126)
MIR130B	22	20337201	20338200	3.07315	1.8517	0.918998	0.065041	0.0776447	0.00289305	0.381558	0.298301	0.154836	Hypo_GC_specific	Prom_MIR130B,Prom_MIR301B,3UTR_MIR130B,5UTR_MIR130B,5UTR_MIR301B,3UTR_MIR301B	---	SINE	---	shore	shelf	---	miscRNA(microRNA 130b)
MIR1322	8	10720201	10721200	2.99009	2.16032	0.626589	0.183106	0.0327098	0.00997123	0.487836	0.234058	0.203592	Hypo_GC_specific	cExon_PINX1,Prom_MIR1322,intron_PINX1,3UTR_MIR1322,5UTR_MIR1322	---	DNA	---	---	---	---	miscRNA(microRNA 1322)
MIR133A2	20	60571201	60572200	9.80084	8.17836	4.01017	0.0268908	0.0263244	0.00486954	0.327049	0.227482	0.155127	Hypo_GC_specific	Prom_MIR133A2	---	---	---	---	---	---	miscRNA(microRNA 133a-2)
MIR134	14	100590601	100591600	5.98018	5.86373	1.50381	0.901474	0.00616895	0.00249034	0.954875	0.154958	0.154836	Hypo_GC_specific	Prom_MIR134,5UTR_MIR134,5UTR_MIR485,Prom_MIR382,3UTR_MIR134,Prom_MIR485,3UTR_MIR668,3UTR_MIR485,Prom_MIR668,Prom_MIR323B,5UTR_MIR668	---	---	---	---	---	---	miscRNA(microRNA 668)
MIR1470	19	15419801	15420800	3.65455	1.8517	1.42027	0.0310235	0.565859	0.00754812	0.327049	0.869488	0.193819	Hypo_GC_specific	Prom_WIZ,intron_WIZ,5UTR_WIZ,cExon_WIZ,Prom_MIR1470	---	SINE	---	---	---	---	miscRNA(microRNA 1470)
MIR154	14	100596801	100597800	5.48183	4.93788	2.5899	0.569307	0.0670318	0.0011477	0.924576	0.28725	0.145258	Hypo_GC_specific	Prom_MIR377,Prom_MIR496,Prom_MIR154	---	LINE,SINE	---	---	shelf	---	miscRNA(microRNA 496)
MIR185	22	18399201	18400200	3.32232	3.47194	1.00254	0.912357	0.0417348	0.00649593	0.958394	0.245455	0.181228	Hypo_GC_specific	intron_C22orf25,Prom_MIR185	---	---	---	---	---	---	miscRNA(microRNA 185)
MIR187	18	31738201	31739200	3.65455	3.47194	1.46204	0.768658	0.0214333	0.00121735	0.924576	0.218263	0.150182	Hypo_GC_specific	Prom_MIR187,5UTR_MIR187,3UTR_MIR187	---	---	---	---	---	---	miscRNA(microRNA 187)
MIR199B	9	130045201	130046200	2.65786	1.8517	0.417726	0.0827642	0.00465857	0.00435985	0.401547	0.142769	0.154836	Hypo_GC_specific	intron_DNM1,Prom_MIR3154,Prom_MIR199B	---	Simple_repeat	---	---	---	---	miscRNA(microRNA 199b)
MIR208A	14	22926201	22927200	3.1562	1.31162	1.00254	0.0068862	0.650893	0.00380678	0.246457	0.877316	0.154836	Hypo_GC_specific	intron_MYH6,Prom_MIR208A,cExon_MYH6	---	SINE	---	shore	shelf	---	miscRNA(microRNA 208a)
MIR211	15	29144401	29145400	3.07315	1.31162	0.835453	0.00209781	0.529517	0.00239996	0.218109	0.869488	0.154836	Hypo_GC_specific	5UTR_MIR211,3UTR_MIR211,intron_TRPM1,Prom_MIR211	---	LINE	---	---	---	---	miscRNA(microRNA 211)
MIR2682	1	98282201	98283200	5.23265	4.3978	2.50636	0.0457306	0.0127421	0.000639352	0.346285	0.193857	0.129685	Hypo_GC_specific	intron_MIR137HG,Prom_MIR2682	---	---	---	shore	---	---	miscRNA(microRNA 2682)
MIR296	20	56824601	56825600	6.31241	6.09519	2.96586	0.826722	0.0270796	1.7582e-05	0.924576	0.229679	0.0110489	Hypo_GC_specific	Prom_MIR296	---	LINE	---	shore	---	---	miscRNA(microRNA 296)
MIR301B	22	20337201	20338200	3.07315	1.8517	0.918998	0.065041	0.0776447	0.00289305	0.381558	0.298301	0.154836	Hypo_GC_specific	Prom_MIR130B,Prom_MIR301B,3UTR_MIR130B,5UTR_MIR130B,5UTR_MIR301B,3UTR_MIR301B	---	SINE	---	shore	shelf	---	miscRNA(microRNA 130b)
MIR3154	9	130045201	130046200	2.65786	1.8517	0.417726	0.0827642	0.00465857	0.00435985	0.401547	0.142769	0.154836	Hypo_GC_specific	intron_DNM1,Prom_MIR3154,Prom_MIR199B	---	Simple_repeat	---	---	---	---	miscRNA(microRNA 199b)
MIR323B	14	100590601	100591600	5.98018	5.86373	1.50381	0.901474	0.00616895	0.00249034	0.954875	0.154958	0.154836	Hypo_GC_specific	Prom_MIR134,5UTR_MIR134,5UTR_MIR485,Prom_MIR382,3UTR_MIR134,Prom_MIR485,3UTR_MIR668,3UTR_MIR485,Prom_MIR668,Prom_MIR323B,5UTR_MIR668	---	---	---	---	---	---	miscRNA(microRNA 668)
MIR337	14	100409201	100410200	4.06984	2.08317	1.00254	0.00534237	0.00523857	0.00278539	0.223337	0.147197	0.154836	Hypo_GC_specific	Prom_MIR665,Prom_MIR337	---	LINE	---	---	---	---	miscRNA(microRNA 337)
MIR3529	15	86956201	86957200	2.99009	2.54609	0.208863	0.528693	0.00971542	0.0014444	0.924576	0.17791	0.154836	Hypo_GC_specific	Prom_MIR7-2,Prom_MIR3529	---	SINE	---	---	---	---	miscRNA(microRNA 3529)
MIR3619	22	44863801	44864800	3.57149	5.24649	1.42027	0.145286	0.040645	0.00837069	0.46112	0.243045	0.196113	Hypo_GC_specific	intron_MIRLET7BHG,Prom_MIR3619	---	SINE	---	---	shelf	---	miscRNA(microRNA 3619)
MIR3646	20	42468801	42469800	2.74091	0.462926	0.125318	0.00451342	0.0584581	0.00590666	0.218109	0.274795	0.172104	Hypo_Early_onset	intron_HNF4A,Prom_MIR3646,cExon_HNF4A	---	SINE	---	---	---	---	miscRNA(microRNA 3646)
MIR371A	19	58983601	58984600	3.73761	0.848698	1.50381	0.00831144	0.668474	0.086854	0.262749	0.878233	0.32825	Hypo_Early_onset	Prom_MIR371A,5UTR_MIR373,3UTR_MIR373,Prom_MIR371B,Prom_MIR372,Prom_MIR373	---	SINE	---	---	---	---	miscRNA(microRNA 373)
MIR371B	19	58983601	58984600	3.73761	0.848698	1.50381	0.00831144	0.668474	0.086854	0.262749	0.878233	0.32825	Hypo_Early_onset	Prom_MIR371A,5UTR_MIR373,3UTR_MIR373,Prom_MIR371B,Prom_MIR372,Prom_MIR373	---	SINE	---	---	---	---	miscRNA(microRNA 373)
MIR372	19	58983601	58984600	3.73761	0.848698	1.50381	0.00831144	0.668474	0.086854	0.262749	0.878233	0.32825	Hypo_Early_onset	Prom_MIR371A,5UTR_MIR373,3UTR_MIR373,Prom_MIR371B,Prom_MIR372,Prom_MIR373	---	SINE	---	---	---	---	miscRNA(microRNA 373)
MIR373	19	58983601	58984600	3.73761	0.848698	1.50381	0.00831144	0.668474	0.086854	0.262749	0.878233	0.32825	Hypo_Early_onset	Prom_MIR371A,5UTR_MIR373,3UTR_MIR373,Prom_MIR371B,Prom_MIR372,Prom_MIR373	---	SINE	---	---	---	---	miscRNA(microRNA 373)
MIR377	14	100596801	100597800	5.48183	4.93788	2.5899	0.569307	0.0670318	0.0011477	0.924576	0.28725	0.145258	Hypo_GC_specific	Prom_MIR377,Prom_MIR496,Prom_MIR154	---	LINE,SINE	---	---	shelf	---	miscRNA(microRNA 496)
MIR382	14	100590601	100591600	5.98018	5.86373	1.50381	0.901474	0.00616895	0.00249034	0.954875	0.154958	0.154836	Hypo_GC_specific	Prom_MIR134,5UTR_MIR134,5UTR_MIR485,Prom_MIR382,3UTR_MIR134,Prom_MIR485,3UTR_MIR668,3UTR_MIR485,Prom_MIR668,Prom_MIR323B,5UTR_MIR668	---	---	---	---	---	---	miscRNA(microRNA 668)
MIR3976	18	5829201	5830200	2.49174	1.31162	0.313294	0.000143081	0.0581432	0.00284934	0.0758965	0.274003	0.154836	Hypo_GC_specific	Prom_MIR3976	---	SINE	---	---	---	---	miscRNA(microRNA 3976)
MIR4274	4	7512801	7513800	4.73431	6.71242	1.35761	0.0141307	0.000393129	6.35701e-05	0.298011	0.100623	0.0346159	Hypo_GC_specific	Prom_MIR4274	---	---	---	---	---	---	miscRNA(microRNA 4274)
MIR4313	15	73839801	73840800	4.90042	2.39179	1.6709	0.00784677	0.521404	0.000821339	0.258044	0.869488	0.129685	Hypo_Early_onset	Prom_MIR4313	---	LTR,DNA	---	---	---	---	miscRNA(microRNA 4313)
MIR4314	17	7931001	7932000	3.48844	2.31463	0.501271	0.0702737	0.000530399	0.000615895	0.381558	0.111208	0.12908	Hypo_GC_specific	intron_ALOX12B,cExon_ALOX12B,5UTR_ALOX12B,Prom_MIR4314,Prom_ALOX12B	---	Simple_repeat,Low_complexity	---	---	---	---	protein-coding(arachidonate 12-lipoxygenase, 12R type)
MIR4324	19	54504601	54505600	2.65786	1.69739	0.584817	0.00875517	0.0525511	0.0223734	0.2637	0.264406	0.240152	Hypo_GC_specific	intron_SLC6A16,Prom_MIR4324,cExon_SLC6A16	---	Low_complexity	---	---	---	---	miscRNA(microRNA 4324)
MIR4432	2	60468001	60469000	2.90703	2.23747	0.751908	0.0101	0.00348153	0.00144221	0.273277	0.142365	0.154836	Hypo_GC_specific	3UTR_MIR4432,5UTR_MIR4432,Prom_MIR4432	---	SINE	---	---	---	---	miscRNA(microRNA 4432)
MIR4524A	17	64606601	64607600	2.5748	2.16032	0.50127	0.561672	0.118826	0.00209405	0.924576	0.34122	0.154836	Hypo_GC_specific	intron_ABCA6,Prom_MIR4524A,3UTR_MIR4524A,5UTR_MIR4524A	---	LINE	---	---	---	---	miscRNA(microRNA 4524b)
MIR4533	20	58486201	58487200	3.57149	4.24349	1.50381	0.632397	0.0262271	0.00813672	0.924576	0.227031	0.196113	Hypo_GC_specific	3UTR_MIR4533,5UTR_MIR4533,Prom_MIR4533	---	---	---	---	---	---	miscRNA(microRNA 4533)
MIR4534	22	36714601	36715600	4.90042	3.08617	1.00254	0.0302597	0.0187498	0.00923462	0.327049	0.210981	0.196113	Hypo_GC_specific	Prom_MIR4534,5UTR_MIR4534,3UTR_MIR4534	---	SINE,DNA	---	---	---	---	miscRNA(microRNA 4534)
MIR4535	22	47562201	47563200	4.06984	3.24048	1.33672	0.124305	0.00171123	0.000635475	0.437968	0.142365	0.129685	Hypo_GC_specific	Prom_MIR4535	---	LINE	---	---	---	---	miscRNA(microRNA 4535)
MIR4646	6	31777401	31778400	2.32562	0.694389	0.250636	0.000413206	0.0615341	0.000395218	0.156141	0.279334	0.113039	Hypo_GC_specific	Prom_ABHD16A,5UTR_ABHD16A,intron_ABHD16A,3UTR_ABHD16A,cExon_ABHD16A,Prom_MIR4646	---	---	---	shore	---	---	protein-coding(abhydrolase domain containing 16A)
MIR4649	7	44116601	44117600	4.40207	4.39779	2.08863	0.994242	0.0403293	0.00110723	0.996461	0.242898	0.14161	Hypo_GC_specific	intron_AEBP1,cExon_AEBP1,Prom_MIR4649,5UTR_MIR4649,3UTR_MIR4649	---	---	---	shore	shelf	---	miscRNA(microRNA 4649)
MIR4671	1	232508201	232509200	3.23926	1.54309	1.16963	0.00378122	0.0719261	0.00036073	0.218109	0.28927	0.113039	Hypo_GC_specific	3UTR_MIR4671,intron_SLC35F3,5UTR_MIR4671,Prom_MIR4671	---	SINE,DNA	---	---	---	---	miscRNA(microRNA 4671)
MIR4700	12	119644601	119645600	3.57149	1.23447	1.08609	0.0258005	0.791491	0.00904851	0.325688	0.898524	0.196113	Hypo_Early_onset	Prom_MIR4700,3UTR_MIR4700,5UTR_MIR4700,3UTR_UNC119B	---	---	---	---	shelf	---	miscRNA(microRNA 4700)
MIR4717	16	2263601	2264600	5.64794	4.47495	1.50381	0.0314926	0.00642086	0.00509297	0.327049	0.157827	0.15932	Hypo_GC_specific	Prom_MIR4717	---	---	---	---	---	---	miscRNA(microRNA 4717)
MIR4739	17	75295201	75296200	4.65125	1.54309	0.417726	0.0069829	0.0238314	0.000565302	0.246675	0.222631	0.12908	Hypo_Early_onset	Prom_MIR4739,3UTR_MIR4739,5UTR_MIR4739	---	---	---	---	---	---	miscRNA(microRNA 4739)
MIR4750	19	55082601	55083600	3.23926	1.77455	0.835452	0.00331796	0.0167813	0.00399044	0.218109	0.202024	0.154836	Hypo_GC_specific	cExon_TBC1D17,3UTR_MIR4750,intron_TBC1D17,5UTR_MIR4750,Prom_MIR4750	---	LINE	cgi	shore	shelf	---	miscRNA(microRNA 4750)
MIR4752	19	59476001	59477000	3.1562	2.46894	0.918997	0.0328828	0.0198751	0.000453003	0.327049	0.213662	0.114675	Hypo_GC_specific	Prom_LILRB2,Prom_MIR4752,5UTR_LILRB2,cExon_LILRB2,intron_LILRB2	---	---	---	---	---	---	protein-coding(leukocyte immunoglobulin-like receptor, subfamily B (with TM and ITIM domains), member 2)
MIR485	14	100590601	100591600	5.98018	5.86373	1.50381	0.901474	0.00616895	0.00249034	0.954875	0.154958	0.154836	Hypo_GC_specific	Prom_MIR134,5UTR_MIR134,5UTR_MIR485,Prom_MIR382,3UTR_MIR134,Prom_MIR485,3UTR_MIR668,3UTR_MIR485,Prom_MIR668,Prom_MIR323B,5UTR_MIR668	---	---	---	---	---	---	miscRNA(microRNA 668)
MIR487A	14	100588001	100589000	5.731	5.01503	2.08863	0.63761	0.00295646	0.0032617	0.924576	0.142365	0.154836	Hypo_GC_specific	5UTR_MIR487A,3UTR_MIR487A,Prom_MIR487A	---	---	---	---	---	---	miscRNA(microRNA 487a)
MIR496	14	100596801	100597800	5.48183	4.93788	2.5899	0.569307	0.0670318	0.0011477	0.924576	0.28725	0.145258	Hypo_GC_specific	Prom_MIR377,Prom_MIR496,Prom_MIR154	---	LINE,SINE	---	---	shelf	---	miscRNA(microRNA 496)
MIR515-1	19	58875001	58876000	2.74091	1.08016	0.66836	0.00240339	0.0120261	0.000367142	0.218109	0.189875	0.113039	Hypo_GC_specific	Prom_MIR515-1,Prom_MIR515-2,3UTR_MIR519E,5UTR_MIR519E,Prom_MIR519E	---	SINE,Low_complexity	---	---	---	---	miscRNA(microRNA 519e)
MIR515-2	19	58875001	58876000	2.74091	1.08016	0.66836	0.00240339	0.0120261	0.000367142	0.218109	0.189875	0.113039	Hypo_GC_specific	Prom_MIR515-1,Prom_MIR515-2,3UTR_MIR519E,5UTR_MIR519E,Prom_MIR519E	---	SINE,Low_complexity	---	---	---	---	miscRNA(microRNA 519e)
MIR518A2	19	58934001	58935000	2.82397	2.39178	0.0835452	0.535541	0.0264034	0.00125283	0.924576	0.227713	0.153511	Hypo_GC_specific	3UTR_MIR518A2,5UTR_MIR518A2,Prom_MIR518A2	---	SINE	---	---	---	---	miscRNA(microRNA 518a-2)
MIR519A1	19	58945601	58946600	2.99009	2.77755	0.250636	0.583493	0.000961611	0.00924108	0.924576	0.120241	0.196113	Hypo_GC_specific	Prom_MIR519A1,3UTR_MIR522,5UTR_MIR522,Prom_MIR522	---	LINE,SINE	---	---	---	---	miscRNA(microRNA 522)
MIR519E	19	58875001	58876000	2.74091	1.08016	0.66836	0.00240339	0.0120261	0.000367142	0.218109	0.189875	0.113039	Hypo_GC_specific	Prom_MIR515-1,Prom_MIR515-2,3UTR_MIR519E,5UTR_MIR519E,Prom_MIR519E	---	SINE,Low_complexity	---	---	---	---	miscRNA(microRNA 519e)
MIR520A	19	58884601	58885600	3.73761	2.93186	1.50381	0.577628	0.151608	0.000182573	0.924576	0.379363	0.0731094	Hypo_GC_specific	Prom_MIR520A	---	SINE,Simple_repeat	---	---	---	---	miscRNA(microRNA 520a)
MIR521-2	19	58910801	58911800	2.40868	2.00601	0.334181	0.819719	0.00513079	0.00617318	0.924576	0.145964	0.176263	Hypo_GC_specific	5UTR_MIR521-2,3UTR_MIR521-2,Prom_MIR521-2	---	LINE,SINE	---	---	---	---	miscRNA(microRNA 521-2)
MIR522	19	58945601	58946600	2.99009	2.77755	0.250636	0.583493	0.000961611	0.00924108	0.924576	0.120241	0.196113	Hypo_GC_specific	Prom_MIR519A1,3UTR_MIR522,5UTR_MIR522,Prom_MIR522	---	LINE,SINE	---	---	---	---	miscRNA(microRNA 522)
MIR548AM	22	26559601	26560600	3.82067	2.62325	1.42027	0.0960148	0.0223984	0.00468979	0.411919	0.220441	0.154836	Hypo_GC_specific	intron_MIR548AM,Prom_MIR548AM	---	LINE,SINE	---	---	---	---	miscRNA(microRNA 548am)
MIR548H4	16	79083401	79084400	3.82067	2.46894	0.835452	0.17505	0.0229012	0.00341103	0.482455	0.220833	0.154836	Hypo_GC_specific	Prom_MIR548H4	---	LINE,SINE	---	---	---	---	miscRNA(microRNA 548h-4)
MIR548J	22	25279601	25280600	2.90703	1.15732	0.835452	0.0562082	0.666866	0.00901468	0.365497	0.878233	0.196113	Hypo_GC_specific	Prom_MIR548J,intron_TPST2	---	SINE,DNA	---	---	---	---	miscRNA(microRNA 548j)
MIR600HG	9	124916201	124917200	4.90042	3.24048	2.42281	0.0221294	0.647262	0.00665424	0.318894	0.877316	0.18406	Hypo_GC_specific	Prom_MIR600HG	exon1_MIR600HG	---	---	---	---	---	miscRNA(MIR600 host gene (non-protein coding))
MIR655	14	100585401	100586400	3.98678	2.77756	0.417726	0.232961	0.0254738	0.000758941	0.53147	0.224231	0.129685	Hypo_GC_specific	Prom_MIR655,5UTR_MIR655,3UTR_MIR655	---	---	---	---	---	---	miscRNA(microRNA 655)
MIR662	16	760001	761000	3.07315	3.47194	0.250636	0.744726	0.0977567	0.00418106	0.924576	0.319918	0.154836	Hypo_GC_specific	3UTR_MIR662,Prom_MIR662,5UTR_MIR662	---	Simple_repeat	---	---	---	---	miscRNA(microRNA 662)
MIR665	14	100409201	100410200	4.06984	2.08317	1.00254	0.00534237	0.00523857	0.00278539	0.223337	0.147197	0.154836	Hypo_GC_specific	Prom_MIR665,Prom_MIR337	---	LINE	---	---	---	---	miscRNA(microRNA 337)
MIR668	14	100590601	100591600	5.98018	5.86373	1.50381	0.901474	0.00616895	0.00249034	0.954875	0.154958	0.154836	Hypo_GC_specific	Prom_MIR134,5UTR_MIR134,5UTR_MIR485,Prom_MIR382,3UTR_MIR134,Prom_MIR485,3UTR_MIR668,3UTR_MIR485,Prom_MIR668,Prom_MIR323B,5UTR_MIR668	---	---	---	---	---	---	miscRNA(microRNA 668)
MIR7-2	15	86956201	86957200	2.99009	2.54609	0.208863	0.528693	0.00971542	0.0014444	0.924576	0.17791	0.154836	Hypo_GC_specific	Prom_MIR7-2,Prom_MIR3529	---	SINE	---	---	---	---	miscRNA(microRNA 3529)
MIRLET7BHG	22	44858601	44859600	4.56819	6.63528	0.417726	0.102058	0.011555	0.00368013	0.415852	0.187291	0.154836	Hypo_GC_specific	Prom_MIRLET7BHG	---	SINE	---	shore	---	promShore_MIRLET7BHG	miscRNA(MIRLET7B host gene (non-protein coding))
MMP11	22	22445201	22446200	2.82397	0.925851	0.334181	0.0261132	0.46671	0.00105601	0.326659	0.832417	0.138509	Hypo_GC_specific	Prom_MMP11,intron_MMP11	---	Low_complexity	cgi	shore	---	---	protein-coding(matrix metallopeptidase 11 (stromelysin 3))
MS4A10	11	60309201	60310200	4.06984	1.31162	0.835453	0.0327423	0.701776	0.00454649	0.327049	0.88225	0.154836	Hypo_Early_onset	Prom_MS4A10,intron_MS4A10,5UTR_MS4A10	---	LTR,SINE	---	---	---	---	protein-coding(membrane-spanning 4-domains, subfamily A, member 10)
MSGN1	2	17861201	17862200	5.31571	3.39479	2.56901	0.0172838	0.0807411	0.0024017	0.303609	0.302966	0.154836	Hypo_GC_specific	Prom_MSGN1	exon1_MSGN1	---	---	---	---	---	protein-coding(mesogenin 1)
MSLN	16	751001	752000	2.90703	2.00601	0.417726	0.0823346	0.0505255	0.000400538	0.401547	0.262345	0.113039	Hypo_GC_specific	5UTR_MSLN,intron_MSLN,Prom_MSLN	---	LTR	---	---	---	---	protein-coding(mesothelin)
MSRA	8	9989801	9990800	2.40868	2.23747	0.208863	0.679382	0.00688028	0.000392095	0.924576	0.162099	0.113039	Hypo_GC_specific	Prom_MSRA,5UTR_MSRA,intron_MSRA	---	Simple_repeat	---	---	---	---	protein-coding(methionine sulfoxide reductase A)
MT1B	16	55243201	55244200	3.57149	2.7004	0.835452	0.248818	0.00325235	0.00555746	0.546825	0.142365	0.165489	Hypo_GC_specific	5UTR_MT1B,cExon_MT1B,intron_MT1B,Prom_MT1B	---	---	---	---	---	---	protein-coding(metallothionein 1B)
MTNR1A	4	187713201	187714200	2.5748	1.8517	0.104431	0.0685949	0.00182854	0.0057935	0.381558	0.142365	0.170339	Hypo_GC_specific	5UTR_MTNR1A,Prom_MTNR1A,cExon_MTNR1A,intron_MTNR1A	---	SINE	cgi	shore	---	promShore_MTNR1A	protein-coding(melatonin receptor 1A)
MTRNR2L1	17	21945601	21946600	2.49174	1.54309	0.334181	0.0293959	0.000979296	0.000876536	0.327049	0.12132	0.129788	Hypo_GC_specific	5UTR_MTRNR2L1,Prom_MTRNR2L1	---	---	---	---	---	---	protein-coding(MT-RNR2-like 1)
MYL10	7	101058801	101059800	1.16281	3.39479	0	0.0294265	0.0123988	0.00463584	0.327049	0.191575	0.154836	Hypo_GC_specific	Prom_MYL10,5UTR_MYL10,intron_MYL10,cExon_MYL10	---	LTR,SINE	---	---	---	---	protein-coding(myosin, light chain 10, regulatory)
MYL2	12	109842801	109843800	4.98348	4.24349	0.835453	0.78741	0.00317504	0.00752945	0.924576	0.142365	0.193585	Hypo_GC_specific	Prom_MYL2	---	LINE,SINE	---	---	---	---	protein-coding(myosin, light chain 2, regulatory, cardiac, slow)
MYL7	7	44145601	44146600	5.23265	3.78056	1.25318	0.106192	0.0831156	0.000740817	0.421412	0.306849	0.129685	Hypo_GC_specific	cExon_MYL7,intron_MYL7,Prom_MYL7	---	---	---	---	---	---	protein-coding(myosin, light chain 7, regulatory)
MYO15A	17	17953001	17954000	4.56819	3.70341	1.33672	0.502863	0.0465398	0.000842653	0.924576	0.255158	0.129685	Hypo_GC_specific	Prom_MYO15A,intron_MYO15A	---	---	---	---	---	---	protein-coding(myosin XVA)
MYOM2	8	1978601	1979600	3.23926	1.8517	0.313294	0.0947627	0.0380471	0.00818545	0.411919	0.238786	0.196113	Hypo_GC_specific	Prom_MYOM2	---	LTR	---	---	---	---	protein-coding(myomesin (M-protein) 2, 165kDa)
MZF1	19	63775201	63776200	3.57149	2.54609	0.918996	0.469293	0.0602643	0.000723556	0.924576	0.277043	0.129685	Hypo_GC_specific	intron_LOC100131691,3UTR_LOC100131691,5UTR_LOC100131691,Prom_MZF1,intron_MZF1	---	---	cgi	shore	shelf	---	protein-coding(myeloid zinc finger 1)
NARFL	16	731801	732800	2.99009	2.7004	0.584817	0.56253	0.040192	0.00946034	0.924576	0.24261	0.196785	Hypo_GC_specific	Prom_NARFL	---	SINE	---	shore	---	promShore_NARFL	protein-coding(nuclear prelamin A recognition factor-like)
NAT16	7	100610201	100611200	3.82067	1.69739	1.33672	0.00122026	0.623596	0.0464351	0.217172	0.873088	0.278689	Hypo_Early_onset	Prom_NAT16,5UTR_NAT16	---	SINE	cgi	shore	---	promShore_NAT16	protein-coding(N-acetyltransferase 16 (GCN5-related, putative))
NCAPD3	11	133600601	133601600	2.40868	0.617233	0.334181	0.0231764	0.674317	0.00211813	0.320791	0.879007	0.154836	Hypo_GC_specific	intron_VPS26B,Prom_VPS26B,Prom_NCAPD3	---	SINE	cgi	shore	---	promShore_NCAPD3	protein-coding(vacuolar protein sorting 26 homolog B (S. pombe))
NDN	15	21482801	21483800	5.48183	4.01202	0.73102	0.612362	0.0257116	0.00329349	0.924576	0.225109	0.154836	Hypo_GC_specific	cExon_NDN,Prom_NDN,5UTR_NDN	exon1_NDN	LINE,Low_complexity	cgi	shore	---	promShore_NDN	protein-coding(necdin homolog (mouse))
NDRG4	16	57091001	57092000	3.90373	1.77455	0.501271	0.0079721	0.161938	0.0375496	0.259215	0.391265	0.248924	Hypo_Early_onset	Prom_NDRG4,cExon_NDRG4,5UTR_NDRG4,intron_NDRG4	---	---	---	shore	---	---	protein-coding(NDRG family member 4)
NEURL1B	5	172001001	172002000	3.48844	0.771543	0.584816	0.00389486	0.733414	0.00221149	0.218109	0.887406	0.154836	Hypo_Early_onset	Prom_NEURL1B,intron_NEURL1B,cExon_NEURL1B,5UTR_NEURL1B	---	SINE	cgi	shore	---	---	protein-coding(neuralized homolog 1B (Drosophila))
NF1P2	15	19399001	19400000	3.07315	2.54609	1.00254	0.0578027	0.0403282	0.00884575	0.369054	0.242893	0.196113	Hypo_GC_specific	5UTR_NF1P2,3UTR_NF1P2,intron_NF1P2,Prom_NF1P2	---	Simple_repeat	---	---	---	---	pseudo(neurofibromin 1 pseudogene 2)
NLRC3	16	3567001	3568000	3.48844	2.7004	0.501272	0.0499831	0.013287	0.00386521	0.356647	0.197019	0.154836	Hypo_GC_specific	5UTR_NLRC3,Prom_NLRC3,intron_NLRC3	---	SINE	---	---	---	---	protein-coding(NLR family, CARD domain containing 3)
NOXO1	16	1970201	1971200	3.57149	2.16032	0.16709	0.00381205	0.00398316	0.00154806	0.218109	0.142365	0.154836	Hypo_GC_specific	cExon_NOXO1,intron_NOXO1,5UTR_NOXO1,Prom_NOXO1	---	---	cgi	shore	shelf	promShore_NOXO1	protein-coding(NADPH oxidase organizer 1)
NPAT	11	107598601	107599600	2.15951	1.31162	0	0.0341585	0.0104698	0.00289001	0.327049	0.182984	0.154836	Hypo_GC_specific	5UTR_ATM,intron_ATM,Prom_NPAT,Prom_ATM	---	SINE	cgi	shore	---	promShore_NPAT	protein-coding(ataxia telangiectasia mutated)
NR2E3	15	69888601	69889600	2.65786	2.39178	0.104431	0.617184	0.0240902	0.00069529	0.924576	0.222631	0.129685	Hypo_GC_specific	Prom_NR2E3	---	SINE	---	shore	shelf	---	protein-coding(nuclear receptor subfamily 2, group E, member 3)
NT5DC3	12	102759201	102760200	2.82397	1.23447	0.0835452	0.0156487	0.0028365	0.00764118	0.298011	0.142365	0.195209	Hypo_GC_specific	Prom_NT5DC3	---	LTR,Low_complexity	cgi	shore	---	promShore_NT5DC3	protein-coding(5'-nucleotidase domain containing 3)
NTN1	17	8863601	8864600	2.65786	4.08918	0.334181	0.00482976	0.000805752	0.00171193	0.219343	0.113295	0.154836	Hypo_GC_specific	Prom_NTN1	---	LINE,SINE	---	shore	---	promShore_NTN1	protein-coding(netrin 1)
NUDT9	4	88560801	88561800	2.32562	1.8517	0.313294	0.0328668	0.00186737	0.000242529	0.327049	0.142365	0.0890113	Hypo_GC_specific	Prom_NUDT9	---	LTR	---	shore	---	promShore_NUDT9	protein-coding(nudix (nucleoside diphosphate linked moiety X)-type motif 9)
OBP2A	9	137578401	137579400	3.1562	3.39479	1.08609	0.779951	0.0187937	0.0062566	0.924576	0.211201	0.177346	Hypo_GC_specific	intron_OBP2A,cExon_OBP2A,Prom_OBP2A	---	---	---	---	---	---	protein-coding(odorant binding protein 2A)
OC90	8	133139401	133140400	4.56819	2.08317	1.3785	0.0259525	0.46091	0.00190044	0.326171	0.828913	0.154836	Hypo_Early_onset	Prom_OC90,intron_OC90	---	SINE,DNA	---	---	---	---	protein-coding(otoconin 90)
OCSTAMP	20	44610801	44611800	3.07315	1.31162	0.835452	0.0332527	0.19303	0.00245888	0.327049	0.410298	0.154836	Hypo_GC_specific	intron_OCSTAMP,Prom_OCSTAMP	---	LTR,LINE,SINE	---	---	---	---	protein-coding(osteoclast stimulatory transmembrane protein)
ODZ3	4	183481601	183482600	3.98678	3.39479	1.9842	0.00988865	0.0776913	0.0295265	0.271314	0.298301	0.244738	Hypo_GC_specific	Prom_ODZ3,intron_ODZ3,5UTR_ODZ3,cExon_ODZ3	---	---	---	---	---	---	protein-coding(teneurin transmembrane protein 3)
ONECUT2	18	53254001	53255000	7.64133	2.08316	0.208863	0.0342962	0.0337216	0.00950191	0.327049	0.234058	0.197272	Hypo_Early_onset	cExon_ONECUT2,Prom_ONECUT2	exon1_ONECUT2	Simple_repeat	cgi	shore	---	---	protein-coding(one cut homeobox 2)
OPRL1	20	62182201	62183200	3.40538	1.38878	1.16963	0.00208721	0.820553	0.00136284	0.218109	0.901275	0.154836	Hypo_Early_onset	Prom_RGS19,Prom_OPRL1,intron_OPRL1	---	LINE	---	shore	shelf	promShore_RGS19	protein-coding(opiate receptor-like 1)
OR11L1	1	246071001	246072000	5.81406	4.47495	1.42027	0.251619	0.0244111	0.00539527	0.549413	0.222631	0.164007	Hypo_GC_specific	Prom_OR11L1	exon1_OR11L1	---	---	---	---	---	protein-coding(olfactory receptor, family 11, subfamily L, member 1)
OR1C1	1	245987401	245988400	3.07315	4.55211	0.417726	0.240689	0.0192939	0.00141333	0.539553	0.212108	0.154836	Hypo_GC_specific	Prom_OR1C1	exon1_OR1C1	---	---	---	---	---	protein-coding(olfactory receptor, family 1, subfamily C, member 1)
OR1F2P	16	3205401	3206400	3.73761	2.31463	0.835451	0.0890249	0.0603894	0.000100258	0.405481	0.277372	0.0506874	Hypo_GC_specific	Prom_OR1F2P,5UTR_OR1F2P,3UTR_OR1F2P	exon1_OR1F2P	---	---	---	---	---	pseudo(olfactory receptor, family 1, subfamily F, member 2)
OR2C3	1	245764601	245765600	2.5748	1.08016	0.501271	0.00106762	0.225576	0.0135178	0.204031	0.441066	0.221433	Hypo_GC_specific	Prom_OR2C3	---	SINE	---	---	shelf	promShelf_GCSAML-AS1	protein-coding(olfactory receptor, family 2, subfamily C, member 3)
OR2L13	1	246165401	246166400	5.1496	5.01503	1.92154	0.888218	0.0755047	0.00410855	0.951303	0.295116	0.154836	Hypo_GC_specific	Prom_OR2L13	---	SINE	---	shore	---	---	protein-coding(olfactory receptor, family 2, subfamily L, member 13)
OR2M5	1	246375401	246376400	2.65786	1.08016	0.501271	0.00627966	0.479194	0.0273582	0.236694	0.842348	0.244738	Hypo_GC_specific	Prom_OR2M5	exon1_OR2M5	LINE	---	---	---	---	protein-coding(olfactory receptor, family 2, subfamily M, member 5)
OR3A4P	17	3160401	3161400	4.40207	3.62625	1.25318	0.0153259	0.00139086	0.00178674	0.298011	0.138841	0.154836	Hypo_GC_specific	Prom_OR3A4P,3UTR_OR3A4P,5UTR_OR3A4P	exon1_OR3A4P	---	---	---	---	---	pseudo(olfactory receptor, family 3, subfamily A, member 4 pseudogene)
OR4D11	11	59027601	59028600	2.49174	1.00301	0.16709	0.0173079	0.022557	0.00380853	0.30369	0.220441	0.154836	Hypo_GC_specific	Prom_OR4D11	exon1_OR4D11	SINE	---	---	---	---	protein-coding(olfactory receptor, family 4, subfamily D, member 11)
OR4D6	11	58980601	58981600	2.82397	1.23447	0.751908	0.0122656	0.242663	0.0029781	0.288241	0.457004	0.154836	Hypo_GC_specific	Prom_OR4D6	---	SINE	---	---	---	---	protein-coding(olfactory receptor, family 4, subfamily D, member 6)
OR51B2	11	5301201	5302200	3.73761	1.46593	0.918996	0.00470382	0.035201	0.00217345	0.219343	0.234665	0.154836	Hypo_Early_onset	5UTR_OR51B2,cExon_OR51B2,Prom_OR51B2	exon1_OR51B2	---	---	---	---	---	protein-coding(olfactory receptor, family 51, subfamily B, member 2)
OR52J3	11	5024201	5025200	4.31902	2.77755	1.00254	0.00844222	0.207785	0.0780132	0.262749	0.422452	0.315223	Hypo_GC_specific	Prom_OR52J3	exon1_OR52J3	---	---	---	---	---	protein-coding(olfactory receptor, family 52, subfamily J, member 3)
OR52M1	11	4522001	4523000	2.74091	1.00301	0.584817	0.00876188	0.0507568	0.00822982	0.263759	0.262345	0.196113	Hypo_GC_specific	Prom_OR52M1	---	---	---	---	---	---	protein-coding(olfactory receptor, family 52, subfamily M, member 1)
OR5AR1	11	56187601	56188600	3.32232	1.15732	0.918996	0.0186092	0.521298	0.00396085	0.310852	0.869488	0.154836	Hypo_Early_onset	Prom_OR5AR1	exon1_OR5AR1	LINE,Simple_repeat	---	---	---	---	protein-coding(olfactory receptor, family 5, subfamily AR, member 1)
OR6B2	2	240619401	240620400	2.82397	1.92886	0.501272	0.0851497	0.0505494	0.0011557	0.403571	0.262345	0.146044	Hypo_GC_specific	Prom_OR6B2	---	LINE	---	---	---	---	protein-coding(olfactory receptor, family 6, subfamily B, member 2)
OR6N1	1	157001801	157002800	3.57149	1.8517	0.334181	0.00387379	0.11175	0.0321362	0.218109	0.332185	0.244738	Hypo_GC_specific	Prom_OR6N1	exon1_OR6N1	---	---	---	---	---	protein-coding(olfactory receptor, family 6, subfamily N, member 1)
OR7A5	19	14800801	14801800	2.74091	1.003	0.250636	0.0258992	0.0246669	0.00905614	0.326171	0.222631	0.196113	Hypo_GC_specific	Prom_OR7A5	---	LINE,SINE,Simple_repeat	---	---	---	---	protein-coding(olfactory receptor, family 7, subfamily A, member 5)
OR7C2	19	14913201	14914200	3.57149	1.6974	0.501271	0.00563896	0.0863415	0.00672107	0.227184	0.310064	0.184721	Hypo_GC_specific	Prom_OR7C2	exon1_OR7C2	---	---	---	---	---	protein-coding(olfactory receptor, family 7, subfamily C, member 2)
OVCA2	17	1890201	1891200	3.23926	1.54309	1.00254	0.00135	0.473138	0.0100257	0.218109	0.837627	0.204408	Hypo_GC_specific	intron_DPH1,Prom_OVCA2,cExon_DPH1	---	LINE	---	shore	---	promShore_OVCA2	protein-coding(ovarian tumor suppressor candidate 2)
P4HA3	11	73698401	73699400	2.90703	2.16032	0.835453	0.617887	0.533647	0.00509431	0.924576	0.869488	0.159352	Hypo_GC_specific	Prom_P4HA3,intron_P4HA3	---	LINE	---	shore	---	---	protein-coding(prolyl 4-hydroxylase, alpha polypeptide III)
PABPN1L	16	87459201	87460200	5.98018	6.17234	2.67345	0.785567	0.00713991	6.038e-05	0.924576	0.163862	0.0329936	Hypo_GC_specific	cExon_PABPN1L,Prom_PABPN1L,intron_PABPN1L	---	---	---	---	---	---	protein-coding(poly(A) binding protein, nuclear 1-like (cytoplasmic))
PACSIN2	22	41673001	41674000	2.5748	1.77455	0.33418	0.710272	0.10788	0.00637394	0.924576	0.328522	0.178952	Hypo_GC_specific	Prom_PACSIN2,intron_PACSIN2	---	SINE	---	---	---	---	protein-coding(protein kinase C and casein kinase substrate in neurons 2)
PANX2	22	48951601	48952600	4.23596	0.925851	1.92154	0.00181633	0.672414	0.0410561	0.218109	0.87827	0.259607	Hypo_Early_onset	Prom_PANX2,intron_PANX2	---	---	cgi	shore	shelf	---	protein-coding(pannexin 2)
PAPLN	14	72774401	72775400	2.90703	2.00601	0.501272	0.166519	0.136883	0.00839754	0.482455	0.361742	0.196113	Hypo_GC_specific	intron_PAPLN,Prom_PAPLN	---	DNA	cgi	shore	---	---	protein-coding(papilin, proteoglycan-like sulfated glycoprotein)
PAR4	15	23006801	23007800	3.90373	4.16633	1.14875	0.686708	0.000244072	0.00148933	0.924576	0.0802734	0.154836	Hypo_GC_specific	Prom_SNORD115-23,Prom_PAR4	---	---	---	---	---	---	miscRNA(Prader-Willi/Angelman region gene 4)
PARVB	22	42795601	42796600	6.14629	5.55511	0.501271	0.214192	0.000684912	0.00228868	0.514522	0.113295	0.154836	Hypo_GC_specific	intron_PARVB,cExon_PARVB,Prom_PARVB,5UTR_PARVB	---	---	---	---	---	---	protein-coding(parvin, beta)
PARVG	22	42899801	42900800	4.06984	4.47495	0.918997	0.586588	0.00903898	0.000362311	0.924576	0.174704	0.113039	Hypo_GC_specific	Prom_PARVG,5UTR_PARVG,intron_PARVG,cExon_PARVG	exon1_PARVG	---	---	---	---	---	protein-coding(parvin, gamma)
PBX4	19	19589801	19590800	2.99009	1.38878	0.918997	0.0590207	0.525761	0.0088058	0.372027	0.869488	0.196113	Hypo_GC_specific	3UTR_PBX4,Prom_PBX4,5UTR_PBX4,cExon_PBX4,intron_PBX4	---	SINE,Simple_repeat	cgi	shore	---	---	protein-coding(pre-B-cell leukemia homeobox 4)
PCA3	9	78567801	78568800	2.99009	1.54309	0.501271	0.0286616	0.204527	0.0010695	0.327049	0.421721	0.138766	Hypo_GC_specific	Prom_PCA3,intron_PRUNE2	---	SINE	---	---	---	---	miscRNA(prostate cancer antigen 3 (non-protein coding))
PCP4	21	40160801	40161800	2.65786	1.38878	0.417726	0.0393554	0.0188938	0.00631223	0.334593	0.211494	0.177913	Hypo_GC_specific	Prom_PCP4,5UTR_PCP4,intron_PCP4,cExon_PCP4	---	SINE	---	---	---	---	protein-coding(Purkinje cell protein 4)
PDE11A	2	178681001	178682000	4.90042	1.00301	1.87977	0.0186356	0.52273	0.00290783	0.31111	0.869488	0.154836	Hypo_Early_onset	intron_PDE11A,5UTR_PDE11A,Prom_PDE11A	---	DNA	---	---	shelf	---	protein-coding(phosphodiesterase 11A)
PDE4A	19	10422801	10423800	3.65455	2.39178	1.25318	0.00812645	0.226748	0.0405251	0.261442	0.442266	0.258773	Hypo_GC_specific	intron_PDE4A,Prom_PDE4A	---	DNA,Simple_repeat	---	---	---	---	protein-coding(phosphodiesterase 4A, cAMP-specific)
PDE4C	19	18198401	18199400	4.40207	3.47194	1.92154	0.692714	0.200803	0.003855	0.924576	0.4195	0.154836	Hypo_GC_specific	Prom_PDE4C	---	SINE	---	shore	---	promShore_PDE4C	protein-coding(phosphodiesterase 4C, cAMP-specific)
PDE4DIP	1	143642801	143643800	3.73761	1.15731	0.417726	0.00281294	0.00504894	0.00218814	0.218109	0.145184	0.154836	Hypo_Early_onset	cExon_PDE4DIP,5UTR_PDE4DIP,intron_PDE4DIP,Prom_PDE4DIP	---	---	cgi	---	---	---	protein-coding(phosphodiesterase 4D interacting protein)
PDE9A	21	42945201	42946200	3.73761	3.85771	0.835451	0.632273	0.00984215	0.00928112	0.924576	0.17852	0.196113	Hypo_GC_specific	Prom_PDE9A	---	---	---	shore	---	---	protein-coding(phosphodiesterase 9A)
PDGFB	22	37971001	37972000	3.82067	1.77455	0.668362	0.00941108	0.162338	0.0306625	0.267616	0.391736	0.244738	Hypo_Early_onset	Prom_PDGFB	---	SINE	---	shore	---	promShore_PDGFB	protein-coding(platelet-derived growth factor beta polypeptide)
PER1	17	7996201	7997200	3.07315	3.00902	0.334181	0.897511	0.00252816	7.83165e-05	0.954122	0.142365	0.0419436	Hypo_GC_specific	5UTR_PER1,intron_PER1,Prom_PER1	---	---	cgi	shore	shelf	promShore_PER1	protein-coding(period homolog 1 (Drosophila))
PGBD5	1	228626401	228627400	3.65455	2.46894	0.417726	0.167804	0.00844266	0.00104585	0.482455	0.172616	0.138509	Hypo_GC_specific	intron_PGBD5,Prom_PGBD5	---	---	---	shore	---	---	protein-coding(piggyBac transposable element derived 5)
PGPEP1L	15	97366401	97367400	3.07315	1.92886	0.626589	0.165645	0.00524067	0.00574499	0.482455	0.147242	0.169345	Hypo_GC_specific	5UTR_PGPEP1L,Prom_PGPEP1L,intron_PGPEP1L	---	SINE	---	---	---	---	protein-coding(pyroglutamyl-peptidase I-like)
PHYHIPL	10	60606201	60607200	2.65786	1.08016	0	0.0174129	0.00863586	0.00340878	0.303824	0.172616	0.154836	Hypo_GC_specific	intron_PHYHIPL,5UTR_PHYHIPL,cExon_PHYHIPL,Prom_PHYHIPL	---	Low_complexity	cgi	shore	---	---	protein-coding(phytanoyl-CoA 2-hydroxylase interacting protein-like)
PIK3R5	17	8756601	8757600	3.57149	2.08317	1.00254	0.00242311	0.000679834	0.000437095	0.218109	0.113295	0.114661	Hypo_GC_specific	intron_PIK3R5,Prom_PIK3R5	---	LINE,SINE	---	---	---	---	protein-coding(phosphoinositide-3-kinase, regulatory subunit 5)
PITPNM2	12	122160201	122161200	3.73761	1.54309	1.67091	0.00106798	0.745534	0.0154779	0.204072	0.889285	0.221433	Hypo_Early_onset	Prom_PITPNM2,5UTR_PITPNM2	---	SINE	---	---	---	---	protein-coding(phosphatidylinositol transfer protein, membrane-associated 2)
PITX2	4	111762201	111763200	3.32232	4.62926	0.313294	0.719	0.0628265	0.000416751	0.924576	0.281912	0.114661	Hypo_GC_specific	Prom_PITX2,cExon_PITX2,5UTR_PITX2,intron_PITX2	---	---	cgi	---	shelf	---	protein-coding(paired-like homeodomain 2)
PKD2L1	10	102079201	102080200	2.49174	2.16032	0.16709	0.671777	0.00491929	0.0037848	0.924576	0.144387	0.154836	Hypo_GC_specific	5UTR_PKD2L1,cExon_PKD2L1,Prom_PKD2L1,intron_PKD2L1	exon1_PKD2L1	Low_complexity	---	---	---	---	protein-coding(polycystic kidney disease 2-like 1)
PLCH2	1	2398201	2399200	5.1496	3.5491	1.838	0.012561	0.0272958	0.00255796	0.289773	0.230444	0.154836	Hypo_GC_specific	Prom_PLCH2,intron_PLCH2	---	Low_complexity	---	shore	shelf	---	protein-coding(phospholipase C, eta 2)
PLEKHO2	15	62921601	62922600	2.5748	1.6974	0.417726	0.174288	0.00655883	0.00490895	0.482455	0.159177	0.155645	Hypo_GC_specific	intron_PLEKHO2,Prom_PLEKHO2	---	LINE,SINE,Simple_repeat	---	shore	---	---	protein-coding(pleckstrin homology domain containing, family O member 2)
PLIN4	19	4468201	4469200	4.81736	3.85772	1.83799	0.17338	0.0228088	0.00439648	0.482455	0.220659	0.154836	Hypo_GC_specific	5UTR_PLIN4,cExon_PLIN4,Prom_PLIN4,intron_PLIN4	---	SINE	---	---	---	---	protein-coding(perilipin 4)
PLIN5	19	4484401	4485400	2.99009	1.54309	0.751907	0.0405073	0.00588194	0.00984556	0.336152	0.152732	0.20182	Hypo_GC_specific	5UTR_PLIN5,cExon_PLIN5,Prom_PLIN5,intron_PLIN5	---	SINE,DNA	---	shore	shelf	---	protein-coding(perilipin 5)
PLXDC2	10	20144601	20145600	3.40538	2.23747	0.501271	0.236426	0.0375142	0.00262658	0.535494	0.238256	0.154836	Hypo_GC_specific	Prom_PLXDC2,5UTR_PLXDC2	---	Low_complexity	cgi	shore	shelf	---	protein-coding(plexin domain containing 2)
PM20D1	1	204085001	204086000	4.40207	1.54309	0.250636	0.0387949	0.0243759	0.00394321	0.33369	0.222631	0.154836	Hypo_Early_onset	intron_PM20D1,Prom_PM20D1,cExon_PM20D1,5UTR_PM20D1	---	SINE	cgi	shore	---	promShore_PM20D1	protein-coding(peptidase M20 domain containing 1)
PNOC	8	28231001	28232000	2.15951	0.69439	0	0.0108278	0.0366821	0.000874057	0.280172	0.236553	0.129788	Hypo_GC_specific	Prom_PNOC,intron_PNOC	---	---	---	---	---	---	protein-coding(prepronociceptin)
PNPLA5	22	42619801	42620800	2.32562	2.31463	0.16709	0.978491	0.00216931	0.000873844	0.98612	0.142365	0.129788	Hypo_GC_specific	Prom_PNPLA5	---	SINE	---	shore	---	promShore_PNPLA5	protein-coding(patatin-like phospholipase domain containing 5)
PON1	7	94791001	94792000	4.73431	3.24048	1.50382	0.118711	0.0888481	0.00159373	0.433437	0.310614	0.154836	Hypo_GC_specific	Prom_PON1,cExon_PON1,intron_PON1,5UTR_PON1	---	SINE	cgi	shore	---	promShore_PON1	protein-coding(paraoxonase 1)
POPDC2	3	120861201	120862200	4.23596	1.46593	1.25318	0.00959837	0.776898	0.0172047	0.268896	0.895738	0.225143	Hypo_Early_onset	5UTR_POPDC2,Prom_POPDC2,cExon_POPDC2,intron_POPDC2	exon1_POPDC2	Simple_repeat	---	---	---	---	protein-coding(popeye domain containing 2)
POTEB	15	19335601	19336600	10.9637	12.3447	4.59499	0.564446	0.00615896	0.00335375	0.924576	0.154958	0.154836	Hypo_GC_specific	intron_POTEB,5UTR_POTEB,cExon_POTEB,Prom_POTEB	exon1_POTEB	---	---	---	---	---	protein-coding(POTE ankyrin domain family, member B)
POTEC	18	14533801	14534800	4.81736	2.39178	1.56647	0.00207407	0.61425	0.0102889	0.218109	0.870926	0.208227	Hypo_Early_onset	Prom_POTEC	---	SINE,Simple_repeat	---	---	---	---	protein-coding(POTE ankyrin domain family, member C)
POTEH	22	14667001	14668000	7.05993	7.02105	3.17472	0.964833	0.0017638	0.00830543	0.977322	0.142365	0.196113	Hypo_GC_specific	intron_POTEH,5UTR_POTEH,Prom_POTEH,cExon_POTEH	exon1_POTEH	---	---	shore	---	---	protein-coding(POTE ankyrin domain family, member H)
PPBP	4	75071801	75072800	2.49174	0.771543	0.417726	0.0622656	0.541998	0.00388091	0.376288	0.869488	0.154836	Hypo_GC_specific	5UTR_PPBP,3UTR_PPBP,cExon_PPBP,Prom_PPBP,intron_PPBP	---	SINE	---	---	---	---	protein-coding(pro-platelet basic protein (chemokine (C-X-C motif) ligand 7))
PPCS	1	42692801	42693800	3.73761	2.31463	1.58736	0.0495153	0.0188479	0.00703699	0.355329	0.211436	0.18778	Hypo_GC_specific	intron_ZMYND12,Prom_ZMYND12,Prom_PPCS	---	LINE,SINE,DNA	---	shore	---	---	protein-coding(zinc finger, MYND-type containing 12)
PPP1R14D	15	38907201	38908200	3.07315	0.385772	0.522158	0.00352544	0.576204	0.00646619	0.218109	0.869488	0.180635	Hypo_Early_onset	5UTR_PPP1R14D,intron_PPP1R14D,cExon_PPP1R14D,Prom_PPP1R14D	---	SINE,Simple_repeat	---	---	---	---	protein-coding(protein phosphatase 1, regulatory (inhibitor) subunit 14D)
PPP2R2C	4	6473001	6474000	4.73431	4.16633	1.87977	0.0867468	0.000403604	0.000262805	0.40544	0.102333	0.0947543	Hypo_GC_specific	Prom_PPP2R2C,5UTR_PPP2R2C,intron_PPP2R2C	---	---	---	shore	---	---	protein-coding(protein phosphatase 2, regulatory subunit B, gamma)
PRAME	22	21231001	21232000	3.07315	2.54609	0.584816	0.458216	0.00238654	0.000396606	0.924576	0.142365	0.113039	Hypo_GC_specific	5UTR_LOC648691,intron_LOC648691,intron_PRAME,Prom_PRAME,Prom_LOC648691,5UTR_PRAME	---	Low_complexity	cgi	shore	---	promShore_PRAME	protein-coding(preferentially expressed antigen in melanoma)
PRAMEF12	1	12757801	12758800	2.82397	2.31463	0.668362	0.259421	0.00307234	0.0021174	0.555323	0.142365	0.154836	Hypo_GC_specific	Prom_PRAMEF12,intron_PRAMEF12,cExon_PRAMEF12	---	---	---	---	---	---	protein-coding(PRAME family member 12)
PRAMEF2	1	12837801	12838800	3.23926	1.54309	1.16963	0.00379654	0.721269	0.00145805	0.218109	0.885854	0.154836	Hypo_GC_specific	Prom_PRAMEF2	---	SINE	---	---	---	---	protein-coding(PRAME family member 2)
PRF1	10	72032201	72033200	4.73431	3.47194	1.83799	0.127708	0.0112526	0.000836486	0.44136	0.185425	0.129685	Hypo_GC_specific	Prom_PRF1,intron_PRF1,5UTR_PRF1	---	SINE	---	shore	shelf	---	protein-coding(perforin 1 (pore forming protein))
PRKCZ	1	1993001	1994000	4.81736	1.15732	2.17218	0.00507907	0.183668	0.0561327	0.220124	0.400485	0.292093	Hypo_Early_onset	Prom_PRKCZ,intron_PRKCZ	---	LTR,SINE,DNA	---	shore	shelf	promShore_PRKCZ,promShelf_PRKCZ	protein-coding(protein kinase C, zeta)
PRKD3	2	37396201	37397200	3.98678	1.46593	1.00254	0.00182677	0.478054	0.0126603	0.218109	0.841247	0.221433	Hypo_Early_onset	Prom_PRKD3,intron_PRKD3,5UTR_PRKD3,cExon_PRKD3	---	SINE	---	---	---	---	protein-coding(protein kinase D3)
PRODH2	19	40994401	40995400	7.8905	3.93487	1.42027	0.00720273	0.0469948	0.00985544	0.249797	0.256202	0.201928	Hypo_Early_onset	cExon_PRODH2,Prom_PRODH2,intron_PRODH2	---	DNA	---	---	---	---	protein-coding(proline dehydrogenase (oxidase) 2)
PROM2	2	95303001	95304000	4.1529	2.00601	2.06774	0.124339	0.940855	0.00898579	0.437968	0.962799	0.196113	Hypo_Early_onset	Prom_PROM2,5UTR_PROM2	---	LINE,SINE	---	---	---	---	protein-coding(prominin 2)
PRPH	12	47974401	47975400	4.1529	3.70341	1.83799	0.244128	0.00412697	0.00546876	0.542236	0.142365	0.164179	Hypo_GC_specific	5UTR_PRPH,cExon_PRPH,Prom_PRPH	---	---	cgi	shore	---	---	protein-coding(peripherin)
PRR18	6	166640001	166641000	5.06654	3.08617	2.08863	0.00779396	0.685166	0.0295318	0.25737	0.879431	0.244738	Hypo_GC_specific	3UTR_PRR18,Prom_PRR18,cExon_PRR18	exon1_PRR18	Low_complexity	cgi	shore	---	---	protein-coding(proline rich 18)
PRR21	2	240631001	240632000	5.89712	2.85471	1.42027	0.0031796	0.0947498	0.00414126	0.218109	0.319473	0.154836	Hypo_Early_onset	Prom_PRR21	---	---	---	shore	---	promShore_PRR21	protein-coding(proline rich 21)
PRSS55	8	10420601	10421600	2.74091	1.92886	0.208863	0.11998	0.000885909	0.00909753	0.434014	0.116012	0.196113	Hypo_GC_specific	cExon_PRSS55,intron_PRSS55,Prom_PRSS55	---	---	---	---	---	---	protein-coding(protease, serine, 55)
PRUNE2	9	78710401	78711400	2.90703	0.771542	0.584816	0.000835998	0.668992	0.0135795	0.184333	0.878233	0.221433	Hypo_Early_onset	Prom_PRUNE2,5UTR_PRUNE2,cExon_PRUNE2,intron_PRUNE2	---	---	cgi	shore	---	promShore_PRUNE2	protein-coding(prune homolog 2 (Drosophila))
PSG11	19	48223401	48224400	5.39877	3.62625	2.5899	0.0172049	0.0167396	0.00142218	0.303063	0.201743	0.154836	Hypo_GC_specific	Prom_PSG11	---	---	---	---	---	---	protein-coding(pregnancy specific beta-1-glycoprotein 11)
PSTPIP1	15	75074401	75075400	4.48513	2.7004	1.87977	0.00212761	0.160164	0.0131233	0.218109	0.389094	0.221433	Hypo_GC_specific	5UTR_PSTPIP1,Prom_PSTPIP1,cExon_PSTPIP1,intron_PSTPIP1	exon1_PSTPIP1	SINE,Simple_repeat	---	---	---	---	protein-coding(proline-serine-threonine phosphatase interacting protein 1)
PTCSC3	14	35715401	35716400	2.15951	1.08016	0	0.054375	0.018935	0.00698737	0.361694	0.211494	0.187596	Hypo_GC_specific	5UTR_PTCSC3,3UTR_PTCSC3,Prom_PTCSC3	---	LTR	---	---	---	---	miscRNA(papillary thyroid carcinoma susceptibility candidate 3 (non-protein coding))
PTPRU	1	29436001	29437000	5.06654	3.62625	2.08863	0.00607266	0.256761	0.062462	0.233527	0.471451	0.307439	Hypo_GC_specific	intron_PTPRU,Prom_PTPRU	---	Simple_repeat,Low_complexity	cgi	---	---	---	protein-coding(protein tyrosine phosphatase, receptor type, U)
PVALB	22	35544601	35545600	3.57149	0.848698	1.00254	0.00297774	0.639303	0.000740523	0.218109	0.875635	0.129685	Hypo_Early_onset	Prom_PVALB,5UTR_PVALB,intron_PVALB	---	SINE	---	shore	shelf	---	protein-coding(parvalbumin)
PWWP2B	10	134061601	134062600	1.99339	4.32064	0.835452	0.0369347	0.00572346	0.0046655	0.330063	0.150782	0.154836	Hypo_GC_specific	Prom_PWWP2B,intron_PWWP2B	---	---	---	shore	---	---	protein-coding(PWWP domain containing 2B)
RAB11FIP3	16	464201	465200	2.99009	1.15731	0.751907	0.00803204	0.711875	0.000456546	0.260367	0.884545	0.114733	Hypo_GC_specific	cExon_RAB11FIP3,Prom_RAB11FIP3,5UTR_RAB11FIP3,intron_RAB11FIP3	---	Simple_repeat	---	---	---	---	protein-coding(RAB11 family interacting protein 3 (class II))
RAB4A	1	227472401	227473400	2.82397	1.08016	0.584817	0.00163889	0.0799894	0.00198177	0.218109	0.301584	0.154836	Hypo_GC_specific	Prom_RAB4A	---	SINE,Low_complexity	cgi	shore	---	promShore_RAB4A	protein-coding(RAB4A, member RAS oncogene family)
RALGPS1	9	128764401	128765400	3.07315	1.69739	0.751906	0.00905885	0.158027	0.0136463	0.265585	0.386821	0.221433	Hypo_GC_specific	intron_RALGPS1,cExon_RALGPS1,Prom_RALGPS1	---	---	---	---	---	---	protein-coding(Ral GEF with PH domain and SH3 binding motif 1)
RAMP1	2	238431201	238432200	3.98678	2.23747	1.92154	0.00433552	0.746801	0.158253	0.218109	0.889775	0.402514	Hypo_GC_specific	Prom_RAMP1	---	LINE	---	shore	---	---	protein-coding(receptor (G protein-coupled) activity modifying protein 1)
RAPGEFL1	17	35588001	35589000	2.82397	0.694387	0.16709	0.00327755	0.0870491	0.000229942	0.218109	0.310614	0.086066	Hypo_Early_onset	intron_RAPGEFL1,Prom_RAPGEFL1,5UTR_RAPGEFL1	---	SINE	cgi	shore	---	---	protein-coding(Rap guanine nucleotide exchange factor (GEF)-like 1)
RASGRF2	5	80291201	80292200	7.55827	6.48095	3.67599	0.253349	0.0245118	0.00635195	0.550738	0.222631	0.178546	Hypo_GC_specific	Prom_RASGRF2	---	Simple_repeat,Low_complexity	cgi	shore	---	---	protein-coding(Ras protein-specific guanine nucleotide-releasing factor 2)
RASL12	15	63146601	63147600	3.07315	0.925848	0.731021	0.00552549	0.729409	0.0125256	0.225171	0.88686	0.220963	Hypo_Early_onset	5UTR_RASL12,cExon_RASL12,intron_RASL12,Prom_RASL12	---	---	cgi	shore	---	promShore_RASL12	protein-coding(RAS-like, family 12)
RAVER1	19	10305401	10306400	2.5748	1.77455	0.16709	0.10253	0.00216515	0.00192307	0.41629	0.142365	0.154836	Hypo_GC_specific	intron_ICAM3,Prom_RAVER1,3UTR_ICAM3,cExon_ICAM3	---	---	cgi	---	---	---	protein-coding(ribonucleoprotein, PTB-binding 1)
RBBP6	16	24457001	24458000	2.40868	1.38878	0.292408	0.109447	0.00711787	0.0035371	0.422912	0.163601	0.154836	Hypo_GC_specific	Prom_RBBP6	---	LINE,SINE	---	shore	---	---	protein-coding(retinoblastoma binding protein 6)
RBFA	18	75893401	75894400	2.07645	4.78357	0.334181	0.136038	0.0420129	0.00323602	0.451153	0.245861	0.154836	Hypo_GC_specific	Prom_RBFA	---	LTR,SINE,Simple_repeat	cgi	shore	---	promShore_RBFA	protein-coding(ribosome binding factor A (putative))
RBFOX3	17	74988201	74989200	3.40538	1.54308	0.918996	0.00493828	0.0583645	0.00103793	0.219343	0.274554	0.138509	Hypo_GC_specific	Prom_RBFOX3,intron_RBFOX3	---	LTR,LINE	---	---	---	---	protein-coding(RNA binding protein, fox-1 homolog (C. elegans) 3)
RBMY1F	Y	22862601	22863600	4.23596	3.78056	0	0.454942	0.00215039	0.000156192	0.924576	0.142365	0.0656281	Hypo_GC_specific	Prom_RBMY1F,Prom_RBMY2FP	---	---	---	shore	---	---	pseudo(RNA binding motif protein, Y-linked, family 2, member F pseudogene)
RBMY2FP	Y	22862601	22863600	4.23596	3.78056	0	0.454942	0.00215039	0.000156192	0.924576	0.142365	0.0656281	Hypo_GC_specific	Prom_RBMY1F,Prom_RBMY2FP	---	---	---	shore	---	---	pseudo(RNA binding motif protein, Y-linked, family 2, member F pseudogene)
RCCD1	15	89299001	89300000	2.40868	0.385771	0	0.000649592	0.141927	0.00252205	0.180734	0.36682	0.154836	Hypo_Early_onset	Prom_RCCD1,5UTR_RCCD1,intron_RCCD1	---	SINE,Low_complexity	cgi	shore	---	---	protein-coding(RCC1 domain containing 1)
RDH16	12	55637001	55638000	3.48844	1.08016	0.417726	0.0249461	0.151241	0.00134084	0.322891	0.378907	0.154836	Hypo_Early_onset	5UTR_RDH16,Prom_RDH16,cExon_RDH16,intron_RDH16	exon1_RDH16	Simple_repeat	---	---	---	---	protein-coding(retinol dehydrogenase 16 (all-trans))
RGS11	16	264001	265000	3.40538	1.00301	0.751906	0.000390617	0.575801	0.00777631	0.151208	0.869488	0.196113	Hypo_Early_onset	intron_RGS11,Prom_RGS11,cExon_RGS11	---	---	cgi	shore	---	---	protein-coding(regulator of G-protein signaling 11)
RGS12	4	3340601	3341600	2.82397	2.39178	0.731021	0.147089	0.000392606	0.00450582	0.463406	0.10056	0.154836	Hypo_GC_specific	intron_RGS12,Prom_RGS12,5UTR_RGS12	---	---	---	---	shelf	---	protein-coding(regulator of G-protein signaling 12)
RGS19	20	62182201	62183200	3.40538	1.38878	1.16963	0.00208721	0.820553	0.00136284	0.218109	0.901275	0.154836	Hypo_Early_onset	Prom_RGS19,Prom_OPRL1,intron_OPRL1	---	LINE	---	shore	shelf	promShore_RGS19	protein-coding(opiate receptor-like 1)
RHBDL1	16	666201	667200	8.63802	2.08317	2.42281	0.008553	0.663034	0.0077401	0.262749	0.877747	0.196113	Hypo_Early_onset	cExon_RHBDL1,intron_RHBDL1,Prom_RHBDL1	---	---	---	---	shelf	---	protein-coding(rhomboid, veinlet-like 1 (Drosophila))
RHBDL3	17	27615801	27616800	3.1562	1.38878	0.16709	0.00219984	0.0587593	0.0106952	0.218109	0.275304	0.210361	Hypo_GC_specific	Prom_RHBDL3	---	---	---	shore	---	---	protein-coding(rhomboid, veinlet-like 3 (Drosophila))
RIN2	20	19817801	19818800	2.99009	1.08016	0.877225	0.00827966	0.744328	0.00407951	0.262749	0.889167	0.154836	Hypo_GC_specific	cExon_RIN2,5UTR_RIN2,intron_RIN2,Prom_RIN2	---	Simple_repeat	---	---	---	---	protein-coding(Ras and Rab interactor 2)
RIN3	14	92048601	92049600	3.65455	2.77755	0.83545	0.1389	0.0425067	0.00216486	0.454925	0.246534	0.154836	Hypo_GC_specific	Prom_RIN3	---	LINE,SINE,DNA	cgi	shore	---	---	protein-coding(Ras and Rab interactor 3)
RNASE13	14	20571401	20572400	4.1529	1.38878	0.835451	0.00790848	0.0328431	0.00577726	0.258713	0.234058	0.170078	Hypo_Early_onset	intron_RNASE13,Prom_RNASE13,5UTR_RNASE13,cExon_RNASE13,3UTR_RNASE13	---	---	---	---	---	---	protein-coding(ribonuclease, RNase A family, 13 (non-active))
RNF223	1	999201	1000200	5.81406	4.24349	2.84054	0.00761023	0.0147521	0.000636927	0.255835	0.199612	0.129685	Hypo_GC_specific	5UTR_RNF223,Prom_RNF223,intron_RNF223	---	---	---	shore	shelf	---	protein-coding(ring finger protein 223)
RORA	15	58705201	58706200	2.5748	1.38878	0.417726	0.061873	0.0144392	0.00525119	0.375419	0.199612	0.162851	Hypo_GC_specific	intron_RORA,Prom_RORA	---	LINE,SINE,Simple_repeat	---	---	---	---	protein-coding(RAR-related orphan receptor A)
RP1L1	8	10550201	10551200	5.31571	3.93487	2.08863	0.171594	0.186839	0.00210343	0.482455	0.404102	0.154836	Hypo_GC_specific	Prom_RP1L1	---	---	---	---	---	---	protein-coding(retinitis pigmentosa 1-like 1)
RPGRIP1L	16	52293801	52294800	3.48844	0.925852	1.16963	0.00180773	0.72328	0.000467409	0.218109	0.886212	0.115992	Hypo_Early_onset	Prom_FTO,intron_RPGRIP1L,Prom_RPGRIP1L	---	LINE,SINE,DNA	---	shore	---	---	protein-coding(RPGRIP1-like)
RPS4Y2	Y	21327401	21328400	2.40868	4.39779	0	0.227333	0.0449782	0.000291396	0.526246	0.251627	0.102857	Hypo_GC_specific	Prom_RPS4Y2,cExon_RPS4Y2,5UTR_RPS4Y2,intron_RPS4Y2	---	---	---	---	---	---	protein-coding(ribosomal protein S4, Y-linked 2)
RSC1A1	1	15858601	15859600	2.65786	1.15731	0.250636	0.0168298	0.11748	0.000294048	0.300051	0.339336	0.103587	Hypo_GC_specific	intron_DDI2,Prom_RSC1A1,3UTR_DDI2	exon1_RSC1A1	---	---	---	---	---	protein-coding(regulatory solute carrier protein, family 1, member 1)
RTN4R	22	18636801	18637800	2.74091	2.08317	0.501271	0.213516	0.00142947	0.00434409	0.514181	0.140848	0.154836	Hypo_GC_specific	Prom_RTN4R	---	---	---	shore	---	promShore_RTN4R	protein-coding(reticulon 4 receptor)
RTP3	3	46513801	46514800	4.23596	1.38878	1.6709	0.00118246	0.648056	0.00596121	0.212854	0.877316	0.173161	Hypo_Early_onset	Prom_RTP3,cExon_RTP3,intron_RTP3,5UTR_RTP3	---	SINE	---	---	---	---	protein-coding(receptor (chemosensory) transporter protein 3)
RUFY4	2	218640001	218641000	2.82397	1.15731	0.375953	0.0825499	0.181298	0.00829014	0.401547	0.397897	0.196113	Hypo_GC_specific	Prom_RUFY4	---	---	---	---	---	---	protein-coding(RUN and FYVE domain containing 4)
RUSC1	1	153557001	153558000	4.65125	2.93187	1.42027	0.110473	0.147814	9.23387e-05	0.423998	0.374336	0.0475378	Hypo_GC_specific	3UTR_RUSC1-AS1,Prom_RUSC1,cExon_FDPS,3UTR_FDPS,5UTR_RUSC1-AS1,5UTR_RUSC1,cExon_RUSC1-AS1,intron_RUSC1	---	---	cgi	shore	shelf	promShore_RUSC1,promShelf_RUSC1	protein-coding(RUN and SH3 domain containing 1)
RUSC2	9	35478801	35479800	2.32562	2.08317	0.16709	0.645213	0.0304812	0.00144119	0.924576	0.234058	0.154836	Hypo_GC_specific	Prom_RUSC2	---	LTR,Simple_repeat	cgi	shore	---	---	protein-coding(RUN and SH3 domain containing 2)
RXFP4	1	154178401	154179400	7.05993	1.54308	1.16963	0.00154366	0.634649	0.00423247	0.218109	0.87463	0.154836	Hypo_Early_onset	Prom_RXFP4	exon1_RXFP4	---	---	---	---	---	protein-coding(relaxin/insulin-like family peptide receptor 4)
S100A7A	1	151653801	151654800	3.98678	1.23447	1.92154	0.0162938	0.64558	0.00634072	0.298011	0.877163	0.178339	Hypo_Early_onset	Prom_S100A7A	---	LINE,Simple_repeat	---	---	---	---	protein-coding(S100 calcium binding protein A7A)
SCGB1C1	11	182201	183200	5.06654	1.69739	2.33927	0.00155735	0.0696962	0.0129703	0.218109	0.28725	0.221433	Hypo_Early_onset	Prom_SCGB1C1,cExon_SCGB1C1,intron_SCGB1C1,5UTR_SCGB1C1	---	---	---	---	---	---	protein-coding(secretoglobin, family 1C, member 1)
SCN8A	12	50269401	50270400	2.90703	1.77455	0.668362	0.123109	0.0820949	0.000174409	0.43689	0.304909	0.0707878	Hypo_GC_specific	Prom_SCN8A	---	LINE,SINE	---	shore	---	---	protein-coding(sodium channel, voltage gated, type VIII, alpha subunit)
SCNN1A	12	6353601	6354600	2.40868	5.4008	0.501272	0.0594716	0.0172788	0.000836093	0.373066	0.204227	0.129685	Hypo_GC_specific	5UTR_SCNN1A,cExon_SCNN1A,Prom_SCNN1A,intron_SCNN1A	---	---	---	---	---	---	protein-coding(sodium channel, non-voltage-gated 1 alpha subunit)
SDC3	1	31152201	31153200	4.23596	0.771545	1.92154	0.00446057	0.17906	0.00244416	0.218109	0.395473	0.154836	Hypo_Early_onset	Prom_SDC3,intron_SDC3	---	SINE	---	shore	---	---	protein-coding(syndecan 3)
SDSL	12	112343001	112344000	2.32562	1.46593	0.16709	0.0969511	0.00814004	0.00377535	0.411919	0.172616	0.154836	Hypo_GC_specific	Prom_SDSL	---	LINE,SINE	---	---	---	---	protein-coding(serine dehydratase-like)
SEC14L4	22	29232601	29233600	2.82397	0.771544	0.417726	0.00402296	0.470867	0.00194213	0.218109	0.835823	0.154836	Hypo_Early_onset	Prom_SEC14L4	---	SINE,DNA	---	shore	---	promShore_SEC14L4	protein-coding(SEC14-like 4 (S. cerevisiae))
SEPSECS	4	24772201	24773200	2.40868	0.694389	0.208863	0.00640367	0.47429	0.0198202	0.237886	0.838295	0.234405	Hypo_GC_specific	Prom_SEPSECS,intron_LOC285540,Prom_LOC285540	---	LTR,LINE,DNA	---	shore	---	promShore_SEPSECS	miscRNA(uncharacterized LOC285540)
SEPT3	22	40701001	40702000	2.74091	0.308618	0.417726	0.00894112	0.612296	0.00379258	0.264988	0.870395	0.154836	Hypo_Early_onset	Prom_SEPT3	---	LINE,SINE	---	shore	---	promShore_SEPT3	protein-coding(septin 3)
SERPINA13	14	94175001	94176000	4.1529	2.62325	1.838	0.0120616	0.000364822	0.00465832	0.28704	0.0998983	0.154836	Hypo_GC_specific	Prom_SERPINA13	---	LINE,SINE,Simple_repeat	---	---	---	---	pseudo(serpin peptidase inhibitor, clade A (alpha-1 antiproteinase, antitrypsin), member 13, pseudogene)
SERPINB5	18	59294801	59295800	3.90373	1.38878	0.626589	0.00638998	0.0712965	0.00853825	0.237868	0.288083	0.196113	Hypo_Early_onset	Prom_SERPINB5,intron_SERPINB5,5UTR_SERPINB5	---	Simple_repeat	---	---	---	---	protein-coding(serpin peptidase inhibitor, clade B (ovalbumin), member 5)
SFXN4	10	120915801	120916800	4.1529	3.31764	1.838	0.708634	0.101955	0.00239898	0.924576	0.323057	0.154836	Hypo_GC_specific	Prom_SFXN4	---	LINE,SINE	---	shore	---	promShore_SFXN4	protein-coding(sideroflexin 4)
SH2B2	7	101715201	101716200	3.48844	2.23747	0.417725	0.113054	0.0446637	0.0027505	0.427223	0.25108	0.154836	Hypo_GC_specific	Prom_SH2B2,intron_SH2B2,cExon_SH2B2	---	---	---	shore	---	---	protein-coding(SH2B adaptor protein 2)
SH2D4A	8	19214001	19215000	3.1562	0.308618	0.313294	0.00264077	0.979875	0.00883074	0.218109	0.985814	0.196113	Hypo_Early_onset	Prom_SH2D4A	---	SINE	---	shore	---	---	protein-coding(SH2 domain containing 4A)
SHANK1	19	55911601	55912600	5.56489	6.32665	1.6709	0.605807	0.0309551	0.00169552	0.924576	0.234058	0.154836	Hypo_GC_specific	5UTR_SHANK1,Prom_SHANK1,cExon_SHANK1,intron_SHANK1	---	---	cgi	shore	---	promShore_SHANK1	protein-coding(SH3 and multiple ankyrin repeat domains 1)
SIGIRR	11	404801	405800	4.1529	0.92585	1.75445	0.00426624	0.134218	0.014373	0.218109	0.358318	0.221433	Hypo_Early_onset	intron_SIGIRR,5UTR_SIGIRR,Prom_SIGIRR	---	Simple_repeat	---	shore	---	---	protein-coding(single immunoglobulin and toll-interleukin 1 receptor (TIR) domain)
SIGLEC1	20	3634001	3635000	4.73431	3.93487	2.08863	0.00895072	0.0471093	0.00657788	0.265136	0.256416	0.182743	Hypo_GC_specific	intron_SIGLEC1,Prom_SIGLEC1,cExon_SIGLEC1	---	SINE,Simple_repeat	---	---	---	---	protein-coding(sialic acid binding Ig-like lectin 1, sialoadhesin)
SIGLEC6	19	56725401	56726400	3.32232	3.16333	0.417726	0.904564	0.0705579	0.00144973	0.955604	0.28725	0.154836	Hypo_GC_specific	Prom_SIGLEC6,cExon_SIGLEC6,intron_SIGLEC6	---	---	---	---	---	---	protein-coding(sialic acid binding Ig-like lectin 6)
SIGLEC7	19	56336201	56337200	2.74091	2.54609	0.584817	0.796918	0.00226521	0.00213641	0.924576	0.142365	0.154836	Hypo_GC_specific	Prom_SIGLEC7	---	---	---	---	---	---	protein-coding(sialic acid binding Ig-like lectin 7)
SKAP1	17	43862401	43863400	3.32232	1.6974	1.00254	0.00467875	0.655942	0.0317337	0.219167	0.877316	0.244738	Hypo_GC_specific	intron_SKAP1,cExon_SKAP1,5UTR_SKAP1,Prom_SKAP1	---	LINE,Low_complexity	cgi	shore	---	promShore_SKAP1	protein-coding(src kinase associated phosphoprotein 1)
SLC12A3	16	55456001	55457000	4.98348	4.62926	2.33927	0.65013	0.0374964	0.000223857	0.924576	0.238178	0.0854388	Hypo_GC_specific	Prom_SLC12A3,5UTR_SLC12A3,cExon_SLC12A3,intron_SLC12A3	---	LTR,SINE	---	---	---	---	protein-coding(solute carrier family 12 (sodium/chloride transporters), member 3)
SLC20A1	2	113119001	113120000	2.49174	1.54309	0.125318	0.00154051	0.00955752	0.00133505	0.218109	0.177265	0.154836	Hypo_GC_specific	5UTR_SLC20A1,Prom_SLC20A1	---	SINE,Low_complexity	cgi	shore	---	---	protein-coding(solute carrier family 20 (phosphate transporter), member 1)
SLC24A3	20	19141801	19142800	2.65786	1.69739	0.543044	0.0999477	0.0368547	0.00186656	0.412612	0.236997	0.154836	Hypo_GC_specific	Prom_SLC24A3,intron_SLC24A3	---	Simple_repeat	cgi	shore	---	---	protein-coding(solute carrier family 24 (sodium/potassium/calcium exchanger), member 3)
SLC27A3	1	152012801	152013800	3.40538	1.54309	1.16963	0.00895299	0.256807	0.0167194	0.265136	0.471464	0.22262	Hypo_GC_specific	3UTR_INTS3,Prom_SLC27A3	---	Simple_repeat	---	shore	---	promShore_SLC27A3	protein-coding(solute carrier family 27 (fatty acid transporter), member 3)
SLC2A9	4	9630601	9631600	4.48513	3.08617	1.6709	0.00821817	0.0265743	0.00123689	0.26232	0.228113	0.151978	Hypo_GC_specific	Prom_SLC2A9,intron_SLC2A9	---	SINE,Simple_repeat	---	shore	---	---	protein-coding(solute carrier family 2 (facilitated glucose transporter), member 9)
SLC34A3	9	139244201	139245200	3.57149	1.46593	0.250636	0.0149345	0.0225762	0.00721152	0.298011	0.220441	0.189943	Hypo_Early_onset	Prom_SLC34A3,5UTR_SLC34A3	---	---	---	---	shelf	---	protein-coding(solute carrier family 34 (sodium phosphate), member 3)
SLC35G3	17	30543801	30544800	3.98678	4.78357	1.92154	0.530045	0.00333863	0.00757294	0.924576	0.142365	0.194173	Hypo_GC_specific	3UTR_SLC35G3,cExon_SLC35G3,Prom_SLC35G3	exon1_SLC35G3	---	---	---	---	---	protein-coding(solute carrier family 35, member G3)
SLC48A1	12	46454001	46455000	2.5748	1.92886	0.501271	0.56398	0.107604	0.00394788	0.924576	0.328522	0.154836	Hypo_GC_specific	Prom_SLC48A1,intron_SLC48A1	---	SINE	---	shore	---	---	protein-coding(solute carrier family 48 (heme transporter), member 1)
SLC4A3	2	220199401	220200400	3.40538	1.92886	0.417726	0.0682729	0.047393	0.00792654	0.381558	0.256416	0.196113	Hypo_GC_specific	Prom_SLC4A3	---	SINE	cgi	shore	---	---	protein-coding(solute carrier family 4, anion exchanger, member 3)
SLC52A3	20	696401	697400	2.49174	0.925852	0.334181	0.00134902	0.0912806	1.33554e-05	0.218109	0.314537	0.00847739	Hypo_GC_specific	5UTR_SLC52A3,intron_SLC52A3,Prom_SLC52A3	---	SINE,DNA	---	---	---	---	protein-coding(solute carrier family 52, riboflavin transporter, member 3)
SLC5A1	22	30768601	30769600	3.1562	1.31163	0.668361	0.00416464	0.154652	0.00465126	0.218109	0.383423	0.154836	Hypo_GC_specific	intron_SLC5A1,cExon_SLC5A1,Prom_SLC5A1,5UTR_SLC5A1	---	---	cgi	shore	---	---	protein-coding(solute carrier family 5 (sodium/glucose cotransporter), member 1)
SLC5A10	17	18795001	18796000	7.72439	9.72144	1.25318	0.0665954	0.00403407	0.00298181	0.381558	0.142365	0.154836	Hypo_GC_specific	Prom_SLC5A10	---	SINE	---	---	---	---	protein-coding(solute carrier family 5 (sodium/glucose cotransporter), member 10)
SLC6A20	3	45811801	45812800	2.49174	0.694389	0.334181	0.0128001	0.120867	0.00587042	0.29232	0.342717	0.171907	Hypo_GC_specific	intron_SLC6A20,cExon_SLC6A20,Prom_SLC6A20	---	LINE	cgi	shore	---	---	protein-coding(solute carrier family 6 (proline IMINO transporter), member 20)
SLC6A7	5	149549001	149550000	2.82397	2.85471	0.584817	0.948602	0.00863919	0.000458192	0.969989	0.172649	0.114767	Hypo_GC_specific	Prom_SLC6A7,5UTR_SLC6A7	---	SINE	cgi	shore	---	---	protein-coding(solute carrier family 6 (neurotransmitter transporter, L-proline), member 7)
SLCO4C1	5	101659401	101660400	0.747522	3.39479	0	0.00453241	0.00138698	0.00858092	0.218109	0.138567	0.196113	Hypo_GC_specific	5UTR_SLCO4C1,intron_SLCO4C1,cExon_SLCO4C1,Prom_SLCO4C1	exon1_SLCO4C1	---	cgi	shore	---	promShore_SLCO4C1	protein-coding(solute carrier organic anion transporter family, member 4C1)
SMPD3	16	67040001	67041000	1.16281	3.16333	0.250636	0.121495	0.0449627	0.00419284	0.435427	0.251612	0.154836	Hypo_GC_specific	Prom_SMPD3	---	LINE,SINE	cgi	shore	---	promShore_SMPD3	protein-coding(sphingomyelin phosphodiesterase 3, neutral membrane (neutral sphingomyelinase II))
SMTNL2	17	4434801	4435800	2.65786	1.38878	0.417726	0.00952287	0.0177767	0.0123879	0.268512	0.206267	0.219929	Hypo_GC_specific	intron_SMTNL2,cExon_SMTNL2,Prom_SMTNL2	---	Low_complexity	cgi	shore	---	---	protein-coding(smoothelin-like 2)
SMYD1	2	88149401	88150400	2.32562	0.617234	0	0.0381517	0.0349195	0.00554597	0.332169	0.234058	0.165342	Hypo_GC_specific	intron_SMYD1,Prom_SMYD1	---	LINE	---	---	---	---	protein-coding(SET and MYND domain containing 1)
SNAI3	16	87278401	87279400	2.82397	2.54609	0.417726	0.712207	0.0257093	0.00254284	0.924576	0.225109	0.154836	Hypo_GC_specific	intron_SNAI3,Prom_SNAI3	---	SINE,DNA	---	shore	shelf	---	protein-coding(snail homolog 3 (Drosophila))
SNORA71D	20	36496601	36497600	2.24257	0.154309	0.125318	0.00524629	0.883198	0.0151125	0.222743	0.934935	0.221433	Hypo_Early_onset	3UTR_LOC388796,intron_LOC388796,Prom_LOC388796,5UTR_LOC388796,Prom_SNORA71D	exon1_LOC388796	SINE	cgi	shore	---	promShore_SNORA71D	miscRNA(uncharacterized LOC388796)
SNORD112	14	100432201	100433200	3.40538	2.39178	0.918996	0.056946	0.0103563	0.000686847	0.366874	0.182191	0.129685	Hypo_GC_specific	Prom_SNORD112,intron_MEG8	---	---	---	---	---	---	snoRNA(small nucleolar RNA, C/D box 112)
SNORD115-10	15	22981001	22982000	4.40207	4.01202	0.62659	0.747596	0.00161846	0.000852672	0.924576	0.142365	0.129685	Hypo_GC_specific	5UTR_SNORD115-12,5UTR_SNORD115-10,Prom_SNORD115-5,Prom_SNORD115-9,5UTR_SNORD115-9,3UTR_SNORD115-10,3UTR_SNORD115-12,3UTR_SNORD115-5,Prom_SNORD115-10,Prom_SNORD115-12,3UTR_SNORD115-9,5UTR_SNORD115-5	---	---	---	---	---	---	snoRNA(small nucleolar RNA, C/D box 115-9)
SNORD115-12	15	22981001	22982000	4.40207	4.01202	0.62659	0.747596	0.00161846	0.000852672	0.924576	0.142365	0.129685	Hypo_GC_specific	5UTR_SNORD115-12,5UTR_SNORD115-10,Prom_SNORD115-5,Prom_SNORD115-9,5UTR_SNORD115-9,3UTR_SNORD115-10,3UTR_SNORD115-12,3UTR_SNORD115-5,Prom_SNORD115-10,Prom_SNORD115-12,3UTR_SNORD115-9,5UTR_SNORD115-5	---	---	---	---	---	---	snoRNA(small nucleolar RNA, C/D box 115-9)
SNORD115-13	15	22989801	22990800	3.82067	3.70341	0.835453	0.847559	0.0531987	0.00419349	0.934544	0.265562	0.154836	Hypo_GC_specific	Prom_SNORD115-13,Prom_SNORD115-14	---	---	---	---	---	---	snoRNA(small nucleolar RNA, C/D box 115-13)
SNORD115-14	15	22990001	22991000	3.82067	3.93487	0.522158	0.825828	0.0124497	0.000465367	0.924576	0.191846	0.115659	Hypo_GC_specific	Prom_SNORD115-14	---	---	---	---	---	---	snoRNA(small nucleolar RNA, C/D box 115-14)
SNORD115-15	15	22993201	22994200	3.23926	2.46894	0.73102	0.111081	0.0147315	0.00187254	0.424739	0.199612	0.154836	Hypo_GC_specific	3UTR_SNORD115-15,Prom_SNORD115-15,5UTR_SNORD115-15	---	---	---	---	---	---	snoRNA(small nucleolar RNA, C/D box 115-15)
SNORD115-16	15	22994601	22995600	3.1562	1.08016	0.313294	0.0125957	0.0277807	0.00462901	0.290188	0.231925	0.154836	Hypo_Early_onset	Prom_SNORD115-16	---	---	---	---	---	---	snoRNA(small nucleolar RNA, C/D box 115-16)
SNORD115-17	15	22999001	23000000	4.40207	3.00902	0.626589	0.475954	0.124131	0.000670166	0.924576	0.345888	0.129685	Hypo_GC_specific	5UTR_SNORD115-17,5UTR_SNORD115-18,5UTR_SNORD115-19,Prom_SNORD115-18,Prom_SNORD115-19,3UTR_SNORD115-17,3UTR_SNORD115-18,3UTR_SNORD115-19,Prom_SNORD115-17	---	---	---	---	---	---	snoRNA(small nucleolar RNA, C/D box 115-17)
SNORD115-18	15	22999001	23000000	4.40207	3.00902	0.626589	0.475954	0.124131	0.000670166	0.924576	0.345888	0.129685	Hypo_GC_specific	5UTR_SNORD115-17,5UTR_SNORD115-18,5UTR_SNORD115-19,Prom_SNORD115-18,Prom_SNORD115-19,3UTR_SNORD115-17,3UTR_SNORD115-18,3UTR_SNORD115-19,Prom_SNORD115-17	---	---	---	---	---	---	snoRNA(small nucleolar RNA, C/D box 115-17)
SNORD115-19	15	22999001	23000000	4.40207	3.00902	0.626589	0.475954	0.124131	0.000670166	0.924576	0.345888	0.129685	Hypo_GC_specific	5UTR_SNORD115-17,5UTR_SNORD115-18,5UTR_SNORD115-19,Prom_SNORD115-18,Prom_SNORD115-19,3UTR_SNORD115-17,3UTR_SNORD115-18,3UTR_SNORD115-19,Prom_SNORD115-17	---	---	---	---	---	---	snoRNA(small nucleolar RNA, C/D box 115-17)
SNORD115-20	15	23001401	23002400	5.1496	4.01203	0.62659	0.462442	0.0205513	0.00899951	0.924576	0.216193	0.196113	Hypo_GC_specific	Prom_SNORD115-21,Prom_SNORD115-20	---	---	---	---	---	---	snoRNA(small nucleolar RNA, C/D box 115-21)
SNORD115-21	15	23001401	23002400	5.1496	4.01203	0.62659	0.462442	0.0205513	0.00899951	0.924576	0.216193	0.196113	Hypo_GC_specific	Prom_SNORD115-21,Prom_SNORD115-20	---	---	---	---	---	---	snoRNA(small nucleolar RNA, C/D box 115-21)
SNORD115-23	15	23006801	23007800	3.90373	4.16633	1.14875	0.686708	0.000244072	0.00148933	0.924576	0.0802734	0.154836	Hypo_GC_specific	Prom_SNORD115-23,Prom_PAR4	---	---	---	---	---	---	miscRNA(Prader-Willi/Angelman region gene 4)
SNORD115-25	15	23011401	23012400	2.32562	3.31763	0.313294	0.0354688	0.00129513	0.000427725	0.328657	0.134146	0.114661	Hypo_GC_specific	3UTR_SNORD115-25,5UTR_SNORD115-25,Prom_SNORD115-25	---	---	---	---	---	---	snoRNA(small nucleolar RNA, C/D box 115-25)
SNORD115-27	15	23016001	23017000	6.06323	4.16633	1.04432	0.00212537	0.00763129	0.000909339	0.218109	0.168994	0.132134	Hypo_GC_specific	5UTR_SNORD115-27,3UTR_SNORD115-27,Prom_SNORD115-27	---	---	---	---	---	---	snoRNA(small nucleolar RNA, C/D box 115-27)
SNORD115-31	15	23022801	23023800	2.99009	2.31463	0.417726	0.484117	0.0116248	0.00563411	0.924576	0.187765	0.166948	Hypo_GC_specific	3UTR_SNORD115-31,5UTR_SNORD115-31,Prom_SNORD115-31	---	---	---	---	---	---	snoRNA(small nucleolar RNA, C/D box 115-31)
SNORD115-32	15	23025401	23026400	3.48844	2.85471	0.417726	0.573219	0.0153443	0.00137944	0.924576	0.199612	0.154836	Hypo_GC_specific	Prom_SNORD115-32,Prom_SNORD115-33	---	---	---	---	---	---	snoRNA(small nucleolar RNA, C/D box 115-32)
SNORD115-33	15	23026201	23027200	4.06984	3.62625	0.313294	0.568004	0.000209783	0.000116575	0.924576	0.0732541	0.0577014	Hypo_GC_specific	3UTR_SNORD115-33,Prom_SNORD115-33,5UTR_SNORD115-33	---	---	---	---	---	---	snoRNA(small nucleolar RNA, C/D box 115-33)
SNORD115-39	15	23036801	23037800	3.82067	4.78357	0.835452	0.669435	0.0128568	0.0054693	0.924576	0.194777	0.164179	Hypo_GC_specific	Prom_SNORD115-39	---	---	---	---	---	---	snoRNA(small nucleolar RNA, C/D box 115-39)
SNORD115-4	15	22972801	22973800	3.57149	3.31764	1.56647	0.725002	0.0223497	0.00165749	0.924576	0.220441	0.154836	Hypo_GC_specific	Prom_SNORD115-4,5UTR_SNORD115-4,3UTR_SNORD115-4	---	---	---	---	---	---	snoRNA(small nucleolar RNA, C/D box 115-4)
SNORD115-40	15	23039801	23040800	2.5748	2.77756	0.313294	0.695858	0.0284523	0.00598303	0.924576	0.234058	0.173645	Hypo_GC_specific	5UTR_SNORD115-40,3UTR_SNORD115-40,Prom_SNORD115-41,Prom_SNORD115-40	---	---	---	---	---	---	snoRNA(small nucleolar RNA, C/D box 115-40)
SNORD115-41	15	23039801	23040800	2.5748	2.77756	0.313294	0.695858	0.0284523	0.00598303	0.924576	0.234058	0.173645	Hypo_GC_specific	5UTR_SNORD115-40,3UTR_SNORD115-40,Prom_SNORD115-41,Prom_SNORD115-40	---	---	---	---	---	---	snoRNA(small nucleolar RNA, C/D box 115-40)
SNORD115-5	15	22981001	22982000	4.40207	4.01202	0.62659	0.747596	0.00161846	0.000852672	0.924576	0.142365	0.129685	Hypo_GC_specific	5UTR_SNORD115-12,5UTR_SNORD115-10,Prom_SNORD115-5,Prom_SNORD115-9,5UTR_SNORD115-9,3UTR_SNORD115-10,3UTR_SNORD115-12,3UTR_SNORD115-5,Prom_SNORD115-10,Prom_SNORD115-12,3UTR_SNORD115-9,5UTR_SNORD115-5	---	---	---	---	---	---	snoRNA(small nucleolar RNA, C/D box 115-9)
SNORD115-7	15	22977801	22978800	6.39547	5.86372	2.40192	0.823718	0.0476149	0.00221375	0.924576	0.256696	0.154836	Hypo_GC_specific	Prom_SNORD115-7,3UTR_SNORD115-7,5UTR_SNORD115-7	---	---	---	---	---	---	snoRNA(small nucleolar RNA, C/D box 115-7)
SNORD115-8	15	22980801	22981800	4.23596	3.62625	0.731021	0.139202	0.00139295	0.00328176	0.455346	0.138906	0.154836	Hypo_GC_specific	Prom_SNORD115-10,Prom_SNORD115-12,Prom_SNORD115-5,Prom_SNORD115-8,Prom_SNORD115-9	---	---	---	---	---	---	snoRNA(small nucleolar RNA, C/D box 115-9)
SNORD115-9	15	22981001	22982000	4.40207	4.01202	0.62659	0.747596	0.00161846	0.000852672	0.924576	0.142365	0.129685	Hypo_GC_specific	5UTR_SNORD115-12,5UTR_SNORD115-10,Prom_SNORD115-5,Prom_SNORD115-9,5UTR_SNORD115-9,3UTR_SNORD115-10,3UTR_SNORD115-12,3UTR_SNORD115-5,Prom_SNORD115-10,Prom_SNORD115-12,3UTR_SNORD115-9,5UTR_SNORD115-5	---	---	---	---	---	---	snoRNA(small nucleolar RNA, C/D box 115-9)
SNORD116-11	15	22872201	22873200	4.73431	2.77755	1.04431	0.125147	0.178555	0.00853622	0.439051	0.394995	0.196113	Hypo_GC_specific	Prom_SNORD116-11,Prom_SNORD116-12,3UTR_SNORD116-11,5UTR_SNORD116-11	---	---	---	---	---	---	snoRNA(small nucleolar RNA, C/D box 116-11)
SNORD116-12	15	22872201	22873200	4.73431	2.77755	1.04431	0.125147	0.178555	0.00853622	0.439051	0.394995	0.196113	Hypo_GC_specific	Prom_SNORD116-11,Prom_SNORD116-12,3UTR_SNORD116-11,5UTR_SNORD116-11	---	---	---	---	---	---	snoRNA(small nucleolar RNA, C/D box 116-11)
SNORD116-13	15	22875401	22876400	2.5748	2.85471	0.417726	0.689512	0.0137585	0.0002004	0.924576	0.199612	0.0791421	Hypo_GC_specific	3UTR_SNORD116-14,Prom_SNORD116-13,5UTR_SNORD116-14,Prom_SNORD116-14	---	---	---	---	---	---	snoRNA(small nucleolar RNA, C/D box 116-14)
SNORD116-14	15	22875801	22876800	2.5748	3.39479	0.522158	0.148919	0.00416234	2.15765e-05	0.465922	0.142365	0.0134382	Hypo_GC_specific	3UTR_SNORD116-14,5UTR_SNORD116-14,Prom_SNORD116-15,Prom_SNORD116-14	---	---	---	---	---	---	snoRNA(small nucleolar RNA, C/D box 116-14)
SNORD116-15	15	22875801	22876800	2.5748	3.39479	0.522158	0.148919	0.00416234	2.15765e-05	0.465922	0.142365	0.0134382	Hypo_GC_specific	3UTR_SNORD116-14,5UTR_SNORD116-14,Prom_SNORD116-15,Prom_SNORD116-14	---	---	---	---	---	---	snoRNA(small nucleolar RNA, C/D box 116-14)
SNORD116-17	15	22881601	22882600	4.06984	3.24048	1.6709	0.188373	0.0158323	0.00752899	0.494033	0.199612	0.193583	Hypo_GC_specific	Prom_SNORD116-19,Prom_SNORD116-18,3UTR_SNORD116-18,Prom_SNORD116-17,5UTR_SNORD116-18	---	---	---	---	---	---	snoRNA(small nucleolar RNA, C/D box 116-18)
SNORD116-18	15	22881601	22882600	4.06984	3.24048	1.6709	0.188373	0.0158323	0.00752899	0.494033	0.199612	0.193583	Hypo_GC_specific	Prom_SNORD116-19,Prom_SNORD116-18,3UTR_SNORD116-18,Prom_SNORD116-17,5UTR_SNORD116-18	---	---	---	---	---	---	snoRNA(small nucleolar RNA, C/D box 116-18)
SNORD116-19	15	22881601	22882600	4.06984	3.24048	1.6709	0.188373	0.0158323	0.00752899	0.494033	0.199612	0.193583	Hypo_GC_specific	Prom_SNORD116-19,Prom_SNORD116-18,3UTR_SNORD116-18,Prom_SNORD116-17,5UTR_SNORD116-18	---	---	---	---	---	---	snoRNA(small nucleolar RNA, C/D box 116-18)
SNORD116-21	15	22884401	22885400	3.57149	2.39178	0.104431	0.0432933	0.00387621	0.000107103	0.34147	0.142365	0.0534854	Hypo_GC_specific	Prom_SNORD116-21,Prom_SNORD116-22,5UTR_SNORD116-21,3UTR_SNORD116-21	---	---	---	---	---	---	snoRNA(small nucleolar RNA, C/D box 116-21)
SNORD116-22	15	22884401	22885400	3.57149	2.39178	0.104431	0.0432933	0.00387621	0.000107103	0.34147	0.142365	0.0534854	Hypo_GC_specific	Prom_SNORD116-21,Prom_SNORD116-22,5UTR_SNORD116-21,3UTR_SNORD116-21	---	---	---	---	---	---	snoRNA(small nucleolar RNA, C/D box 116-21)
SNORD116-23	15	22887601	22888600	6.31241	2.54609	1.35761	0.012541	0.172522	5.33546e-05	0.289579	0.394739	0.0296706	Hypo_Early_onset	5UTR_SNORD116-23,Prom_SNORD116-23,3UTR_SNORD116-23	---	---	---	---	---	---	snoRNA(small nucleolar RNA, C/D box 116-23)
SNRPN	15	22751201	22752200	7.30909	5.86373	0.417726	0.600561	0.0108284	0.0010958	0.924576	0.184155	0.140602	Hypo_GC_specific	Prom_SNRPN,intron_SNRPN,Prom_SNURF,5UTR_SNRPN,cExon_SNURF,5UTR_SNURF,intron_SNURF	---	---	cgi	shore	---	---	protein-coding(small nuclear ribonucleoprotein polypeptide N)
SNURF	15	22751201	22752200	7.30909	5.86373	0.417726	0.600561	0.0108284	0.0010958	0.924576	0.184155	0.140602	Hypo_GC_specific	Prom_SNRPN,intron_SNRPN,Prom_SNURF,5UTR_SNRPN,cExon_SNURF,5UTR_SNURF,intron_SNURF	---	---	cgi	shore	---	---	protein-coding(small nuclear ribonucleoprotein polypeptide N)
SOX30	5	157010601	157011600	4.65125	4.16633	0.417726	0.673621	0.0194326	0.00535752	0.924576	0.212108	0.164007	Hypo_GC_specific	Prom_SOX30,intron_SOX30,cExon_SOX30	exon1_SOX30	---	cgi	shore	---	---	protein-coding(SRY (sex determining region Y)-box 30)
SOX5	12	23994401	23995400	3.32232	2.39178	0.417726	0.467643	0.00452574	0.00642408	0.924576	0.142365	0.179845	Hypo_GC_specific	cExon_SOX5,5UTR_SOX5,Prom_SOX5	---	Simple_repeat	---	---	---	---	protein-coding(SRY (sex determining region Y)-box 5)
SP9	2	174907801	174908800	3.40538	2.85471	0.125318	0.173707	0.00615382	0.00142206	0.482455	0.154958	0.154836	Hypo_GC_specific	intron_SP9,5UTR_SP9,Prom_SP9,cExon_SP9	---	---	cgi	---	---	---	protein-coding(Sp9 transcription factor homolog (mouse))
SPANXN2	X	142630401	142631400	2.40868	1.77455	0.0835452	0.120547	0.0386582	0.00233399	0.434535	0.240262	0.154836	Hypo_GC_specific	Prom_SPANXN2,cExon_SPANXN2,intron_SPANXN2	---	LTR	---	---	---	---	protein-coding(SPANX family, member N2)
SPDYE4	17	8601801	8602800	3.65455	3.00902	1.16963	0.453859	0.0539822	0.00622003	0.924576	0.267024	0.176812	Hypo_GC_specific	cExon_SPDYE4,5UTR_SPDYE4,intron_SPDYE4,Prom_SPDYE4	---	SINE,Simple_repeat	---	---	---	---	protein-coding(speedy homolog E4 (Xenopus laevis))
SPEM1	17	7262801	7263800	3.40538	1.92886	0.751908	0.0106834	0.115514	0.00608248	0.278738	0.336969	0.175178	Hypo_GC_specific	Prom_SPEM1,3UTR_NLGN2	---	---	---	shore	shelf	---	protein-coding(spermatid maturation 1)
SRMS	20	61648601	61649600	4.81736	3.93487	0.250636	0.133743	0.000141664	0.00176717	0.448046	0.0582869	0.154836	Hypo_GC_specific	5UTR_SRMS,intron_SRMS,cExon_SRMS,Prom_SRMS	exon1_SRMS	Simple_repeat	cgi	shore	---	---	protein-coding(src-related kinase lacking C-terminal regulatory tyrosine and N-terminal myristylation sites)
ST8SIA3	18	53171401	53172400	2.74091	2.93186	0.62659	0.810581	0.014211	0.0023356	0.924576	0.199612	0.154836	Hypo_GC_specific	intron_ST8SIA3,Prom_ST8SIA3	---	Low_complexity	cgi	---	---	---	protein-coding(ST8 alpha-N-acetyl-neuraminide alpha-2,8-sialyltransferase 3)
SUCLA2	13	47473601	47474600	3.23926	2.00601	0.459499	0.492537	0.146331	0.000133572	0.924576	0.372427	0.063287	Hypo_GC_specific	Prom_SUCLA2	---	LTR,LINE,SINE,Simple_repeat	---	shore	---	promShore_SUCLA2	protein-coding(succinate-CoA ligase, ADP-forming, beta subunit)
SUSD1	9	113975401	113976400	5.48183	1.62024	1.67091	0.00142874	0.750175	0.00328492	0.218109	0.890087	0.154836	Hypo_Early_onset	intron_SUSD1,Prom_SUSD1	---	---	---	shore	---	---	protein-coding(sushi domain containing 1)
SV2B	15	89445401	89446400	2.90703	1.8517	0.835452	0.455536	0.136265	0.00468536	0.924576	0.361024	0.154836	Hypo_GC_specific	intron_SV2B,Prom_SV2B	---	LINE	---	shore	---	---	protein-coding(synaptic vesicle glycoprotein 2B)
SYT17	16	19087601	19088600	3.98678	1.8517	0.918998	0.0180742	0.0411447	0.00694211	0.30751	0.244161	0.187596	Hypo_Early_onset	Prom_SYT17,intron_SYT17	---	Low_complexity	cgi	shore	---	---	protein-coding(synaptotagmin XVII)
SYT3	19	55831601	55832600	3.57149	3.24048	1.25318	0.785976	0.00495937	0.00459651	0.924576	0.145111	0.154836	Hypo_GC_specific	cExon_SYT3,intron_SYT3,5UTR_SYT3,Prom_SYT3	---	SINE	---	shore	shelf	---	protein-coding(synaptotagmin III)
TACC2	10	123736801	123737800	2.32562	2.16032	0.16709	0.865604	0.095296	0.000873844	0.941815	0.319918	0.129788	Hypo_GC_specific	Prom_TACC2	---	LTR,LINE,SINE,Simple_repeat	---	---	---	---	protein-coding(transforming, acidic coiled-coil containing protein 2)
TAS1R3	1	1257001	1258000	9.80084	4.16633	1.75445	0.00460938	0.00257086	0.00159414	0.218109	0.142365	0.154836	Hypo_Early_onset	intron_TAS1R3,cExon_TAS1R3,Prom_TAS1R3	---	---	cgi	shore	shelf	---	protein-coding(taste receptor, type 1, member 3)
TBC1D1	4	37568201	37569200	2.40868	1.00301	0.208863	0.0172893	0.0646099	0.000682645	0.30365	0.28579	0.129685	Hypo_GC_specific	Prom_TBC1D1,5UTR_TBC1D1	---	Simple_repeat,Low_complexity	cgi	---	---	---	protein-coding(TBC1 (tre-2/USP6, BUB2, cdc16) domain family, member 1)
TCEB3C	18	42808601	42809600	6.81075	4.86071	0.939883	0.000198133	0.0770575	0.0250884	0.0971068	0.297803	0.244738	Hypo_GC_specific	Prom_TCEB3C,Prom_TCEB3CL	exon1_TCEB3CL	Simple_repeat	cgi	shore	shelf	promShelf_TCEB3CL2	protein-coding(transcription elongation factor B polypeptide 3C-like)
TCEB3CL	18	42808401	42809400	7.05992	5.32364	1.04431	0.000771688	0.0562667	0.0222601	0.184333	0.270341	0.239511	Hypo_GC_specific	Prom_TCEB3CL	exon1_TCEB3CL	Simple_repeat	cgi	shore	shelf	promShelf_TCEB3CL2	protein-coding(transcription elongation factor B polypeptide 3C-like)
TCF4	18	51120201	51121200	2.40868	2.23747	0.313294	0.738475	0.0351845	0.0076912	0.924576	0.234611	0.19596	Hypo_GC_specific	intron_TCF4,5UTR_TCF4,Prom_TCF4,cExon_TCF4	exon1_TCF4	---	---	---	---	---	protein-coding(transcription factor 4)
TCP10L	21	32879201	32880200	2.5748	4.24349	0.334181	0.000686555	0.00050567	0.0138716	0.184001	0.108931	0.221433	Hypo_GC_specific	Prom_TCP10L,5UTR_TCP10L,intron_TCP10L	---	---	---	---	---	---	protein-coding(t-complex 10-like)
TEX29	13	110770401	110771400	6.97686	6.17233	0.877224	0.00994014	0.0351585	0.0228716	0.271771	0.234509	0.24373	Hypo_GC_specific	Prom_TEX29,5UTR_TEX29,intron_TEX29,cExon_TEX29	---	LINE	---	---	---	---	protein-coding(testis expressed 29)
TFAP2A	6	10523401	10524400	2.74091	0.385772	0.689247	0.00443214	0.196564	0.00803014	0.218109	0.414409	0.196113	Hypo_Early_onset	Prom_TFAP2A,intron_LOC100130275,5UTR_LOC100130275,3UTR_LOC100130275,5UTR_TFAP2A,intron_TFAP2A	---	Simple_repeat	---	shore	shelf	promShelf_TFAP2A,promShore_TFAP2A	protein-coding(transcription factor AP-2 alpha (activating enhancer binding protein 2 alpha))
TGM6	20	2309001	2310000	5.31571	3.47194	1.54559	0.0201396	0.0102687	0.00539799	0.316541	0.181308	0.164007	Hypo_GC_specific	5UTR_TGM6,Prom_TGM6,intron_TGM6,cExon_TGM6	---	---	---	---	---	---	protein-coding(transglutaminase 6)
THAP10	15	68971401	68972400	2.24257	1.46593	0.104431	0.1157	0.000274642	0.00733485	0.429823	0.0866691	0.191811	Hypo_GC_specific	Prom_THAP10,5UTR_THAP10,cExon_THAP10,intron_LRRC49,cExon_LRRC49,Prom_LRRC49,5UTR_LRRC49	---	---	cgi	shore	---	promShore_THAP10	protein-coding(THAP domain containing 10)
THBS2	6	169396401	169397400	3.1562	2.7004	1.08609	0.718248	0.0524629	0.00209307	0.924576	0.264171	0.154836	Hypo_GC_specific	Prom_THBS2	---	---	---	---	---	---	protein-coding(thrombospondin 2)
THEM5	1	150090801	150091800	2.49174	2.62325	0.334181	0.702438	0.00110746	0.000873634	0.924576	0.125553	0.129788	Hypo_GC_specific	Prom_THEM5,cExon_THEM5,intron_THEM5	---	---	---	---	---	---	protein-coding(thioesterase superfamily member 5)
TIFA	4	113427201	113428200	3.07315	1.77455	1.04431	0.0868615	0.135133	0.00409783	0.40544	0.359425	0.154836	Hypo_GC_specific	Prom_TIFA	---	SINE,DNA	---	shore	---	promShore_TIFA	protein-coding(TRAF-interacting protein with forkhead-associated domain)
TIGD7	16	3295001	3296000	1.49504	4.08918	0.584817	0.00429844	0.00321432	0.00445077	0.218109	0.142365	0.154836	Hypo_GC_specific	intron_ZNF75A,intron_TIGD7,5UTR_TIGD7,Prom_TIGD7,5UTR_ZNF75A,Prom_ZNF75A	---	---	cgi	shore	---	promShore_ZNF75A	protein-coding(tigger transposable element derived 7)
TLE6	19	2929201	2930200	2.32562	0.694389	0.250636	0.0187405	0.257977	0.00396802	0.31167	0.472498	0.154836	Hypo_GC_specific	Prom_TLE6,5UTR_TLE6,cExon_TLE6,intron_TLE6	---	SINE	---	shore	---	---	protein-coding(transducin-like enhancer of split 6 (E(sp1) homolog, Drosophila))
TLR9	3	52234001	52235000	2.32562	0.771541	0.16709	0.00499711	0.0394151	0.000873844	0.219979	0.241862	0.129788	Hypo_GC_specific	5UTR_TLR9,cExon_TLR9,intron_TLR9,Prom_TLR9	---	SINE	---	---	shelf	---	protein-coding(toll-like receptor 9)
TM4SF19	3	197549201	197550200	6.81076	3.39479	0.438612	0.00021855	0.0131606	0.00203792	0.104978	0.196498	0.154836	Hypo_Early_onset	intron_TM4SF19,5UTR_TM4SF19,5UTR_TM4SF19-TCTEX1D2,Prom_TM4SF19-TCTEX1D2,intron_TM4SF19-TCTEX1D2,Prom_TM4SF19,3UTR_TM4SF19-TCTEX1D2	---	LINE,SINE	---	---	---	---	protein-coding(transmembrane 4 L six family member 19)
TM4SF19-TCTEX1D2	3	197549201	197550200	6.81076	3.39479	0.438612	0.00021855	0.0131606	0.00203792	0.104978	0.196498	0.154836	Hypo_Early_onset	intron_TM4SF19,5UTR_TM4SF19,5UTR_TM4SF19-TCTEX1D2,Prom_TM4SF19-TCTEX1D2,intron_TM4SF19-TCTEX1D2,Prom_TM4SF19,3UTR_TM4SF19-TCTEX1D2	---	LINE,SINE	---	---	---	---	protein-coding(transmembrane 4 L six family member 19)
TMC2	20	2465401	2466400	2.65786	5.47796	1.08609	0.00602384	0.00126504	0.0144474	0.23306	0.132318	0.221433	Hypo_GC_specific	cExon_TMC2,intron_TMC2,Prom_TMC2	---	LINE,SINE	---	---	---	---	protein-coding(transmembrane channel-like 2)
TMEM119	12	107515201	107516200	4.23596	3.70341	2.00509	0.605999	0.122831	0.00972899	0.924576	0.344692	0.20025	Hypo_GC_specific	5UTR_TMEM119,intron_TMEM119,Prom_TMEM119	---	Simple_repeat,Low_complexity	---	---	---	---	protein-coding(transmembrane protein 119)
TMEM161B	5	87599201	87600200	2.40868	1.003	0.334181	0.00768356	0.48618	0.00891154	0.256974	0.84782	0.196113	Hypo_GC_specific	intron_TMEM161B,Prom_TMEM161B,Prom_TMEM161B-AS1	---	LTR	---	shore	---	---	protein-coding(transmembrane protein 161B)
TMEM161B-AS1	5	87599201	87600200	2.40868	1.003	0.334181	0.00768356	0.48618	0.00891154	0.256974	0.84782	0.196113	Hypo_GC_specific	intron_TMEM161B,Prom_TMEM161B,Prom_TMEM161B-AS1	---	LTR	---	shore	---	---	protein-coding(transmembrane protein 161B)
TMEM171	5	72451201	72452200	3.07315	0.54008	0.417726	0.0056643	0.585181	0.000698839	0.22744	0.869488	0.129685	Hypo_Early_onset	5UTR_TMEM171,Prom_TMEM171	---	Low_complexity	cgi	shore	---	---	protein-coding(transmembrane protein 171)
TMEM30B	14	60816401	60817400	3.48844	0.77154	0.668362	0.00716143	0.76455	0.00540991	0.248909	0.893069	0.164007	Hypo_Early_onset	Prom_TMEM30B,3UTR_TMEM30B,cExon_TMEM30B	exon1_TMEM30B	---	cgi	shore	---	---	protein-coding(transmembrane protein 30B)
TMEM95	17	7198601	7199600	2.74091	2.16032	0.668362	0.78866	0.0714594	0.00137557	0.924576	0.288473	0.154836	Hypo_GC_specific	5UTR_TMEM95,3UTR_KCTD11,cExon_TMEM95,intron_TMEM95,Prom_TMEM95	---	Simple_repeat	---	---	shelf	---	protein-coding(transmembrane protein 95)
TNFRSF10C	8	23014401	23015400	3.32232	1.54309	0.73102	0.0181233	0.115086	0.00664578	0.307806	0.33641	0.183927	Hypo_GC_specific	Prom_TNFRSF10C,intron_LOC254896	---	LTR	---	shore	---	promShore_TNFRSF10C	protein-coding(tumor necrosis factor receptor superfamily, member 10c, decoy without an intracellular domain)
TNFRSF13B	17	16816001	16817000	5.1496	2.23748	0.751906	0.0417795	0.130316	0.00119725	0.337754	0.353493	0.148845	Hypo_Early_onset	intron_TNFRSF13B,cExon_TNFRSF13B,Prom_TNFRSF13B,5UTR_TNFRSF13B	---	LINE,SINE	---	---	---	---	protein-coding(tumor necrosis factor receptor superfamily, member 13B)
TNFRSF4	1	1138401	1139400	3.73761	3.31763	1.50381	0.757146	0.000286239	0.00988799	0.924576	0.0889299	0.202392	Hypo_GC_specific	Prom_TNFRSF4,cExon_TNFRSF4,intron_TNFRSF4,5UTR_TNFRSF4	---	---	cgi	shore	shelf	promShore_TNFRSF4	protein-coding(tumor necrosis factor receptor superfamily, member 4)
TNFSF8	9	116733401	116734400	3.98678	3.3948	1.92154	0.618292	0.14719	0.00204339	0.924576	0.373581	0.154836	Hypo_GC_specific	Prom_TNFSF8	---	SINE,Simple_repeat	---	---	---	---	protein-coding(tumor necrosis factor (ligand) superfamily, member 8)
TNFSF9	19	6482601	6483600	4.23596	3.78056	1.6709	0.735654	0.201461	0.00764854	0.924576	0.42023	0.195281	Hypo_GC_specific	Prom_TNFSF9,intron_TNFSF9	---	Simple_repeat	---	shore	shelf	---	protein-coding(tumor necrosis factor (ligand) superfamily, member 9)
TNNT3	11	1895401	1896400	3.73761	3.70341	1.00254	0.966392	0.0124583	0.00255165	0.978185	0.191935	0.154836	Hypo_GC_specific	Prom_TNNT3	---	---	---	---	---	---	protein-coding(troponin T type 3 (skeletal, fast))
TNS4	17	35909401	35910400	3.23926	1.31162	0.501272	0.0250641	0.113983	0.000618771	0.323168	0.335539	0.12908	Hypo_GC_specific	Prom_TNS4,intron_TNS4	---	SINE	---	---	---	---	protein-coding(tensin 4)
TPSAB1	16	1229601	1230600	3.07315	2.39178	0.250636	0.731347	0.0232621	0.00139746	0.924576	0.2215	0.154836	Hypo_GC_specific	Prom_TPSAB1	---	Simple_repeat	---	---	---	---	protein-coding(tryptase alpha/beta 1)
TRPM5	11	2401801	2402800	4.48513	0.925851	2.17218	0.0064404	0.48041	0.230637	0.238614	0.843431	0.449944	Hypo_Early_onset	Prom_TRPM5	---	LTR	---	---	shelf	---	protein-coding(transient receptor potential cation channel, subfamily M, member 5)
TRPV3	17	3408001	3409000	3.48844	1.92886	1.16963	0.00955912	0.0528553	0.0134502	0.268534	0.264989	0.221433	Hypo_GC_specific	5UTR_TRPV3,Prom_TRPV3	---	SINE	---	---	---	---	protein-coding(transient receptor potential cation channel, subfamily V, member 3)
TSPAN31	12	56423601	56424600	2.32562	0.925851	0	0.0137874	0.0240436	0.00651852	0.298011	0.222631	0.181663	Hypo_GC_specific	Prom_TSPAN31	---	SINE	---	---	---	---	protein-coding(tetraspanin 31)
TTBK1	6	43319401	43320400	3.23926	2.00601	0.751907	0.0310049	0.0569985	0.00403592	0.327049	0.271847	0.154836	Hypo_GC_specific	intron_TTBK1,5UTR_TTBK1,Prom_TTBK1	---	Simple_repeat	---	shore	shelf	---	protein-coding(tau tubulin kinase 1)
TTTY5	Y	22852601	22853600	2.82397	3.78056	0	0.564968	0.00194695	0.00262855	0.924576	0.142365	0.154836	Hypo_GC_specific	3UTR_TTTY5,intron_TTTY5,Prom_TTTY5	---	---	---	---	---	---	miscRNA(testis-specific transcript, Y-linked 5 (non-protein coding))
TUB	11	8016401	8017400	3.48844	2.39178	0.668362	0.056542	0.0148318	0.00309836	0.366016	0.199612	0.154836	Hypo_GC_specific	cExon_TUB,5UTR_TUB,intron_TUB,Prom_TUB	exon1_TUB	---	---	---	---	---	protein-coding(tubby homolog (mouse))
TUBB4A	19	6452001	6453000	3.23926	2.62325	0.751906	0.732703	0.0143247	0.00384921	0.924576	0.199612	0.154836	Hypo_GC_specific	cExon_TUBB4A,Prom_TUBB4A,intron_TUBB4A	---	LINE,SINE	---	shore	---	---	protein-coding(tubulin, beta 4A class IVa)
TUSC5	17	1130001	1131000	3.90373	4.32064	1.50381	0.788639	0.0214784	0.0040716	0.924576	0.218263	0.154836	Hypo_GC_specific	cExon_TUSC5,5UTR_TUSC5,Prom_TUSC5,intron_TUSC5	---	---	---	---	---	---	protein-coding(tumor suppressor candidate 5)
TXNL4B	16	70684801	70685800	2.24257	0.771542	0.208863	0.0394226	0.00592004	0.00915481	0.334593	0.152818	0.196113	Hypo_GC_specific	Prom_DHX38,Prom_TXNL4B,5UTR_TXNL4B,intron_TXNL4B,intron_DHX38,5UTR_DHX38	---	---	cgi	shore	---	promShore_TXNL4B	protein-coding(thioredoxin-like 4B)
TYSND1	10	71575401	71576400	2.24257	0.617234	0.0835452	0.00580116	0.00417327	0.00289834	0.229734	0.142365	0.154836	Hypo_GC_specific	Prom_TYSND1,5UTR_TYSND1,cExon_TYSND1	exon1_TYSND1	Simple_repeat,Low_complexity	cgi	---	---	---	protein-coding(trypsin domain containing 1)
UNC13C	15	52092401	52093400	2.82397	1.38878	0.104431	0.010695	0.0673565	0.00722719	0.278906	0.28725	0.190133	Hypo_GC_specific	Prom_UNC13C,cExon_UNC13C	exon1_UNC13C	---	---	---	---	---	protein-coding(unc-13 homolog C (C. elegans))
URB1	21	32686401	32687400	2.24257	0.848697	0.16709	0.066302	0.178949	0.000794441	0.381558	0.395316	0.129685	Hypo_GC_specific	Prom_URB1,Prom_C21orf119,5UTR_C21orf119,cExon_URB1,5UTR_URB1,intron_URB1,3UTR_C21orf119	---	Low_complexity	cgi	shore	---	promShore_URB1	protein-coding(URB1 ribosome biogenesis 1 homolog (S. cerevisiae))
USP17L7	8	12028001	12029000	5.39877	4.16633	1.04432	0.143737	0.00774598	0.00250052	0.459027	0.170219	0.154836	Hypo_GC_specific	Prom_USP17L7	exon1_USP17L7	---	---	---	---	---	protein-coding(ubiquitin specific peptidase 17-like family member 7)
USP2	11	118739601	118740600	2.15951	0.771543	0.0835452	0.00670219	0.248543	0.0491153	0.243197	0.463416	0.284326	Hypo_GC_specific	cExon_USP2,5UTR_USP2,Prom_USP2,intron_USP2	---	DNA,Low_complexity	cgi	shore	---	promShore_USP2	protein-coding(ubiquitin specific peptidase 2)
USP50	15	48625601	48626600	2.65786	1.08016	0.62659	0.0502031	0.680282	0.00701322	0.356755	0.879431	0.18778	Hypo_GC_specific	intron_USP50,5UTR_USP50,Prom_USP50,cExon_USP50	---	LINE	---	---	---	---	protein-coding(ubiquitin specific peptidase 50)
USP6	17	4973401	4974400	3.48844	4.01202	1.16963	0.639065	0.0954055	0.0055918	0.924576	0.319918	0.166144	Hypo_GC_specific	5UTR_USP6,Prom_USP6,intron_USP6,cExon_USP6	exon1_USP6	---	---	---	---	---	protein-coding(ubiquitin specific peptidase 6 (Tre-2 oncogene))
VAV1	19	6722801	6723800	2.40868	2.23748	0.250636	0.738861	0.00235088	0.00142501	0.924576	0.142365	0.154836	Hypo_GC_specific	Prom_VAV1,5UTR_VAV1	---	LINE,Simple_repeat	---	---	shelf	promShelf_SH2D3A	protein-coding(vav 1 guanine nucleotide exchange factor)
VCAN	5	82802601	82803600	2.90703	1.38878	0.668362	0.0318026	0.113311	0.00752539	0.327049	0.334569	0.193556	Hypo_GC_specific	intron_VCAN,Prom_VCAN,5UTR_VCAN	---	Low_complexity	---	shore	shelf	promShore_VCAN	protein-coding(versican)
VPS26B	11	133600601	133601600	2.40868	0.617233	0.334181	0.0231764	0.674317	0.00211813	0.320791	0.879007	0.154836	Hypo_GC_specific	intron_VPS26B,Prom_VPS26B,Prom_NCAPD3	---	SINE	cgi	shore	---	promShore_NCAPD3	protein-coding(vacuolar protein sorting 26 homolog B (S. pombe))
VPS33B	15	89365801	89366800	2.15951	0.617234	0	0.0159169	0.0161298	0.00583306	0.298011	0.199612	0.171232	Hypo_GC_specific	cExon_VPS33B,5UTR_VPS33B,intron_VPS33B,Prom_VPS33B	---	LINE	cgi	shore	---	---	protein-coding(vacuolar protein sorting 33 homolog B (yeast))
VSIG10L	19	56535201	56536200	3.40538	1.15732	1.08609	0.00592129	0.620185	0.00236154	0.232123	0.872498	0.154836	Hypo_Early_onset	intron_VSIG10L,cExon_VSIG10L,Prom_VSIG10L	---	Satellite	cgi	shore	shelf	---	protein-coding(V-set and immunoglobulin domain containing 10 like)
VSIG8	1	158098001	158099000	3.73761	1.46593	1.58736	0.00950623	0.808106	0.0517286	0.268512	0.899748	0.284326	Hypo_Early_onset	5UTR_VSIG8,cExon_VSIG8,Prom_VSIG8,intron_VSIG8	---	Simple_repeat	---	---	---	---	protein-coding(V-set and immunoglobulin domain containing 8)
VWA7	6	31851201	31852200	3.65455	3.39479	0.501271	0.751482	0.0847465	0.00932561	0.924576	0.308872	0.196113	Hypo_GC_specific	intron_VWA7,Prom_VWA7,cExon_VWA7	---	LINE	---	---	---	---	protein-coding(von Willebrand factor A domain containing 7)
WBP2NL	22	40725201	40726200	3.32232	3.47194	1.16963	0.86913	0.030456	0.00587873	0.943242	0.234058	0.171907	Hypo_GC_specific	intron_WBP2NL,Prom_WBP2NL	---	SINE	cgi	shore	---	---	protein-coding(WBP2 N-terminal like)
WDR72	15	51838201	51839200	2.5748	1.08016	0.208863	0.00795609	0.00308534	0.00233528	0.259069	0.142365	0.154836	Hypo_GC_specific	intron_WDR72,5UTR_WDR72,Prom_WDR72	---	Simple_repeat,Low_complexity	cgi	shore	---	---	protein-coding(WD repeat domain 72)
WFDC1	16	82884601	82885600	3.98678	3.16333	0.334181	0.0440482	0.00419093	0.00323693	0.342428	0.142365	0.154836	Hypo_GC_specific	Prom_WFDC1	---	SINE,Simple_repeat	---	shore	---	---	protein-coding(WAP four-disulfide core domain 1)
WIZ	19	15419801	15420800	3.65455	1.8517	1.42027	0.0310235	0.565859	0.00754812	0.327049	0.869488	0.193819	Hypo_GC_specific	Prom_WIZ,intron_WIZ,5UTR_WIZ,cExon_WIZ,Prom_MIR1470	---	SINE	---	---	---	---	miscRNA(microRNA 1470)
XKR7	20	30019401	30020400	1.16281	3.70341	0.250636	0.0113743	0.00934034	0.00908299	0.283443	0.175424	0.196113	Hypo_GC_specific	5UTR_XKR7,intron_XKR7,cExon_XKR7,Prom_XKR7	exon1_XKR7	Simple_repeat,Low_complexity	cgi	shore	---	---	protein-coding(XK, Kell blood group complex subunit-related family, member 7)
ZACN	17	71586601	71587600	4.23596	1.23447	1.00254	0.0179394	0.818905	0.00809842	0.30646	0.90098	0.196113	Hypo_Early_onset	cExon_ZACN,intron_ZACN,Prom_ZACN,5UTR_ZACN	---	---	---	shore	shelf	---	protein-coding(zinc activated ligand-gated ion channel)
ZDHHC8P1	22	22072801	22073800	5.48183	4.01202	2.00508	0.0748121	0.108958	0.00772726	0.389442	0.328974	0.196113	Hypo_GC_specific	intron_ZDHHC8P1,Prom_ZDHHC8P1	---	---	---	---	---	---	pseudo(zinc finger, DHHC-type containing 8 pseudogene 1)
ZMAT4	8	40872801	40873800	3.73761	5.78657	0.939885	0.156909	0.0336849	0.00943572	0.47665	0.234058	0.196606	Hypo_GC_specific	intron_ZMAT4,Prom_ZMAT4	---	---	---	shore	---	---	protein-coding(zinc finger, matrin-type 4)
ZMYND12	1	42692801	42693800	3.73761	2.31463	1.58736	0.0495153	0.0188479	0.00703699	0.355329	0.211436	0.18778	Hypo_GC_specific	intron_ZMYND12,Prom_ZMYND12,Prom_PPCS	---	LINE,SINE,DNA	---	shore	---	---	protein-coding(zinc finger, MYND-type containing 12)
ZNF200	16	3223601	3224600	3.40538	1.31162	1.00254	0.0124054	0.658591	0.00058421	0.288569	0.877316	0.12908	Hypo_Early_onset	5UTR_ZNF200,Prom_ZNF200,intron_ZNF200,cExon_ZNF200	---	SINE,Low_complexity	---	shore	---	---	protein-coding(zinc finger protein 200)
ZNF215	11	6903801	6904800	3.90373	4.08918	0.668361	0.709598	0.0195788	0.00254845	0.924576	0.212198	0.154836	Hypo_GC_specific	intron_ZNF215,Prom_ZNF215,5UTR_ZNF215	---	LINE	cgi	shore	---	---	protein-coding(zinc finger protein 215)
ZNF276	16	88316001	88317000	3.23926	1.003	0.835452	0.00346266	0.737997	0.00549914	0.218109	0.887496	0.164608	Hypo_Early_onset	intron_ZNF276,cExon_ZNF276,Prom_ZNF276,5UTR_ZNF276	---	---	cgi	shore	---	promShore_VPS9D1	protein-coding(zinc finger protein 276)
ZNF518B	4	10067201	10068200	3.1562	2.31463	0.522158	0.22078	0.00656475	0.0073826	0.521152	0.159274	0.192593	Hypo_GC_specific	intron_ZNF518B,5UTR_ZNF518B,Prom_ZNF518B	---	Low_complexity	cgi	shore	shelf	---	protein-coding(zinc finger protein 518B)
ZNF574	19	47270401	47271400	2.99009	1.62024	0.334181	0.00732059	0.109893	0.0264272	0.251935	0.330471	0.244738	Hypo_GC_specific	Prom_ZNF574	---	SINE	---	shore	---	---	protein-coding(zinc finger protein 574)
ZNF696	8	144443801	144444800	3.07315	0.462926	0.250636	0.00703358	0.218259	0.00298965	0.246895	0.433379	0.154836	Hypo_Early_onset	Prom_ZNF696	---	SINE	cgi	shore	---	---	protein-coding(zinc finger protein 696)
ZNF710	15	88344001	88345000	2.82397	1.15732	0.208863	0.0034753	0.0588047	0.00159963	0.218109	0.275305	0.154836	Hypo_GC_specific	Prom_ZNF710	---	LINE,Simple_repeat	cgi	shore	shelf	promShore_ZNF710,promShelf_ZNF710	protein-coding(zinc finger protein 710)
ZNF75A	16	3295001	3296000	1.49504	4.08918	0.584817	0.00429844	0.00321432	0.00445077	0.218109	0.142365	0.154836	Hypo_GC_specific	intron_ZNF75A,intron_TIGD7,5UTR_TIGD7,Prom_TIGD7,5UTR_ZNF75A,Prom_ZNF75A	---	---	cgi	shore	---	promShore_ZNF75A	protein-coding(tigger transposable element derived 7)
ZNF814	19	63091801	63092800	3.40538	5.32365	0.751907	0.0344893	0.000744964	0.00141388	0.327049	0.113295	0.154836	Hypo_GC_specific	5UTR_ZNF814,cExon_ZNF814,Prom_ZNF814,intron_ZNF814	---	SINE	cgi	shore	---	promShore_ZNF814	protein-coding(zinc finger protein 814)
ZNF890P	7	5149201	5150200	2.40868	1.23447	0.334181	0.0192308	0.0217567	0.000365713	0.312487	0.218275	0.113039	Hypo_GC_specific	Prom_ZNF890P,intron_ZNF890P	---	SINE	---	shore	---	---	pseudo(zinc finger protein 890, pseudogene)
ZP4	1	236119801	236120800	3.23926	2.54609	0.918998	0.221641	0.000395245	0.00662948	0.522239	0.100952	0.183765	Hypo_GC_specific	cExon_ZP4,5UTR_ZP4,intron_ZP4,Prom_ZP4	---	---	---	---	---	---	protein-coding(zona pellucida glycoprotein 4)
ZRANB2	1	71319401	71320400	2.49174	0.771542	0.0835452	0.016736	0.0894421	0.00949075	0.299757	0.311498	0.197124	Hypo_GC_specific	5UTR_ZRANB2,intron_ZRANB2-AS2,Prom_ZRANB2,5UTR_ZRANB2-AS2,Prom_ZRANB2-AS2	---	LTR,LINE	---	shore	---	promShore_ZRANB2	miscRNA(ZRANB2 antisense RNA 2 (head to head))
ZRANB2-AS2	1	71319401	71320400	2.49174	0.771542	0.0835452	0.016736	0.0894421	0.00949075	0.299757	0.311498	0.197124	Hypo_GC_specific	5UTR_ZRANB2,intron_ZRANB2-AS2,Prom_ZRANB2,5UTR_ZRANB2-AS2,Prom_ZRANB2-AS2	---	LTR,LINE	---	shore	---	promShore_ZRANB2	miscRNA(ZRANB2 antisense RNA 2 (head to head))
ZSCAN10	16	3081601	3082600	4.40207	4.01203	1.33672	0.549914	0.00127866	0.00135229	0.924576	0.13315	0.154836	Hypo_GC_specific	intron_ZSCAN10,Prom_ZSCAN10,cExon_ZSCAN10	---	---	---	shore	shelf	---	protein-coding(zinc finger and SCAN domain containing 10)
