# Supplementary material for: Whole genome MBD-seq and RRBS analyses reveal that hypermethylation of gastrointestinal hormone receptors is associated with gastric carcinogenesis
Source: Exp Mol Med. 2018 Dec 3;50(12):156. doi: 10.1038/s12276-018-0179-x (PMC6277407; doi:10.1038/s12276-018-0179-x)
Supplement: Supplementary file 4 — Supplementary Table S8 [file 12276_2018_179_MOESM4_ESM.xlsx]

## Sheet: RRBS-hyper-gene(503)
Supplementary Table S8. Number of genes associated with hypermethylated DMPs from RRBS data.
Gene	Chr	Position	GM_Methyl	GM_Unmethyl	IM_Methyl	IM_Unmethyl	GC_Methyl	GC_Unmethyl	Fisher's exact test(P-value)	Group
A2LD1	13	99984129	0	66	23	11	54	0	9.47877e-11	IM-specific
A4GALT	22	41446734	1	108	2	116	25	32	2.73581e-11	GC_specific
ACAN	15	87147383	2	60	18	20	18	1	1.3853e-12	IM-specific
ACOT12	5	80725802	0	164	2	183	9	55	7.0431e-06	GC_specific
ACSS3	12	79996013	6	36	10	34	9	0	1.64513e-06	GC_specific
ADAM12	10	128066922	15	212	20	24	20	6	6.18683e-11	IM-specific
ADAMTS1	21	27139709	2	42	7	44	10	0	2.75796e-09	GC_specific
ADAMTS14	10	72102547	7	113	16	163	39	4	1.32099e-11	GC_specific
ADAMTS16	5	5193750	23	266	23	36	6	1	3.49111e-06	IM-specific
ADAMTS18	16	76026139	0	16	6	9	9	0	4.89482e-07	GC_specific
ADAMTS3	4	73653776	27	538	10	316	25	24	4.29135e-11	GC_specific
ADARB2	10	1769361	37	673	6	461	45	89	2.2522e-11	GC_specific
ADCY8	8	132121701	0	17	11	16	105	3	1.83969e-11	GC_specific
ADCYAP1R1	7	31058551	1	82	3	36	13	1	1.11148e-11	GC_specific
ADRA1A	8	26778543	188	221	201	123	72	8	1.16473e-10	IM-specific
AK5	1	77520460	0	50	1	55	17	2	8.15143e-12	GC_specific
ALDH1A2	15	56144930	8	135	45	75	7	2	6.48868e-07	IM-specific
ALDH1L1	3	127382059	12	292	24	167	24	73	1.49205e-08	IM-specific
ALK	2	29997611	19	41	39	19	51	1	6.19074e-11	IM-specific
ANKRD20B	2	94886834	0	22	7	12	11	0	5.16698e-09	GC_specific
ANKRD30B	18	14738376	35	89	90	57	44	13	7.77165e-10	IM-specific
ANKRD33B	5	10617794	1	79	10	100	22	0	4.2892e-12	GC_specific
APCDD1L	20	56523282	4	14	17	6	22	1	1.12239e-06	IM-specific
ARHGAP6	X	11593468	0	47	0	26	16	2	5.94171e-11	GC_specific
ARMC4	10	28327636	1	89	5	68	12	0	5.14807e-12	GC_specific
ARSI	5	149662345	0	36	2	6	9	3	1.31178e-07	GC_specific
ASTN2	9	119217125	0	43	0	62	25	5	8.02938e-11	GC_specific
ATP9B	18	74929897	2	152	7	89	26	0	4.9112e-12	GC_specific
BCAN	1	154878569	0	62	4	20	4	0	1.3875e-06	GC_specific
BCAT1	12	24947172	51	79	34	22	46	5	1.7402e-10	GC_specific
BEND5	1	49015004	0	83	12	209	26	53	6.22707e-10	GC_specific
BHLHE23	20	61108444	11	160	37	180	52	6	6.85794e-11	GC_specific
BICC1	10	59943167	0	8	4	29	12	0	7.9384e-06	GC_specific
BNIP3	10	133645233	0	70	3	54	5	0	5.79395e-08	GC_specific
BOLL	2	198359523	6	115	20	71	24	7	1.03807e-11	IM-specific
BTG4	11	110888529	2	92	27	94	40	6	3.70064e-11	IM-specific
BVES	6	105690986	8	180	14	268	29	113	5.08004e-06	GC_specific
C10orf93	10	134606124	3	66	1	81	11	7	3.1644e-07	GC_specific
C12orf42	12	102413678	6	67	13	40	14	0	7.16622e-12	GC_specific
C13orf26	13	30404833	9	124	20	84	43	18	8.03496e-11	GC_specific
C13orf38	13	35770019	0	40	0	16	21	5	7.38542e-13	GC_specific
C18orf1	18	13601823	12	245	63	27	24	5	1.01448e-11	IM-specific
C1orf70	1	1465545	0	70	18	27	9	0	4.85881e-12	IM-specific
C1orf92	1	155157312	14	104	23	96	9	1	3.83295e-07	GC_specific
C1QL2	2	119632879	21	55	17	13	20	1	1.53625e-08	GC_specific
C20orf201	20	62185953	3	100	1	35	34	102	1.00864e-06	GC_specific
C2orf74	2	61225569	3	18	9	21	20	0	7.52056e-09	GC_specific
C3orf72	3	140148740	0	116	0	64	14	22	1.74591e-10	GC_specific
C4orf39	4	166097881	6	44	57	13	19	6	5.57112e-08	IM-specific
C6orf138	6	48144560	6	80	32	32	56	1	4.25732e-11	IM-specific
C6orf147	6	74076869	5	228	5	89	48	2	2.22708e-11	GC_specific
C6orf155	6	72187336	0	30	5	19	9	3	4.93393e-07	GC_specific
C8orf42	8	485530	6	100	78	80	14	2	4.88746e-12	IM-specific
C8orf48	8	13468678	1	48	10	159	27	21	6.23297e-10	GC_specific
C9orf4	9	110969050	3	66	0	36	28	4	4.32459e-12	GC_specific
C9orf50	9	131422536	0	234	3	81	20	0	2.3004e-12	GC_specific
CA4	17	55582212	2	27	3	12	10	0	1.03815e-07	GC_specific
CA8	8	61356311	13	127	11	58	22	19	6.39051e-09	GC_specific
CACNA2D3	3	54131973	0	62	1	109	12	23	1.17057e-06	GC_specific
CALCB	11	15051576	1	58	8	29	10	0	3.23499e-11	GC_specific
CALCR	7	93042485	18	360	23	245	14	37	1.87815e-06	GC_specific
CALN1	7	71439780	0	66	41	104	60	4	7.08236e-11	IM-specific
CAMK4	5	110587759	0	118	0	165	7	5	7.49733e-09	GC_specific
CAND2	3	12813143	0	61	0	50	17	14	1.88131e-10	GC_specific
CBX6	22	37599011	2	90	6	105	62	0	1.06931e-10	GC_specific
CCDC3	10	13083446	1	262	2	68	17	120	7.80385e-08	GC_specific
CCDC37	3	127596485	3	203	54	106	22	55	3.54949e-11	IM-specific
CCDC48	3	130203546	0	10	4	3	12	0	1.54644e-06	GC_specific
CCDC8	19	51608518	2	51	32	24	23	13	3.87627e-10	IM-specific
CCNA1	13	35903996	20	128	38	44	22	8	1.38897e-10	IM-specific
CDH22	20	44313377	0	135	43	149	99	55	1.37657e-10	IM-specific
CECR7	22	15896984	1	13	0	8	11	0	2.69215e-06	GC_specific
CELSR1	22	45311408	44	356	38	270	37	23	4.82958e-11	GC_specific
CES4	16	54352042	0	108	2	91	17	37	1.09766e-09	GC_specific
CHRDL1	X	109926198	0	30	2	47	21	5	4.88429e-11	GC_specific
CIDEA	18	12244377	28	168	40	67	18	0	4.4734e-12	IM-specific
CIDEB	14	23850316	0	49	5	110	18	3	1.27002e-11	GC_specific
CLIC6	21	34963286	3	89	21	142	25	10	1.03417e-10	GC_specific
CLIP4	2	29191835	4	82	16	151	44	4	6.08644e-11	GC_specific
CNGA3	2	98329381	45	161	142	84	90	6	1.06479e-10	IM-specific
CNIH3	1	222871057	0	33	11	12	11	0	1.30389e-10	IM-specific
CNKSR2	X	21302369	1	138	19	60	7	3	3.36058e-09	IM-specific
CNNM1	10	101079154	4	47	3	39	9	2	1.68204e-06	GC_specific
CNTLN	9	17125067	6	57	2	52	12	6	2.89776e-06	GC_specific
COL15A1	9	100746306	1	158	22	131	13	72	5.83099e-06	IM-specific
COL25A1	4	110443004	6	32	18	17	10	0	1.22433e-06	GC_specific
COL4A1	13	109757252	0	8	5	21	13	0	4.91425e-06	GC_specific
COL4A2	13	109757740	0	9	3	26	14	0	1.22371e-06	GC_specific
COL5A1	9	136673754	13	138	30	130	17	23	2.19142e-06	GC_specific
COLEC11	2	3620623	49	31	57	52	34	0	2.03732e-06	GC_specific
COLEC12	18	490425	0	19	8	49	7	0	1.52022e-06	GC_specific
CPAMD8	19	16998376	3	98	18	54	33	6	4.68349e-11	IM-specific
CR1L	1	205885370	18	65	33	42	23	7	2.28542e-07	GC_specific
CRTAC1	10	99780784	0	184	32	74	31	3	5.46244e-12	IM-specific
CSDAP1	16	31488231	1	86	7	17	5	1	6.86131e-07	IM-specific
CTNND2	5	11956804	0	18	2	7	8	0	6.40092e-07	GC_specific
CUX2	12	109956345	5	241	86	156	30	10	5.11381e-11	IM-specific
CXorf22	X	35848011	0	14	5	8	45	13	6.71241e-08	GC_specific
CYP24A1	20	52223541	0	28	9	30	24	16	4.9777e-08	GC_specific
CYP26C1	10	94811228	3	14	23	8	25	0	1.28641e-08	IM-specific
DAAM2	6	39868352	2	95	26	188	15	25	9.18329e-08	GC_specific
DBC1	9	121171360	0	58	13	44	16	10	8.3163e-11	IM-specific
DCLK1	13	35603147	0	61	2	87	20	18	7.83093e-11	GC_specific
DGKI	7	137182812	17	73	34	34	26	0	3.79391e-11	IM-specific
DGKK	X	50230490	0	64	0	34	16	18	2.32531e-09	GC_specific
DKK3	11	11986630	4	53	10	37	26	0	2.00977e-11	GC_specific
DLEU7	13	50315594	0	13	6	4	12	1	2.69215e-06	GC_specific
DMRT1	9	832069	46	293	92	89	51	11	4.94772e-11	IM-specific
DNAH11	7	21549221	0	228	10	289	13	137	4.36549e-06	GC_specific
DOCK10	2	225615565	0	63	31	57	71	3	9.9304e-11	IM-specific
DOK6	18	65219452	10	22	73	24	38	4	1.16819e-07	IM-specific
DPP6	7	153214847	2	125	19	55	27	3	1.60508e-11	IM-specific
DPPA5	6	74120577	5	25	27	1	15	0	4.49564e-08	IM-specific
DPY19L2	12	62348621	0	16	5	67	62	8	7.60832e-12	GC_specific
DRD4	11	627173	0	276	2	252	56	19	8.33831e-11	GC_specific
DSCAM	21	41140821	0	30	0	20	9	2	1.56989e-07	GC_specific
DYDC2	10	82106246	2	195	24	163	38	43	7.99353e-11	IM-specific
DZIP1	13	95094835	0	12	0	6	11	1	9.61483e-06	GC_specific
ECEL1	2	233060942	4	127	7	86	15	13	2.50092e-10	GC_specific
ECEL1P2	2	232959716	3	92	15	28	19	0	4.68379e-12	IM-specific
ECH1	19	44014217	0	73	3	50	5	0	4.73685e-08	GC_specific
ECHDC3	10	11824514	0	44	6	8	5	0	5.24416e-07	IM-specific
EGR4	2	73374377	2	132	13	145	40	120	5.93483e-10	GC_specific
EID3	12	103221837	22	57	27	103	20	0	1.19825e-09	GC_specific
EIF4E1B	5	175989695	19	222	16	89	39	25	6.83526e-11	GC_specific
EIF4E3	3	71886396	5	145	31	108	12	17	1.25877e-07	IM-specific
ELMO1	7	37454963	0	117	8	130	31	11	1.9764e-11	GC_specific
ELOVL4	6	80713655	0	34	7	51	21	1	5.84808e-12	GC_specific
EMID2	7	100793015	8	61	11	33	16	1	1.15429e-10	GC_specific
EML1	14	99329139	0	94	8	100	34	24	9.72946e-12	GC_specific
EPHA5	4	66218184	3	87	44	135	22	27	2.49389e-09	IM-specific
EPHA6	3	98016105	8	18	21	14	38	0	4.33762e-10	GC_specific
EPHX3	19	15205257	0	92	5	134	6	1	6.24705e-09	GC_specific
EPPK1	8	145019313	8	17	6	59	72	16	4.81978e-06	GC_specific
ERBB4	2	213111737	0	12	0	3	9	0	3.40217e-06	GC_specific
ERC2	3	56477436	0	53	1	39	11	2	7.26201e-11	GC_specific
ESX1	X	103386392	0	18	9	43	25	0	1.64377e-12	GC_specific
EXOC3L2	19	50429822	13	140	31	116	24	0	2.70743e-11	GC_specific
EYA4	6	133604042	6	57	9	69	20	3	1.69158e-11	GC_specific
FAM110B	8	59069998	2	12	15	48	69	3	2.50784e-10	GC_specific
FAM135B	8	139578260	28	129	4	107	18	0	1.88266e-12	GC_specific
FAM155B	X	68641891	0	29	1	21	10	0	1.57296e-09	GC_specific
FAM162B	6	117193567	0	43	3	17	4	0	5.60648e-06	GC_specific
FAM19A4	3	69064369	6	24	16	12	23	1	9.22304e-09	GC_specific
FAM5C	1	188713950	7	50	8	32	14	5	1.10746e-06	GC_specific
FBN2	5	127902280	0	17	1	32	13	0	8.35004e-09	GC_specific
FBXL21	5	135293923	15	62	6	17	17	0	2.68666e-10	GC_specific
FGF12	3	193609549	1	88	16	44	12	1	3.27815e-11	IM-specific
FGF14	13	101366659	2	25	14	11	15	0	1.3783e-09	IM-specific
FGF2	4	123967312	25	58	23	8	11	0	8.70199e-06	IM-specific
FGF5	4	81407053	10	153	29	150	27	5	7.44068e-11	GC_specific
FHL1	X	135056618	0	88	5	64	21	43	1.35682e-09	GC_specific
FIGLA	2	70870942	8	32	9	13	32	14	4.4997e-06	GC_specific
FIGN	2	164301210	2	114	10	207	48	13	1.07791e-10	GC_specific
FLI1	11	128069368	0	38	1	15	9	0	7.33865e-10	GC_specific
FLJ30058	X	130020256	2	10	18	30	28	1	6.09597e-07	GC_specific
FLJ40330	2	88846415	0	72	1	48	6	6	2.27317e-06	GC_specific
FLT3	13	27572493	0	33	0	24	8	0	1.04659e-08	GC_specific
FLT4	5	180009032	1	29	7	4	6	0	3.59381e-06	IM-specific
FNDC1	6	159510793	16	213	25	157	19	2	8.12019e-12	GC_specific
FOXI3	2	88533234	4	192	10	181	54	92	1.39444e-10	GC_specific
FOXN4	12	108231382	3	56	0	16	12	2	2.05073e-09	GC_specific
FSTL4	5	132976093	0	33	0	15	6	0	3.06502e-07	GC_specific
FUT9	6	96570775	0	131	8	76	9	1	2.13783e-13	IM-specific
FXYD7	19	40326032	1	25	7	23	11	4	4.55077e-06	GC_specific
FZD10	12	129213086	2	30	22	0	9	1	1.1662e-06	IM-specific
GABPB2	1	149309061	1	16	56	3	20	7	8.33864e-06	IM-specific
GABRQ	X	151557024	0	105	17	144	14	48	3.38264e-07	IM-specific
GAD2	10	26545462	56	221	44	88	35	12	6.9293e-11	GC_specific
GALNT13	2	154436690	67	90	59	32	72	15	6.73811e-10	IM-specific
GALR1	18	73090953	81	132	78	68	24	3	4.00626e-07	GC_specific
GAS7	17	10043082	12	114	13	55	22	13	3.57654e-10	GC_specific
GATM	15	43457698	0	72	5	37	12	3	2.56531e-12	GC_specific
GCM2	6	10990006	0	21	11	5	12	0	2.81835e-09	IM-specific
GDAP1L1	20	42309307	0	40	2	34	21	13	6.12714e-10	GC_specific
GDF6	8	97241929	0	29	0	10	7	1	7.77041e-07	GC_specific
GFRA2	8	21702983	0	43	13	37	7	0	1.00116e-08	IM-specific
GHSR	3	173648596	17	162	36	32	19	26	1.28533e-06	IM-specific
GIPC3	19	3536790	38	153	25	67	17	2	1.77927e-09	GC_specific
GKI	6	163754643	0	237	13	116	19	3	3.92317e-12	IM-specific
GLB1L3	11	133651841	0	31	13	96	27	11	1.54437e-10	GC_specific
GNASAS	20	56859250	47	104	31	62	67	6	4.53488e-11	GC_specific
GPC5	13	90849248	0	68	2	8	21	18	6.29319e-12	GC_specific
GPR139	16	19992651	9	59	2	3	66	1	4.74388e-11	GC_specific
GPR158	10	25504145	0	13	2	9	33	1	9.95189e-11	GC_specific
GPR27	3	71886093	1	103	0	1	28	3	4.46942e-11	GC_specific
GRASP	12	50687237	0	16	1	10	7	0	4.07902e-06	GC_specific
GRIA2	4	158361110	2	113	5	35	30	1	8.88478e-12	GC_specific
GRIA4	11	104985997	1	14	2	28	17	0	3.18177e-08	GC_specific
GRIK1	21	30233949	32	320	98	69	40	0	4.11602e-11	IM-specific
GRIK3	1	37272363	0	15	5	16	7	0	5.86359e-06	GC_specific
GRM7	3	6878172	5	8	31	16	53	2	6.70951e-06	GC_specific
GSG1L	16	27982120	1	56	6	143	20	19	5.10111e-09	GC_specific
GSX1	13	27265040	48	131	36	47	49	4	9.04938e-11	GC_specific
GYPC	2	127130440	11	58	6	4	20	4	4.49281e-09	GC_specific
HCN4	15	71448768	20	229	38	166	57	6	4.74364e-11	GC_specific
HDGFRP3	15	81667121	0	23	0	1	9	0	3.56521e-08	GC_specific
HECW1	7	43118996	0	134	19	67	15	22	7.37182e-12	IM-specific
HIST2H2BA	1	120707859	0	122	12	91	19	6	7.96332e-11	IM-specific
HMGCLL1	6	55551793	30	92	25	40	24	0	5.28266e-11	GC_specific
HOXC9	12	52680456	0	17	15	53	10	0	1.18536e-07	GC_specific
HOXD10	2	176689339	0	8	30	24	27	0	4.24884e-08	GC_specific
HS3ST2	16	22733614	3	49	4	8	87	3	1.3524e-10	GC_specific
HTR2C	X	113723886	0	25	13	13	11	8	9.85509e-06	IM-specific
HTRA3	4	8322368	23	85	10	112	25	15	6.7956e-06	GC_specific
HTRA4	8	38951199	0	30	0	0	6	0	5.13402e-07	GC_specific
ID4	6	19945384	4	118	3	63	10	3	6.64916e-10	GC_specific
IGF2	11	2118533	14	51	13	8	24	3	1.78873e-09	IM-specific
IQCA1	2	237080711	3	180	47	93	21	4	1.00564e-10	IM-specific
IRAK3	12	64869486	0	62	7	50	13	0	6.37439e-12	GC_specific
IRS1	2	227371616	0	52	1	41	14	9	1.45755e-09	GC_specific
IRX4	5	1936621	13	106	46	182	47	4	1.01759e-10	GC_specific
IRX5	16	53522732	0	49	0	11	18	5	8.12148e-13	GC_specific
ITGA4	2	182030204	0	79	16	65	18	5	1.68468e-11	IM-specific
ITGA8	10	15801559	29	93	34	92	56	8	1.84445e-10	GC_specific
ITIH5	10	7748621	0	24	3	16	13	5	3.35753e-07	GC_specific
JAM3	11	133444193	0	15	0	2	18	7	5.93357e-06	GC_specific
JDP2	14	74963698	50	245	109	266	69	20	2.06102e-10	IM-specific
JPH3	16	86194199	46	204	29	161	10	2	4.62982e-06	GC_specific
KCNA1	12	4889693	0	27	0	20	7	2	4.31258e-06	GC_specific
KCNA7	19	54267634	0	38	10	26	6	2	2.98928e-06	IM-specific
KCNC1	11	17714204	61	107	45	65	34	11	3.15576e-06	GC_specific
KCNE1L	X	108755069	2	26	0	10	11	0	4.65378e-08	GC_specific
KCNIP1	5	169863923	0	17	20	28	18	5	3.34917e-07	IM-specific
KCNJ12	17	21220313	0	21	0	28	11	2	2.72634e-07	GC_specific
KCNJ6	21	38210740	0	21	0	13	9	2	1.96087e-06	GC_specific
KCNK12	2	47650845	4	63	3	32	8	1	2.23912e-07	GC_specific
KCNK3	2	26769442	0	55	0	13	23	17	1.35979e-11	GC_specific
KCNQ5	6	73388052	5	41	19	46	17	1	3.09117e-10	GC_specific
KDR	4	55686852	1	54	7	19	6	0	1.26068e-07	GC_specific
KHDRBS2	6	63053835	2	19	15	23	17	3	1.10446e-06	GC_specific
KIAA1210	X	118168835	0	22	16	2	28	2	1.0202e-12	IM-specific
KIAA1239	4	36923083	20	101	4	44	12	1	5.91257e-08	GC_specific
KIAA2022	X	74062405	0	29	2	18	7	0	1.19794e-07	GC_specific
KIF1A	2	241408388	0	68	6	119	37	3	7.53354e-12	GC_specific
KIF5C	2	149349261	0	73	0	26	7	13	8.18272e-06	GC_specific
KRBA1	7	149043133	0	408	18	195	78	9	7.01273e-11	IM-specific
KRT72	12	51281271	0	13	2	3	11	0	4.00618e-07	GC_specific
LAMA1	18	7107679	1	48	1	10	7	0	3.4495e-08	GC_specific
LAYN	11	110916840	8	140	4	74	36	1	1.02624e-10	GC_specific
LCAT	16	66535535	7	94	11	74	10	0	3.77331e-10	GC_specific
LEPREL1	3	191321219	0	116	21	191	29	12	1.81611e-11	IM-specific
LHCGR	2	48836196	19	78	48	70	25	7	3.77922e-09	GC_specific
LHFPL3	7	103756655	54	165	51	164	25	5	6.32145e-10	GC_specific
LIFR	5	38592329	0	157	13	160	19	28	2.73895e-12	IM-specific
LMX1B	9	128416648	19	36	3	68	32	4	2.98933e-07	GC_specific
LOC100128811	10	25504872	1	27	3	76	17	8	6.79195e-07	GC_specific
LOC100132215	2	63128294	0	27	7	12	7	0	1.85887e-07	IM-specific
LOC100144602	4	66218170	4	86	94	85	48	1	1.11756e-10	IM-specific
LOC100192379	4	122905564	26	177	34	47	22	0	6.23764e-12	IM-specific
LOC151174	2	238804913	6	60	32	96	22	6	5.36087e-11	GC_specific
LOC254559	15	87722449	17	56	14	44	16	0	6.61063e-09	GC_specific
LOC283392	12	70953290	4	30	10	6	23	0	3.30516e-12	IM-specific
LOC389493	7	56151223	38	215	8	127	43	0	3.07943e-11	GC_specific
LOC441046	4	144700145	1	76	10	53	23	0	2.22336e-12	GC_specific
LPAR3	1	85131548	6	152	1	230	31	61	2.7104e-10	GC_specific
LPHN2	1	82039028	9	109	11	90	24	12	5.38763e-11	GC_specific
LPPR5	1	99242800	9	16	8	28	21	0	3.44926e-06	IM-specific
LRRC38	1	13712503	4	111	9	24	11	3	1.69769e-10	IM-specific
LRRC3B	3	26639486	0	30	5	18	6	0	5.13402e-07	GC_specific
LUZP2	11	24475241	0	29	7	55	25	3	6.25211e-11	GC_specific
MAGI2	7	78920971	20	460	15	239	17	3	1.18584e-11	GC_specific
MAL	2	95055415	0	35	4	20	10	5	2.9234e-07	GC_specific
MARCH11	5	16233536	27	187	28	118	30	11	3.35156e-11	GC_specific
MDGA2	14	47213822	125	180	133	34	54	5	1.58706e-10	IM-specific
MEG3	14	100362246	7	57	8	25	7	0	2.58066e-06	GC_specific
MEST	7	129918424	0	14	3	7	7	0	8.59993e-06	GC_specific
MESTIT1	7	129918390	0	14	1	9	7	0	8.59993e-06	GC_specific
MGAT3	22	38183199	0	45	0	18	7	2	2.03274e-07	GC_specific
MGAT5B	17	72376393	0	19	0	2	31	3	1.29377e-11	GC_specific
MGC12982	1	47672738	1	265	17	192	10	6	2.19789e-11	IM-specific
MIR124-3	20	61280217	0	11	3	7	12	1	9.61483e-06	GC_specific
MIR129-2	11	43559646	3	24	18	5	11	0	3.02496e-07	IM-specific
MIR34B	11	110888547	0	94	10	111	42	4	3.70064e-11	GC_specific
MIR34C	11	110888547	0	94	10	111	42	4	3.70064e-11	GC_specific
MKX	10	28074793	1	89	3	20	10	1	6.23505e-12	GC_specific
MMD2	7	4965114	0	46	7	12	5	0	4.25702e-07	IM-specific
MMP2	16	54070803	0	15	5	7	19	0	5.38803e-10	GC_specific
MOXD1	6	132764041	0	11	0	11	12	0	7.39602e-07	GC_specific
MPPED2	11	30564323	1	86	9	199	25	14	6.49342e-12	GC_specific
MSC	8	72917100	7	59	19	38	52	0	1.74689e-11	GC_specific
MSN	X	64804386	1	20	2	15	14	0	6.46563e-09	GC_specific
MSX2P1	17	53589555	11	41	67	52	34	1	1.83944e-11	IM-specific
MTNR1B	11	92342594	0	37	5	28	6	3	8.96783e-06	GC_specific
MYO15B	17	71096031	0	35	3	40	5	1	8.00643e-06	GC_specific
MYO3A	10	26263200	0	21	1	6	6	0	3.37826e-06	GC_specific
NALCN	13	100866701	0	29	0	9	8	0	2.59014e-08	GC_specific
NCAM2	21	21292649	0	79	9	19	4	0	5.44182e-07	IM-specific
NID2	14	51605637	17	86	4	65	16	3	1.6733e-08	GC_specific
NKX2-4	20	21325929	1	78	2	27	5	1	1.08608e-06	GC_specific
NOVA2	19	51168558	0	41	3	45	11	1	1.57431e-10	GC_specific
NPR3	5	32746080	8	200	10	145	12	17	7.36445e-08	GC_specific
NR0B1	X	30237077	1	83	12	7	32	8	8.58823e-11	IM-specific
NRCAM	7	107883710	0	31	0	102	31	25	1.72219e-08	GC_specific
NRG1	8	31616621	2	159	8	85	8	6	6.82688e-09	GC_specific
NRG3	10	83624727	0	92	25	96	17	2	3.23932e-11	IM-specific
NTM	11	131286294	25	71	43	57	66	0	1.09857e-10	GC_specific
NTNG1	1	107484244	0	33	1	25	20	2	4.57392e-13	GC_specific
NTSR1	20	60810927	7	68	4	16	18	2	6.85585e-12	GC_specific
NXPH2	2	139254183	1	171	22	96	4	1	6.296e-07	IM-specific
ODZ4	11	78829150	0	38	4	58	14	12	2.01809e-07	GC_specific
OGFRL1	6	72055447	0	146	2	99	3	0	1.85091e-06	GC_specific
OSMR	5	38882092	28	121	14	294	19	6	3.55509e-08	GC_specific
P2RX2	12	131705651	18	54	33	37	26	1	4.09458e-11	GC_specific
PABPC5	X	90576536	0	22	33	12	75	0	2.60776e-12	IM-specific
PALM	19	659631	0	72	24	114	19	39	3.14148e-08	IM-specific
PARVB	22	42751680	16	223	10	190	11	10	3.34595e-07	GC_specific
PCDH10	4	134289012	3	35	37	18	8	0	6.32347e-07	IM-specific
PCDH19	X	99551561	18	198	26	119	36	1	2.77128e-11	GC_specific
PCDHA12	5	140235266	5	85	38	56	24	34	1.81691e-07	IM-specific
PCDHAC1	5	140286845	12	46	45	15	32	0	6.00077e-11	IM-specific
PCDHAC2	5	140326308	10	139	1	2	14	1	3.72187e-11	GC_specific
PCDHGA5	5	140724215	5	36	27	24	22	6	2.93013e-08	IM-specific
PDE10A	6	165995405	0	126	2	237	16	27	2.60757e-11	GC_specific
PDE1C	7	32304980	11	132	25	30	25	1	1.89139e-11	IM-specific
PDE4D	5	59225251	3	71	11	78	18	5	2.2085e-12	GC_specific
PDE8B	5	76542678	0	115	23	165	37	36	3.63359e-11	IM-specific
PDGFC	4	158112237	2	38	0	22	13	3	2.71709e-08	GC_specific
PDGFD	11	103540038	0	17	0	23	20	2	3.35155e-09	GC_specific
PDZRN3	3	73756406	0	51	0	31	23	7	3.15027e-12	GC_specific
PDZRN4	12	39868883	0	34	1	31	5	1	9.11843e-06	GC_specific
PEG3	19	62043997	114	93	127	64	66	5	1.05307e-09	GC_specific
PEX5L	3	181237795	0	18	7	11	6	0	7.42964e-06	GC_specific
PFN3	5	176760125	27	98	33	21	19	1	2.37261e-10	IM-specific
PHF21B	22	43784422	0	21	0	1	9	3	5.70434e-06	GC_specific
PHLDB2	3	113061043	0	48	5	39	25	30	8.67442e-09	GC_specific
PHOX2A	11	71632492	62	83	23	19	31	0	2.59676e-10	GC_specific
PIK3R5	17	8809711	21	41	21	23	27	0	5.27134e-10	GC_specific
PKIA	8	79591228	0	97	5	15	16	7	1.53993e-12	IM-specific
PLCXD3	5	41546137	0	160	1	117	35	1	2.71293e-11	GC_specific
PLXNA4	7	131911825	0	257	4	234	30	98	2.53231e-11	GC_specific
PNMAL1	19	51666667	16	155	5	119	27	4	5.03629e-11	GC_specific
PNPLA5	22	42618930	7	231	44	173	15	16	2.32035e-11	IM-specific
PPP1R16B	20	36868136	0	23	18	32	36	37	3.24399e-06	IM-specific
PPP2R2B	5	146238057	0	48	24	81	35	35	1.7813e-10	IM-specific
PPYR1	10	46503553	25	283	10	206	62	19	9.29805e-11	GC_specific
PREX2	8	69027480	0	38	9	15	13	0	2.09969e-12	IM-specific
PRIMA1	14	93324365	0	270	15	202	12	44	2.27843e-10	IM-specific
PRKACB	1	84316316	0	30	1	54	23	20	2.36494e-07	GC_specific
PTCHD1	X	23263120	0	22	1	53	7	0	6.40705e-07	GC_specific
PTF1A	10	23521689	0	130	8	100	10	4	1.3043e-12	GC_specific
PTGDR	14	51804488	2	200	27	103	28	5	1.01949e-10	IM-specific
PTGER2	14	51850934	0	83	0	61	19	18	3.02919e-12	GC_specific
PTGER3	1	71285875	28	113	0	18	12	0	2.53179e-08	GC_specific
PTH2R	2	208979587	36	214	58	215	91	28	1.13766e-10	GC_specific
PTPN13	4	87734630	0	127	13	111	4	2	1.2041e-06	IM-specific
PTPRO	12	15367113	3	170	0	114	20	31	4.94093e-12	GC_specific
PTPRT	20	41252153	0	68	0	7	8	3	6.32456e-09	GC_specific
PYGL	14	50480662	0	98	3	21	23	31	7.60779e-11	GC_specific
QKI	6	163754893	7	215	23	274	40	13	5.80517e-11	GC_specific
RAB11FIP4	17	26743121	15	97	18	91	30	3	8.76941e-11	GC_specific
RAB32	6	146906830	0	65	10	143	22	2	4.66557e-12	GC_specific
RAC3	17	77582370	0	45	0	59	14	11	2.3065e-08	GC_specific
RAD52	12	929650	0	30	4	2	5	0	3.08041e-06	IM-specific
RAMP3	7	45163974	4	15	5	13	46	2	1.31069e-09	GC_specific
RASGRF1	15	77170916	0	40	1	25	7	0	1.59004e-08	GC_specific
RASGRP2	11	64269631	0	204	6	270	21	178	2.08858e-07	GC_specific
RBPJL	20	43368873	47	197	37	103	126	19	1.54953e-10	GC_specific
REC8	14	23710955	0	26	1	14	25	0	3.54978e-11	GC_specific
RELN	7	103417121	4	125	4	65	19	1	3.88383e-11	GC_specific
RGMA	15	91417470	8	183	3	83	32	21	4.91543e-11	GC_specific
RGS17	6	153494029	1	115	7	82	38	4	4.43233e-11	GC_specific
RGS22	8	101187618	6	143	50	71	12	3	1.44296e-11	IM-specific
RGS6	14	71468856	5	208	11	133	12	4	2.66574e-11	GC_specific
RIC3	11	8147004	23	316	24	150	8	6	2.96935e-06	GC_specific
RNF165	18	42168326	38	60	65	52	24	0	7.87923e-09	GC_specific
RNF212	4	1097290	35	177	38	76	27	0	7.44813e-12	IM-specific
RNF32	7	156125861	0	76	3	83	11	0	2.98872e-11	GC_specific
RORA	15	59308949	3	12	12	5	33	2	2.92601e-07	GC_specific
RPL39L	3	188339657	0	12	37	21	68	7	2.8409e-10	IM-specific
RSPH9	6	43721024	47	111	58	67	65	2	3.79934e-11	GC_specific
RSPO3	6	127481546	6	250	22	125	82	5	1.768e-10	IM-specific
RYBP	3	72579430	0	31	6	9	22	0	1.47667e-12	IM-specific
RYR2	1	235272598	23	267	28	72	18	8	4.07538e-11	IM-specific
RYR3	15	31390561	11	238	36	171	10	16	1.72643e-06	IM-specific
SALL1	16	49743012	1	47	2	0	5	0	2.09082e-06	GC_specific
SARM1	17	23723167	0	27	4	41	20	20	3.88074e-06	GC_specific
SCNN1B	16	23221249	0	56	1	90	9	7	1.3441e-07	GC_specific
SCUBE1	22	42069153	0	32	9	53	9	4	8.06849e-07	GC_specific
SEMA5B	3	124229675	4	328	10	232	157	103	1.69285e-10	GC_specific
SEPT9	17	72880406	0	36	2	17	20	7	6.58358e-11	GC_specific
SH3GL2	9	17569252	5	25	6	8	16	2	1.64056e-06	GC_specific
SH3GL3	15	81907454	0	28	11	32	11	2	2.46877e-08	GC_specific
SH3TC1	4	8251428	23	429	30	338	28	63	3.80029e-11	GC_specific
SHC3	9	90983110	7	193	4	245	39	72	1.96856e-11	GC_specific
SHISA2	13	25523628	0	8	11	49	21	0	2.32984e-07	GC_specific
SHISA6	17	11085473	0	24	4	20	5	0	8.4207e-06	GC_specific
SHISA9	16	12903320	10	43	2	15	16	2	1.73804e-07	GC_specific
SHROOM2	X	9714607	0	33	0	36	10	4	1.93315e-07	GC_specific
SIK1	21	43671986	1	104	14	49	23	8	4.70067e-11	IM-specific
SLAIN1	13	77170690	0	82	8	53	31	22	2.60287e-11	IM-specific
SLC13A3	20	44713423	0	8	13	7	17	1	5.76083e-06	GC_specific
SLC15A3	11	60475460	0	161	4	102	12	39	1.26692e-08	GC_specific
SLC18A3	10	50488655	32	162	96	63	33	6	2.84818e-11	IM-specific
SLC22A16	6	110904708	0	11	8	30	19	0	1.83059e-08	GC_specific
SLC27A6	5	128329159	64	41	59	25	44	0	3.76977e-08	GC_specific
SLC2A10	20	44771778	0	12	0	6	14	0	1.03544e-07	GC_specific
SLC32A1	20	36785988	2	11	21	50	70	15	3.80618e-06	GC_specific
SLC35F1	6	118335684	6	12	18	16	20	0	6.85657e-06	GC_specific
SLC35F3	1	232107663	0	82	0	47	13	0	7.45343e-11	GC_specific
SLC43A3	11	56951067	1	57	6	181	37	61	4.35206e-08	GC_specific
SLC46A2	9	114693108	1	141	13	162	30	28	8.40874e-11	GC_specific
SLC5A8	12	100127851	35	119	17	99	19	0	1.86921e-11	GC_specific
SLC6A15	12	83830604	77	285	51	114	51	7	1.66583e-10	GC_specific
SLC6A17	1	110494702	4	239	2	126	5	5	3.57315e-06	GC_specific
SLC6A2	16	54248230	6	44	26	11	25	5	1.62385e-10	IM-specific
SLC6A3	5	1498187	12	78	3	24	13	7	6.31065e-06	GC_specific
SLIT2	4	19864699	0	7	57	47	32	1	4.29103e-07	GC_specific
SLIT3	5	168660341	27	292	12	187	53	56	4.30758e-11	GC_specific
SMOC1	14	69415937	3	63	0	62	37	14	4.58082e-11	GC_specific
SNCA	4	90977099	0	64	0	100	14	0	8.76208e-13	GC_specific
SNTG2	2	936856	2	42	6	11	6	0	1.76204e-06	GC_specific
SNX32	11	65357951	2	153	2	179	31	98	8.94095e-10	GC_specific
SORCS1	10	108914521	0	78	5	6	4	0	5.71736e-07	IM-specific
SORCS2	4	7245645	1	44	2	177	6	1	2.36201e-06	GC_specific
SOX1	13	111770279	25	35	9	10	54	5	5.2715e-09	GC_specific
SOX17	8	55533031	15	39	23	3	29	0	1.57415e-11	IM-specific
SOX21	13	94162116	0	95	7	91	26	87	3.61749e-08	GC_specific
SOX7	8	10625319	0	85	0	176	17	33	6.09855e-09	GC_specific
SPAG16	2	213857386	0	212	1	80	13	16	1.03575e-11	GC_specific
SPATS1	6	44418447	3	47	15	102	95	80	1.08405e-10	GC_specific
SPG20	13	35818542	0	32	10	46	8	0	1.30031e-08	GC_specific
SRRM4	12	117903861	90	179	49	124	56	15	5.13978e-11	GC_specific
SSTR2	17	68672770	0	25	0	26	26	2	9.42567e-11	GC_specific
SSTR4	20	22964057	1	19	43	38	29	14	1.99949e-06	IM-specific
ST6GAL1	3	188131297	0	151	0	82	13	24	9.2533e-11	GC_specific
ST6GAL2	2	106869178	0	75	1	69	6	1	1.99908e-08	GC_specific
ST8SIA1	12	22378982	0	123	1	29	4	1	4.68691e-07	GC_specific
STOX2	4	185063520	0	36	3	44	26	11	2.58803e-11	GC_specific
SUSD5	3	33235552	1	36	11	58	15	6	2.53641e-08	GC_specific
SYCE1	10	135232546	11	66	14	100	38	19	5.623e-10	GC_specific
SYNPR	3	63239054	2	370	49	174	50	34	7.71701e-11	IM-specific
SYT10	12	33483851	4	64	5	96	17	9	5.51209e-09	GC_specific
SYT14	1	208178162	10	20	14	13	27	0	2.55588e-08	GC_specific
SYT15	10	46390530	10	231	5	204	30	112	3.59273e-07	GC_specific
SYT9	11	7229554	0	20	8	17	21	0	8.17452e-11	GC_specific
TACC2	10	123913424	7	116	20	20	6	0	3.01678e-07	IM-specific
TAS1R1	1	6537859	0	47	3	8	6	0	4.35588e-08	GC_specific
TBX18	6	85531267	22	80	30	94	22	1	2.27664e-11	GC_specific
TBX2	17	56832411	0	68	2	70	18	4	4.53252e-11	GC_specific
TBX4	17	56888550	0	31	10	24	11	0	2.33614e-10	IM-specific
TCEAL2	X	101267384	0	49	6	48	25	6	2.58843e-11	GC_specific
TCERG1L	10	133000368	0	23	7	23	9	0	3.56521e-08	GC_specific
TCF15	20	538590	43	78	33	33	44	0	7.84371e-11	GC_specific
TEKT4	2	94901117	0	57	20	39	21	25	1.7029e-09	IM-specific
TFAP2A	6	10527426	5	24	4	10	12	0	7.83425e-07	GC_specific
THBD	20	22978226	0	10	3	29	24	4	2.11747e-06	GC_specific
TIAM1	21	31853180	0	56	0	40	9	13	2.72761e-06	GC_specific
TM6SF1	15	81567373	0	127	23	82	5	7	1.96979e-06	IM-specific
TMEFF2	2	192767533	7	192	14	150	46	23	2.1832e-11	GC_specific
TMEM108	3	134239899	1	79	13	27	14	0	8.09152e-11	IM-specific
TMEM155	4	122905509	11	190	24	57	20	2	1.41784e-11	IM-specific
TMEM163	2	135192775	0	20	2	18	18	6	1.57495e-07	GC_specific
TMEM179	14	104141863	3	25	12	30	12	1	6.77352e-07	GC_specific
TMEM215	9	32773523	37	49	10	16	29	4	8.69283e-06	GC_specific
TMEM90B	20	24398215	38	469	35	117	118	12	8.91452e-11	IM-specific
TNFRSF8	1	12046290	4	41	12	38	11	3	1.39212e-06	GC_specific
TOX2	20	41978220	14	108	23	45	20	11	6.36144e-09	IM-specific
TREX2	X	152364750	0	20	2	14	25	3	1.05822e-10	GC_specific
TRIM67	1	229365440	0	73	4	43	10	2	2.10919e-11	GC_specific
TRIM71	3	32834271	0	42	1	36	11	1	1.25362e-10	GC_specific
TRPC4	13	37341876	12	252	72	282	163	79	1.41503e-10	IM-specific
TRPC6	11	100959698	0	36	5	9	5	0	1.3344e-06	IM-specific
TSPYL5	8	98359225	7	214	14	111	20	9	7.10546e-11	GC_specific
TWIST1	7	19123573	7	118	19	58	17	0	2.26402e-12	IM-specific
UHRF2	9	6402551	20	59	15	13	17	1	5.78762e-08	GC_specific
UNCX	7	1239324	8	60	4	9	10	1	2.98889e-07	GC_specific
VAT1L	16	76380206	1	48	2	1	7	1	2.37834e-07	GC_specific
VAX2	2	70981200	0	14	0	1	12	0	1.03544e-07	GC_specific
VGLL2	6	117693430	50	121	8	20	12	0	1.0603e-06	GC_specific
VGLL3	3	87122638	0	55	0	50	10	0	5.58616e-12	GC_specific
VIPR2	7	158630141	4	57	13	38	19	0	1.66234e-12	GC_specific
VSTM2L	20	35965177	1	52	5	32	11	3	3.23214e-09	GC_specific
VSX1	20	25010412	3	52	22	102	24	2	2.29386e-11	GC_specific
VWA5B1	1	20489891	12	25	20	63	74	1	2.09022e-11	GC_specific
WBSCR17	7	70235927	43	77	12	1	13	0	5.29329e-06	IM-specific
WDR86	7	150738135	2	72	10	59	11	1	3.73245e-11	GC_specific
WTIP	19	39665081	0	77	10	106	14	17	1.89771e-09	GC_specific
YPEL1	22	20420517	0	278	2	184	24	19	1.07906e-11	GC_specific
ZFP28	19	61742233	0	48	12	26	7	2	1.36165e-07	IM-specific
ZFP30	19	42837900	4	128	0	114	10	21	9.42405e-06	GC_specific
ZFP82	19	41601286	12	13	37	17	49	0	4.96893e-08	GC_specific
ZFPM2	8	106400336	0	51	0	62	19	14	2.4787e-10	GC_specific
ZIC3	X	136475447	2	52	25	41	10	1	3.92149e-09	IM-specific
ZNF132	19	63643991	8	15	34	0	42	0	2.36439e-09	IM-specific
ZNF154	19	62912291	59	85	163	21	159	9	1.46164e-10	IM-specific
ZNF256	19	63150999	0	58	4	17	17	16	1.01541e-09	GC_specific
ZNF334	20	44575527	3	128	83	131	60	78	1.51794e-10	IM-specific
ZNF365	10	63803807	4	132	9	122	21	5	4.79704e-11	GC_specific
ZNF454	5	178300927	1	24	20	8	8	0	6.48221e-07	IM-specific
ZNF471	19	61711056	27	62	42	12	27	3	7.23179e-09	IM-specific
ZNF542	19	61571574	0	61	5	9	9	0	1.53767e-11	IM-specific
ZNF570	19	42652155	0	145	11	205	12	46	1.21505e-07	GC_specific
ZNF671	19	62930740	14	141	62	89	29	0	3.96348e-11	IM-specific
ZNF677	19	58449950	64	149	51	47	23	4	4.09089e-08	IM-specific
ZNF71	19	61798592	6	135	0	34	36	9	8.65667e-12	GC_specific
ZNF804A	2	185171685	8	164	12	121	24	2	2.56191e-11	GC_specific
ZNF804B	7	88226874	0	98	7	136	5	5	2.26071e-06	GC_specific
ZPBP2	17	35277915	41	94	36	18	38	19	4.97739e-06	IM-specific
ZSCAN12	6	28475454	14	286	15	170	37	81	1.7947e-11	GC_specific
ZSCAN18	19	63301429	0	21	8	1	13	2	4.5439e-08	IM-specific
ZSCAN23	6	28519250	15	94	9	43	18	5	2.58207e-09	GC_specific
ZSWIM2	2	187422154	0	41	17	29	10	2	3.38477e-09	IM-specific
