# Supplementary material for: Whole genome MBD-seq and RRBS analyses reveal that hypermethylation of gastrointestinal hormone receptors is associated with gastric carcinogenesis
Source: Exp Mol Med. 2018 Dec 3;50(12):156. doi: 10.1038/s12276-018-0179-x (PMC6277407; doi:10.1038/s12276-018-0179-x)
Supplement: Supplementary file 5 — Supplementary Table S9 [file 12276_2018_179_MOESM5_ESM.xlsx]

## Sheet: Sheet1
Supplementary Table S9. Number of genes associated with hypomethylated DMPs from RRBS data.
Gene	Chr	Position	GM_Methyl	GM_Unmethyl	IM_Methyl	IM_Unmethyl	GC_Methyl	GC_Unmethyl	Fisher's exact test(P-value)	Group
ACER1	19	6284587	18	23	32	77	4	74	5.96873e-07	GC_specific
ACTRT2	1	2927975	50	0	7	13	1	17	1.70584e-12	IM-specific
ADAM11	17	40191538	27	48	7	10	3	73	3.80378e-07	GC_specific
ADORA2A	22	23153109	29	11	40	40	7	85	3.62707e-11	GC_specific
AFAP1L1	5	148631465	62	105	101	165	0	129	3.79807e-11	GC_specific
AIPL1	17	6279677	16	1	0	0	0	22	4.50794e-10	GC_specific
AIRE	21	44529962	28	40	20	53	0	38	3.78708e-07	GC_specific
AMZ1	7	2685578	38	57	15	56	3	112	5.03605e-11	GC_specific
ANKRD13A	12	108920916	9	0	2	9	2	20	2.72816e-06	IM-specific
AQP11	11	76977525	31	3	5	19	2	44	6.24867e-11	IM-specific
ARHGAP4	X	152844853	27	4	7	8	0	35	1.20427e-11	GC_specific
ASCL2	11	2248777	63	45	17	82	4	70	1.19404e-10	IM-specific
BAGE	21	10120710	60	8	124	10	72	274	3.83866e-11	GC_specific
BAGE2	21	10120710	60	8	124	10	72	274	3.83866e-11	GC_specific
BAGE3	21	10120710	60	8	124	10	72	274	3.83866e-11	GC_specific
BAGE4	21	10120710	60	8	124	10	72	274	3.83866e-11	GC_specific
BAGE5	21	10120710	60	8	124	10	72	274	3.83866e-11	GC_specific
BMP3	4	82171216	25	48	12	114	2	72	2.98956e-07	IM-specific
BTBD3	20	11819645	9	4	0	13	0	25	4.38619e-06	IM-specific
C10orf82	10	118419594	52	94	17	76	7	80	1.03707e-06	GC_specific
C11orf86	11	66499439	117	4	96	59	48	103	1.03335e-10	IM-specific
C11orf90	11	93223072	8	1	0	11	0	16	8.3212e-06	IM-specific
C12orf56	12	63070511	35	44	29	81	2	119	9.72458e-11	GC_specific
C12orf68	12	46863795	22	0	1	6	0	8	1.70855e-07	IM-specific
C1orf170	1	908030	8	2	5	17	1	95	1.31857e-09	GC_specific
C1orf65	1	221633633	31	116	6	63	0	69	3.66756e-06	GC_specific
C1QTNF8	16	1086429	19	21	36	31	0	54	3.64365e-09	GC_specific
C20orf166	20	60557311	15	4	26	50	1	35	4.72298e-09	IM-specific
C22orf45	22	23220935	27	28	10	50	1	60	7.1472e-10	IM-specific
C2orf27B	2	132275601	26	0	47	5	6	22	5.01837e-10	GC_specific
C7orf52	7	100610222	27	18	12	62	0	36	1.00691e-09	IM-specific
CACNA1F	X	48977506	12	11	35	11	3	58	3.43029e-06	GC_specific
CACNB2	10	18469804	20	47	10	34	0	61	5.36539e-07	GC_specific
CARHSP1	16	8871267	14	0	13	0	20	50	4.38592e-07	GC_specific
CBLN1	16	47873136	29	32	47	38	7	139	3.43891e-11	GC_specific
CDX1	5	149526575	28	31	2	23	0	9	1.23e-07	IM-specific
CDX2	13	27441062	12	25	1	102	0	98	4.00596e-08	IM-specific
CELF2	10	11099982	21	33	8	29	1	71	1.86634e-08	GC_specific
CKB	14	103059287	27	9	5	20	0	17	9.6709e-08	IM-specific
COBL	7	51351961	26	1	0	0	0	9	1.06221e-07	GC_specific
COL16A1	1	31942136	26	37	0	54	3	55	3.15158e-06	IM-specific
COL18A1	21	45649549	31	14	2	32	0	24	4.32505e-09	IM-specific
COL20A1	20	61394313	30	70	4	73	2	102	8.17546e-09	IM-specific
CPLX2	5	175156442	39	28	17	14	0	16	8.78875e-06	GC_specific
CPXM2	10	125641270	47	45	4	15	0	29	8.02172e-08	GC_specific
CYB5R3	22	41375902	30	17	8	87	0	46	1.34625e-10	IM-specific
CYP4X1	1	47261964	21	54	8	173	0	125	1.52091e-10	IM-specific
DBH	9	135491419	22	11	55	29	5	103	1.02291e-11	GC_specific
DMRTA2	1	50661715	62	32	6	58	2	75	1.95064e-10	IM-specific
DNMT3L	21	44506161	36	26	29	60	3	85	1.84551e-11	GC_specific
DPP10	2	115635743	62	27	32	29	22	74	2.54403e-10	GC_specific
EFS	14	22904971	113	257	15	256	5	199	7.2942e-11	IM-specific
EPS8L1	19	60283765	69	59	16	48	10	74	1.8563e-10	IM-specific
FAM100A	16	4605249	26	47	27	55	0	52	1.31866e-07	GC_specific
FAM150A	8	53640564	29	139	2	5	7	240	4.2344e-07	GC_specific
FAM18A	16	10820066	28	0	21	2	13	45	8.00605e-11	GC_specific
FGD5	3	14835767	55	30	36	12	1	71	7.1141e-11	GC_specific
FGF6	12	4424948	57	25	34	7	5	74	2.46134e-11	GC_specific
FIGNL1	7	50485997	25	9	14	73	3	46	9.69314e-11	IM-specific
FKBP4	12	2773714	34	4	25	1	0	27	7.72552e-12	GC_specific
FLJ46257	22	46405666	24	0	12	0	0	13	2.80704e-10	GC_specific
FLT1	13	27967436	27	69	16	55	0	78	1.6576e-08	GC_specific
FOXD4	9	108075	18	27	15	9	0	46	3.63221e-07	GC_specific
FOXI1	5	169465274	185	106	157	100	22	198	1.38103e-10	GC_specific
FOXQ1	6	1257965	21	106	7	152	0	131	1.37687e-07	GC_specific
FRAS1	4	79197728	23	0	0	7	0	6	2.10517e-06	IM-specific
FRMD1	6	168222424	17	0	2	2	0	15	1.76765e-09	GC_specific
GJB6	13	19703460	12	9	15	11	2	39	8.57946e-06	GC_specific
GPX3	5	150380236	13	15	6	166	3	125	4.94357e-09	IM-specific
GREM1	15	30797579	12	2	0	11	0	17	6.44839e-07	IM-specific
GRK1	13	113369567	23	2	34	0	35	88	2.6837e-09	GC_specific
GRTP1	13	113066316	10	3	0	10	0	29	1.94367e-07	IM-specific
HIST3H2A	1	226711925	52	56	29	24	0	61	5.28521e-11	GC_specific
HIST3H2BB	1	226712725	29	59	23	67	3	68	2.87637e-06	GC_specific
HOTAIRM1	7	27102304	50	85	10	125	0	97	9.15138e-11	IM-specific
HOXA1	7	27102304	50	85	10	125	0	97	9.15138e-11	IM-specific
HOXA11	7	27192068	14	3	12	4	0	18	2.93109e-07	GC_specific
HOXA11-AS1	7	27190888	18	83	22	163	2	154	1.56931e-06	GC_specific
HOXA4	7	27136558	99	93	21	78	1	74	6.05901e-11	IM-specific
HOXA9	7	27171301	47	65	27	58	3	105	1.50889e-10	GC_specific
HOXB8	17	44046981	58	12	34	15	1	22	8.73752e-12	GC_specific
HOXD1	2	176761826	23	72	8	32	0	129	4.77772e-10	GC_specific
HOXD11	2	176680284	92	39	52	15	25	139	1.20685e-10	GC_specific
HOXD8	2	176702694	81	17	4	9	6	21	8.39165e-09	IM-specific
HPCA	1	33124648	21	50	5	127	0	95	2.49949e-09	IM-specific
IFITM5	11	289748	10	11	13	58	4	87	4.10707e-06	GC_specific
IGF2BP3	7	23477461	19	27	1	45	0	31	8.74119e-06	IM-specific
INPP5D	2	233633523	55	60	11	98	0	139	6.31995e-11	IM-specific
IPO7	11	9362293	34	0	6	2	4	40	1.25881e-11	GC_specific
KCNQ1DN	11	2847834	30	55	47	34	6	84	3.41445e-06	GC_specific
KCNQ2	20	61574993	16	0	22	20	14	29	1.94404e-06	IM-specific
KIF4B	5	154373561	82	49	77	27	12	56	9.81873e-10	GC_specific
KLHL35	11	74820080	23	15	9	36	1	59	2.04205e-11	IM-specific
KRT9	17	36981933	17	4	9	4	1	21	2.30645e-07	GC_specific
KRTCAP3	2	27518780	22	24	5	22	0	27	3.38925e-06	GC_specific
LOC401022	2	176761814	49	46	15	25	1	128	1.16816e-10	GC_specific
LOC401463	8	65652614	18	17	0	13	0	24	7.70233e-06	IM-specific
LOXHD1	18	42491656	42	0	19	31	11	53	1.38378e-10	IM-specific
LRRC56	11	526931	22	15	8	52	0	46	1.35406e-10	IM-specific
MAGEA12	X	151653821	62	0	30	2	12	40	2.96781e-11	GC_specific
MAMSTR	19	53915140	31	0	22	29	24	40	2.66514e-10	IM-specific
MAP7D2	X	20044957	17	1	3	2	0	11	3.46848e-07	GC_specific
MARS	12	56167755	14	6	13	48	1	23	4.11351e-06	IM-specific
ME1	6	84197865	36	14	0	74	9	45	1.22917e-08	IM-specific
MIAT	22	25383115	18	72	27	170	0	77	6.41137e-06	GC_specific
MIR126	9	138685045	89	116	24	146	0	120	9.61587e-11	IM-specific
MIR935	19	59177306	37	47	16	95	1	57	1.29344e-09	IM-specific
MPV17L	16	15397457	17	49	9	148	0	164	1.16297e-10	IM-specific
MSLN	16	751278	17	4	12	46	1	16	3.17666e-06	IM-specific
MTMR6	13	24760545	58	0	28	14	6	96	3.80024e-11	IM-specific
MYCNOS	2	16000003	12	0	0	17	0	15	5.75246e-08	IM-specific
NDUFS2	1	159434952	25	8	0	36	0	13	1.99958e-06	IM-specific
NEU1	6	31938733	15	0	3	0	0	7	5.86359e-06	GC_specific
NKX3-2	4	13154851	56	28	19	30	1	24	1.23587e-08	GC_specific
NKX6-3	8	41624728	15	0	25	21	0	19	5.38803e-10	GC_specific
NODAL	10	71871869	24	63	1	116	0	58	1.30395e-06	IM-specific
NOTUM	17	77512068	22	44	4	57	0	45	3.16606e-06	IM-specific
NR2F2	15	94674559	8	0	2	18	0	18	6.40092e-07	IM-specific
NRN1	6	5952858	52	108	13	14	10	143	4.73728e-09	GC_specific
ONECUT2	18	53254291	83	43	4	199	3	55	4.85688e-11	IM-specific
PARVA	11	12355549	15	4	0	45	0	71	1.81123e-11	IM-specific
PHF2P1	13	18590247	18	0	37	11	22	75	2.38716e-10	GC_specific
PHKA1	X	71850872	9	5	2	23	0	26	7.32156e-06	IM-specific
PITX3	10	103991313	35	60	1	148	0	102	1.2319e-11	IM-specific
PLA2G6	22	36908491	35	0	57	0	0	5	1.51974e-06	GC_specific
PLBD1	12	14612951	10	0	22	0	2	15	7.82335e-06	GC_specific
PLXDC2	10	20144701	16	16	10	59	2	65	5.43794e-08	IM-specific
PM20D1	1	204085675	20	0	27	4	0	13	1.74469e-09	GC_specific
POM121L4P	22	19372966	5	0	16	0	0	27	4.96584e-06	GC_specific
POU4F1	13	78075698	32	35	1	15	1	30	5.50034e-06	GC_specific
PROCA1	17	24062825	53	244	20	102	4	168	1.01594e-07	GC_specific
PTPRN2	7	158073798	59	69	38	84	0	122	1.04212e-10	GC_specific
PVT1	8	128875280	15	8	7	43	1	89	4.00265e-12	IM-specific
RAB37	17	70179138	10	0	0	0	3	19	4.43327e-06	GC_specific
SALL4	20	49852157	17	1	3	22	0	16	1.54268e-08	IM-specific
SECTM1	17	77885619	36	18	9	53	20	71	1.61841e-07	IM-specific
SFRP4	7	37922801	11	10	8	130	0	146	6.99562e-12	IM-specific
SHANK1	19	55911909	30	3	15	1	4	28	6.45511e-11	GC_specific
SLC26A5	7	102874068	27	1	4	45	3	13	1.37444e-07	IM-specific
SLC44A2	19	10597219	20	21	0	24	0	28	4.40269e-06	IM-specific
SLC46A3	13	28191107	36	124	11	64	0	102	3.89179e-09	GC_specific
SLC6A19	5	1254920	8	0	0	23	0	34	8.47241e-09	IM-specific
SLC7A10	19	38408317	29	34	7	23	1	31	6.03262e-06	GC_specific
SLC7A5	16	86460893	72	18	38	19	0	21	2.68497e-12	GC_specific
SLC9A3	5	577260	17	30	11	158	2	105	1.69915e-08	IM-specific
SLCO6A1	5	101862628	72	5	51	11	8	42	7.67306e-11	GC_specific
SMOC2	6	168584346	53	143	5	157	2	101	3.92658e-09	IM-specific
SNHG6	8	68000808	45	0	2	16	1	31	6.15179e-11	IM-specific
SNX6	14	34169404	17	13	0	8	0	25	2.66865e-06	GC_specific
SNX9	6	158163752	13	2	15	35	1	21	3.80705e-07	IM-specific
SOHLH1	9	137731907	77	23	50	18	8	133	1.25812e-10	GC_specific
SOX30	5	157011833	17	0	36	6	3	10	9.51905e-06	GC_specific
SP9	2	174908102	111	55	23	44	1	156	1.42368e-10	IM-specific
SPPL2A	15	48846121	27	0	8	6	1	13	7.94548e-10	IM-specific
SRMS	20	61648992	33	40	27	35	0	55	1.92959e-10	GC_specific
STK31	7	23716247	4	0	20	7	0	48	3.69379e-06	GC_specific
SULF2	20	45848702	5	1	0	20	0	41	3.9115e-06	IM-specific
SYT1	12	77963230	11	7	24	3	0	62	3.03731e-09	GC_specific
TCEA2	20	62159212	68	1	43	20	23	76	1.25001e-10	IM-specific
TMEM91	19	46573757	34	9	6	26	0	21	3.48038e-10	IM-specific
TRPM5	11	2401516	30	1	44	109	12	129	5.59067e-11	IM-specific
UPB1	22	23220912	20	35	12	48	0	61	3.59105e-08	GC_specific
USP2	11	118739816	24	31	2	28	0	45	3.40802e-08	IM-specific
USP8	15	48503166	137	0	52	14	0	17	1.94536e-12	IM-specific
VWA3B	2	98069912	16	10	0	28	0	30	1.27536e-07	IM-specific
WDR69	2	228444517	7	8	3	4	0	51	8.26282e-06	GC_specific
WDR81	17	1574190	30	0	10	58	0	67	6.09991e-12	IM-specific
WNK2	9	94986536	18	85	1	143	0	98	3.69194e-06	IM-specific
WNT7A	3	13896958	33	38	5	86	2	35	7.70336e-06	IM-specific
ZNF354C	5	178419769	19	0	1	13	0	8	4.50435e-07	IM-specific
ZNF518B	4	10068382	29	13	41	34	1	24	9.2968e-08	GC_specific
ZNF80	3	115438946	23	0	46	1	10	72	1.04657e-11	GC_specific
ZPBP	7	50103344	41	14	26	5	2	42	4.8883e-11	GC_specific
ZYG11A	1	53081037	22	2	0	14	0	16	2.43429e-09	IM-specific
