# Supplementary material for: Whole genome MBD-seq and RRBS analyses reveal that hypermethylation of gastrointestinal hormone receptors is associated with gastric carcinogenesis
Source: Exp Mol Med. 2018 Dec 3;50(12):156. doi: 10.1038/s12276-018-0179-x (PMC6277407; doi:10.1038/s12276-018-0179-x)
Supplement: Supplementary file 6 — Supplementary Table S11 [file 12276_2018_179_MOESM6_ESM.xlsx]

## Sheet: Sheet1
Supplemental Table S11. Putative identification of genes linked to DMPs from combined MBD-seq and RRBS data.
Genes	Stage	Method	Methylation status
ADAMTS16	IM	Common	Hypermethylation
CALN1	IM	Common	Hypermethylation
CCDC8	IM	Common	Hypermethylation
CNGA3	IM	Common	Hypermethylation
COL15A1	IM	Common	Hypermethylation
CSDAP1	IM	Common	Hypermethylation
DMRT1	IM	Common	Hypermethylation
DPP6	IM	Common	Hypermethylation
FGF12	IM	Common	Hypermethylation
GRIK1	IM	Common	Hypermethylation
ITGA4	IM	Common	Hypermethylation
LPPR5	IM	Common	Hypermethylation
NCAM2	IM	Common	Hypermethylation
PCDHA12	IM	Common	Hypermethylation
PTGDR	IM	Common	Hypermethylation
RPL39L	IM	Common	Hypermethylation
RYR2	IM	Common	Hypermethylation
SLC6A2	IM	Common	Hypermethylation
TMEM108	IM	Common	Hypermethylation
ZNF154	IM	Common	Hypermethylation
ZNF471	IM	Common	Hypermethylation
ZSCAN18	IM	Common	Hypermethylation
CRTAC1	IM	Common	Hypermethylation
DOK6	IM	Common	Hypermethylation
FGF2	IM	Common	Hypermethylation
ACAN	IM	Common	Hypermethylation
ADAM12	IM	Common	Hypermethylation
ADRA1A	IM	Common	Hypermethylation
ALDH1L1	IM	Common	Hypermethylation
ALK	IM	Common	Hypermethylation
APCDD1L	IM	Common	Hypermethylation
BOLL	IM	Common	Hypermethylation
BTG4	IM	Common	Hypermethylation
C18orf1	IM	Common	Hypermethylation
C8orf42	IM	Common	Hypermethylation
CCDC37	IM	Common	Hypermethylation
CCNA1	IM	Common	Hypermethylation
CDH22	IM	Common	Hypermethylation
CNIH3	IM	Common	Hypermethylation
CNKSR2	IM	Common	Hypermethylation
CPAMD8	IM	Common	Hypermethylation
CUX2	IM	Common	Hypermethylation
CYP26C1	IM	Common	Hypermethylation
DBC1	IM	Common	Hypermethylation
DGKI	IM	Common	Hypermethylation
DOCK10	IM	Common	Hypermethylation
DPPA5	IM	Common	Hypermethylation
DYDC2	IM	Common	Hypermethylation
ECEL1P2	IM	Common	Hypermethylation
ECHDC3	IM	Common	Hypermethylation
EIF4E3	IM	Common	Hypermethylation
EPHA5	IM	Common	Hypermethylation
FGF14	IM	Common	Hypermethylation
FUT9	IM	Common	Hypermethylation
FZD10	IM	Common	Hypermethylation
GABRQ	IM	Common	Hypermethylation
GALNT13	IM	Common	Hypermethylation
GFRA2	IM	Common	Hypermethylation
GHSR	IM	Common	Hypermethylation
HTR2C	IM	Common	Hypermethylation
IGF2	IM	Common	Hypermethylation
IQCA1	IM	Common	Hypermethylation
KCNIP1	IM	Common	Hypermethylation
KIAA1210	IM	Common	Hypermethylation
KRBA1	IM	Common	Hypermethylation
LEPREL1	IM	Common	Hypermethylation
LIFR	IM	Common	Hypermethylation
LOC100132215	IM	Common	Hypermethylation
LOC100144602	IM	Common	Hypermethylation
LOC283392	IM	Common	Hypermethylation
LRRC38	IM	Common	Hypermethylation
MDGA2	IM	Common	Hypermethylation
MGC12982	IM	Common	Hypermethylation
MIR129-2	IM	Common	Hypermethylation
MMD2	IM	Common	Hypermethylation
MSX2P1	IM	Common	Hypermethylation
NR0B1	IM	Common	Hypermethylation
NRG3	IM	Common	Hypermethylation
NXPH2	IM	Common	Hypermethylation
PABPC5	IM	Common	Hypermethylation
PALM	IM	Common	Hypermethylation
PCDH10	IM	Common	Hypermethylation
PCDHAC1	IM	Common	Hypermethylation
PDE1C	IM	Common	Hypermethylation
PDE8B	IM	Common	Hypermethylation
PFN3	IM	Common	Hypermethylation
PPP1R16B	IM	Common	Hypermethylation
PREX2	IM	Common	Hypermethylation
PRIMA1	IM	Common	Hypermethylation
PTPN13	IM	Common	Hypermethylation
RSPO3	IM	Common	Hypermethylation
RYBP	IM	Common	Hypermethylation
SLAIN1	IM	Common	Hypermethylation
SLC18A3	IM	Common	Hypermethylation
SOX17	IM	Common	Hypermethylation
SYNPR	IM	Common	Hypermethylation
TACC2	IM	Common	Hypermethylation
TBX4	IM	Common	Hypermethylation
TMEM155	IM	Common	Hypermethylation
TRPC4	IM	Common	Hypermethylation
TRPC6	IM	Common	Hypermethylation
TWIST1	IM	Common	Hypermethylation
WBSCR17	IM	Common	Hypermethylation
ZFP28	IM	Common	Hypermethylation
ZIC3	IM	Common	Hypermethylation
ZNF132	IM	Common	Hypermethylation
ZNF454	IM	Common	Hypermethylation
ZNF677	IM	Common	Hypermethylation
ZPBP2	IM	Common	Hypermethylation
FLT4	IM	Common	Hypermethylation
AACSP1	IM	MBD-seq	Hypermethylation
ACP2	IM	MBD-seq	Hypermethylation
ADAM1	IM	MBD-seq	Hypermethylation
AIFM3	IM	MBD-seq	Hypermethylation
ALDH1A3	IM	MBD-seq	Hypermethylation
ANKS1B	IM	MBD-seq	Hypermethylation
AQPEP	IM	MBD-seq	Hypermethylation
C10orf10	IM	MBD-seq	Hypermethylation
C12orf12	IM	MBD-seq	Hypermethylation
C17orf99	IM	MBD-seq	Hypermethylation
C1orf162	IM	MBD-seq	Hypermethylation
C1QTNF9	IM	MBD-seq	Hypermethylation
C2orf40	IM	MBD-seq	Hypermethylation
C9orf153	IM	MBD-seq	Hypermethylation
CCDC152	IM	MBD-seq	Hypermethylation
CELF2	IM	MBD-seq	Hypermethylation
CHFR	IM	MBD-seq	Hypermethylation
CHRM2	IM	MBD-seq	Hypermethylation
CHRNA3	IM	MBD-seq	Hypermethylation
CLDN14	IM	MBD-seq	Hypermethylation
CLDN23	IM	MBD-seq	Hypermethylation
COL24A1	IM	MBD-seq	Hypermethylation
CPNE8	IM	MBD-seq	Hypermethylation
DCHS2	IM	MBD-seq	Hypermethylation
DDX51	IM	MBD-seq	Hypermethylation
DLGAP1	IM	MBD-seq	Hypermethylation
DLX5	IM	MBD-seq	Hypermethylation
DPP10	IM	MBD-seq	Hypermethylation
DPY19L2P1	IM	MBD-seq	Hypermethylation
DPYSL4	IM	MBD-seq	Hypermethylation
DRD1	IM	MBD-seq	Hypermethylation
EDIL3	IM	MBD-seq	Hypermethylation
FAM166B	IM	MBD-seq	Hypermethylation
FAM193A	IM	MBD-seq	Hypermethylation
FAM43B	IM	MBD-seq	Hypermethylation
FGFR2	IM	MBD-seq	Hypermethylation
FOXI2	IM	MBD-seq	Hypermethylation
FTHL17	IM	MBD-seq	Hypermethylation
GALNT9	IM	MBD-seq	Hypermethylation
GMPPB	IM	MBD-seq	Hypermethylation
GRIK2	IM	MBD-seq	Hypermethylation
GSC2	IM	MBD-seq	Hypermethylation
HCN1	IM	MBD-seq	Hypermethylation
INPP5B	IM	MBD-seq	Hypermethylation
KCNB2	IM	MBD-seq	Hypermethylation
KCNV1	IM	MBD-seq	Hypermethylation
KCTD8	IM	MBD-seq	Hypermethylation
LHX3	IM	MBD-seq	Hypermethylation
LIN28A	IM	MBD-seq	Hypermethylation
LINC00114	IM	MBD-seq	Hypermethylation
LOC100128788	IM	MBD-seq	Hypermethylation
LOC100129620	IM	MBD-seq	Hypermethylation
LOC100133669	IM	MBD-seq	Hypermethylation
LOC100506795	IM	MBD-seq	Hypermethylation
LOC100507043	IM	MBD-seq	Hypermethylation
LOC147646	IM	MBD-seq	Hypermethylation
LOC148696	IM	MBD-seq	Hypermethylation
LOC283299	IM	MBD-seq	Hypermethylation
LOC284454	IM	MBD-seq	Hypermethylation
LOC442421	IM	MBD-seq	Hypermethylation
LY6E	IM	MBD-seq	Hypermethylation
MAP9	IM	MBD-seq	Hypermethylation
MATR3	IM	MBD-seq	Hypermethylation
MGARP	IM	MBD-seq	Hypermethylation
MGC12916	IM	MBD-seq	Hypermethylation
MIR23A	IM	MBD-seq	Hypermethylation
MIR23B	IM	MBD-seq	Hypermethylation
MIR24-1	IM	MBD-seq	Hypermethylation
MIR24-2	IM	MBD-seq	Hypermethylation
MIR27A	IM	MBD-seq	Hypermethylation
MIR27B	IM	MBD-seq	Hypermethylation
MIR3074	IM	MBD-seq	Hypermethylation
MIR365A	IM	MBD-seq	Hypermethylation
MIR4252	IM	MBD-seq	Hypermethylation
MIR4532	IM	MBD-seq	Hypermethylation
MIR9-3	IM	MBD-seq	Hypermethylation
MLF1	IM	MBD-seq	Hypermethylation
MSX1	IM	MBD-seq	Hypermethylation
NEUROG1	IM	MBD-seq	Hypermethylation
NOC4L	IM	MBD-seq	Hypermethylation
NPBWR1	IM	MBD-seq	Hypermethylation
NPY	IM	MBD-seq	Hypermethylation
NRIP3	IM	MBD-seq	Hypermethylation
NTRK3	IM	MBD-seq	Hypermethylation
PAQR5	IM	MBD-seq	Hypermethylation
PAX2	IM	MBD-seq	Hypermethylation
PCDHA4	IM	MBD-seq	Hypermethylation
PER3	IM	MBD-seq	Hypermethylation
PIM3	IM	MBD-seq	Hypermethylation
POU3F4	IM	MBD-seq	Hypermethylation
PPP1R3G	IM	MBD-seq	Hypermethylation
PRDM12	IM	MBD-seq	Hypermethylation
PRDX1	IM	MBD-seq	Hypermethylation
PRPF6	IM	MBD-seq	Hypermethylation
PSCA	IM	MBD-seq	Hypermethylation
PTCHD4	IM	MBD-seq	Hypermethylation
PTPRA	IM	MBD-seq	Hypermethylation
QRFPR	IM	MBD-seq	Hypermethylation
RASGEF1C	IM	MBD-seq	Hypermethylation
RBFOX1	IM	MBD-seq	Hypermethylation
SGCZ	IM	MBD-seq	Hypermethylation
SLC12A4	IM	MBD-seq	Hypermethylation
SLC13A5	IM	MBD-seq	Hypermethylation
SLC25A25	IM	MBD-seq	Hypermethylation
SLC35D3	IM	MBD-seq	Hypermethylation
SLC6A1	IM	MBD-seq	Hypermethylation
SNORD116-2	IM	MBD-seq	Hypermethylation
SNORD116-6	IM	MBD-seq	Hypermethylation
SNTG1	IM	MBD-seq	Hypermethylation
SOCS3	IM	MBD-seq	Hypermethylation
SRD5A2	IM	MBD-seq	Hypermethylation
SRRM2	IM	MBD-seq	Hypermethylation
SRRM5	IM	MBD-seq	Hypermethylation
ST6GALNAC5	IM	MBD-seq	Hypermethylation
TCEA2	IM	MBD-seq	Hypermethylation
TCTEX1D1	IM	MBD-seq	Hypermethylation
TGFB3	IM	MBD-seq	Hypermethylation
TMEM132E	IM	MBD-seq	Hypermethylation
TMEM219	IM	MBD-seq	Hypermethylation
TMEM233	IM	MBD-seq	Hypermethylation
TP73-AS1	IM	MBD-seq	Hypermethylation
TPM1	IM	MBD-seq	Hypermethylation
TRIML2	IM	MBD-seq	Hypermethylation
TSLP	IM	MBD-seq	Hypermethylation
TSPAN11	IM	MBD-seq	Hypermethylation
UBASH3A	IM	MBD-seq	Hypermethylation
UNC5C	IM	MBD-seq	Hypermethylation
ZFR2	IM	MBD-seq	Hypermethylation
ZNF382	IM	MBD-seq	Hypermethylation
ZNF418	IM	MBD-seq	Hypermethylation
ZNF470	IM	MBD-seq	Hypermethylation
ZNF529	IM	MBD-seq	Hypermethylation
ZNF729	IM	MBD-seq	Hypermethylation
CCDC9	IM	MBD-seq	Hypermethylation
CYB5R3	IM	MBD-seq	Hypermethylation
EDNRB	IM	MBD-seq	Hypermethylation
GABRA5	IM	MBD-seq	Hypermethylation
JMJD8	IM	MBD-seq	Hypermethylation
LOC100132891	IM	MBD-seq	Hypermethylation
NFATC1	IM	MBD-seq	Hypermethylation
NR1H3	IM	MBD-seq	Hypermethylation
NUAK1	IM	MBD-seq	Hypermethylation
PIWIL2	IM	MBD-seq	Hypermethylation
PRSS46	IM	MBD-seq	Hypermethylation
UFSP1	IM	MBD-seq	Hypermethylation
VTRNA2-1	IM	MBD-seq	Hypermethylation
A2LD1	IM	RRBS	Hypermethylation
ALDH1A2	IM	RRBS	Hypermethylation
ANKRD30B	IM	RRBS	Hypermethylation
C1orf70	IM	RRBS	Hypermethylation
C4orf39	IM	RRBS	Hypermethylation
C6orf138	IM	RRBS	Hypermethylation
CIDEA, variant 1	IM	RRBS	Hypermethylation
GABPB2	IM	RRBS	Hypermethylation
GCM2	IM	RRBS	Hypermethylation
GKI	IM	RRBS	Hypermethylation
HECW1	IM	RRBS	Hypermethylation
HIST2H2BA	IM	RRBS	Hypermethylation
JDP2, variant 2	IM	RRBS	Hypermethylation
KCNA7	IM	RRBS	Hypermethylation
LOC100192379	IM	RRBS	Hypermethylation
PCDHGA5	IM	RRBS	Hypermethylation
PKIA	IM	RRBS	Hypermethylation
PNPLA5	IM	RRBS	Hypermethylation
PPP2R2B, variant 1	IM	RRBS	Hypermethylation
RAD52	IM	RRBS	Hypermethylation
RGS22	IM	RRBS	Hypermethylation
RNF212	IM	RRBS	Hypermethylation
RYR3	IM	RRBS	Hypermethylation
SIK1	IM	RRBS	Hypermethylation
SORCS1	IM	RRBS	Hypermethylation
SSTR4	IM	RRBS	Hypermethylation
TEKT4	IM	RRBS	Hypermethylation
TMEM90B	IM	RRBS	Hypermethylation
TOX2, variant 4	IM	RRBS	Hypermethylation
ZNF334	IM	RRBS	Hypermethylation
ZNF542	IM	RRBS	Hypermethylation
ZNF671	IM	RRBS	Hypermethylation
ZSWIM2	IM	RRBS	Hypermethylation
TMEFF2	GT	Common	Hypermethylation
ADAMTS1	GT	Common	Hypermethylation
ADCYAP1R1	GT	Common	Hypermethylation
CELSR1	GT	Common	Hypermethylation
FBN2	GT	Common	Hypermethylation
KDR	GT	Common	Hypermethylation
KHDRBS2	GT	Common	Hypermethylation
KIAA1239	GT	Common	Hypermethylation
LOC254559	GT	Common	Hypermethylation
LRRC3B	GT	Common	Hypermethylation
MIR124-3	GT	Common	Hypermethylation
MSC	GT	Common	Hypermethylation
NID2	GT	Common	Hypermethylation
PCDHAC2	GT	Common	Hypermethylation
RIC3	GT	Common	Hypermethylation
SORCS2	GT	Common	Hypermethylation
SUSD5	GT	Common	Hypermethylation
SYT10	GT	Common	Hypermethylation
TMEM215	GT	Common	Hypermethylation
VSX1	GT	Common	Hypermethylation
CLIP4	GT	Common	Hypermethylation
SH3GL3	GT	Common	Hypermethylation
TM6SF1	GT	Common	Hypermethylation
ACOT12	GT	Common	Hypermethylation
ACSS3	GT	Common	Hypermethylation
ADAMTS18	GT	Common	Hypermethylation
ADARB2	GT	Common	Hypermethylation
ADCY8	GT	Common	Hypermethylation
AK5	GT	Common	Hypermethylation
ANKRD33B	GT	Common	Hypermethylation
ARHGAP6	GT	Common	Hypermethylation
ARMC4	GT	Common	Hypermethylation
ASTN2	GT	Common	Hypermethylation
BCAT1	GT	Common	Hypermethylation
BEND5	GT	Common	Hypermethylation
BHLHE23	GT	Common	Hypermethylation
BICC1	GT	Common	Hypermethylation
BNIP3	GT	Common	Hypermethylation
C1QL2	GT	Common	Hypermethylation
C3orf72	GT	Common	Hypermethylation
C9orf50	GT	Common	Hypermethylation
CACNA2D3	GT	Common	Hypermethylation
CALCB	GT	Common	Hypermethylation
CAMK4	GT	Common	Hypermethylation
CCDC48	GT	Common	Hypermethylation
CECR7	GT	Common	Hypermethylation
CHRDL1	GT	Common	Hypermethylation
CIDEB	GT	Common	Hypermethylation
CLIC6	GT	Common	Hypermethylation
CNNM1	GT	Common	Hypermethylation
CNTLN	GT	Common	Hypermethylation
COL25A1	GT	Common	Hypermethylation
COL4A1	GT	Common	Hypermethylation
COL4A2	GT	Common	Hypermethylation
COLEC11	GT	Common	Hypermethylation
COLEC12	GT	Common	Hypermethylation
CR1L	GT	Common	Hypermethylation
CTNND2	GT	Common	Hypermethylation
DCLK1	GT	Common	Hypermethylation
DKK3	GT	Common	Hypermethylation
DLEU7	GT	Common	Hypermethylation
DPY19L2	GT	Common	Hypermethylation
DRD4	GT	Common	Hypermethylation
DZIP1	GT	Common	Hypermethylation
ECEL1	GT	Common	Hypermethylation
ECH1	GT	Common	Hypermethylation
EGR4	GT	Common	Hypermethylation
EIF4E1B	GT	Common	Hypermethylation
ELMO1	GT	Common	Hypermethylation
ELOVL4	GT	Common	Hypermethylation
EML1	GT	Common	Hypermethylation
EPHA6	GT	Common	Hypermethylation
EPHX3	GT	Common	Hypermethylation
EPPK1	GT	Common	Hypermethylation
ERBB4	GT	Common	Hypermethylation
ERC2	GT	Common	Hypermethylation
ESX1	GT	Common	Hypermethylation
EXOC3L2	GT	Common	Hypermethylation
EYA4	GT	Common	Hypermethylation
FAM110B	GT	Common	Hypermethylation
FAM135B	GT	Common	Hypermethylation
FAM155B	GT	Common	Hypermethylation
FAM162B	GT	Common	Hypermethylation
FAM19A4	GT	Common	Hypermethylation
FBXL21	GT	Common	Hypermethylation
FGF5	GT	Common	Hypermethylation
FIGLA	GT	Common	Hypermethylation
FIGN	GT	Common	Hypermethylation
FLI1	GT	Common	Hypermethylation
FLT3	GT	Common	Hypermethylation
FNDC1	GT	Common	Hypermethylation
FOXI3	GT	Common	Hypermethylation
FSTL4	GT	Common	Hypermethylation
GAD2	GT	Common	Hypermethylation
GALR1	GT	Common	Hypermethylation
GAS7	GT	Common	Hypermethylation
GATM	GT	Common	Hypermethylation
GDAP1L1	GT	Common	Hypermethylation
GDF6	GT	Common	Hypermethylation
GLB1L3	GT	Common	Hypermethylation
GNAS-AS1	GT	Common	Hypermethylation
GPC5	GT	Common	Hypermethylation
GPR158	GT	Common	Hypermethylation
GPR27	GT	Common	Hypermethylation
GRASP	GT	Common	Hypermethylation
GRIK3	GT	Common	Hypermethylation
GRM7	GT	Common	Hypermethylation
GSG1L	GT	Common	Hypermethylation
GSX1	GT	Common	Hypermethylation
GYPC	GT	Common	Hypermethylation
HDGFRP3	GT	Common	Hypermethylation
HOXD10	GT	Common	Hypermethylation
HS3ST2	GT	Common	Hypermethylation
HTRA4	GT	Common	Hypermethylation
ID4	GT	Common	Hypermethylation
IRS1	GT	Common	Hypermethylation
IRX4	GT	Common	Hypermethylation
IRX5	GT	Common	Hypermethylation
ITGA8	GT	Common	Hypermethylation
ITIH5	GT	Common	Hypermethylation
JAM3	GT	Common	Hypermethylation
KCNA1	GT	Common	Hypermethylation
KCNJ6	GT	Common	Hypermethylation
KCNK12	GT	Common	Hypermethylation
KCNK3	GT	Common	Hypermethylation
KCNQ5	GT	Common	Hypermethylation
KIAA2022	GT	Common	Hypermethylation
LAYN	GT	Common	Hypermethylation
LMX1B	GT	Common	Hypermethylation
LOC100128811	GT	Common	Hypermethylation
LOC389493	GT	Common	Hypermethylation
LPAR3	GT	Common	Hypermethylation
LPHN2	GT	Common	Hypermethylation
MAL	GT	Common	Hypermethylation
MEG3	GT	Common	Hypermethylation
MEST	GT	Common	Hypermethylation
MESTIT1	GT	Common	Hypermethylation
MGAT5B	GT	Common	Hypermethylation
MIR34B	GT	Common	Hypermethylation
MIR34C	GT	Common	Hypermethylation
MKX	GT	Common	Hypermethylation
MPPED2	GT	Common	Hypermethylation
MTNR1B	GT	Common	Hypermethylation
MYO15B	GT	Common	Hypermethylation
MYO3A	GT	Common	Hypermethylation
NALCN	GT	Common	Hypermethylation
NKX2-4	GT	Common	Hypermethylation
NPR3	GT	Common	Hypermethylation
NRCAM	GT	Common	Hypermethylation
NRG1	GT	Common	Hypermethylation
NTM	GT	Common	Hypermethylation
NTSR1	GT	Common	Hypermethylation
ODZ4	GT	Common	Hypermethylation
OGFRL1	GT	Common	Hypermethylation
OSMR	GT	Common	Hypermethylation
P2RX2	GT	Common	Hypermethylation
PCDH19	GT	Common	Hypermethylation
PDE10A	GT	Common	Hypermethylation
PDE4D	GT	Common	Hypermethylation
PDGFC	GT	Common	Hypermethylation
PDZRN3	GT	Common	Hypermethylation
PEG3	GT	Common	Hypermethylation
PEX5L	GT	Common	Hypermethylation
PHF21B	GT	Common	Hypermethylation
PHOX2A	GT	Common	Hypermethylation
PLXNA4	GT	Common	Hypermethylation
PTCHD1	GT	Common	Hypermethylation
PTF1A	GT	Common	Hypermethylation
PTGER2	GT	Common	Hypermethylation
PTGER3	GT	Common	Hypermethylation
PTH2R	GT	Common	Hypermethylation
PTPRO	GT	Common	Hypermethylation
PTPRT	GT	Common	Hypermethylation
PYGL	GT	Common	Hypermethylation
QKI	GT	Common	Hypermethylation
RAB11FIP4	GT	Common	Hypermethylation
RAB32	GT	Common	Hypermethylation
RAC3	GT	Common	Hypermethylation
RASGRF1	GT	Common	Hypermethylation
RASGRP2	GT	Common	Hypermethylation
REC8	GT	Common	Hypermethylation
RELN	GT	Common	Hypermethylation
RGS17	GT	Common	Hypermethylation
RGS6	GT	Common	Hypermethylation
RNF165	GT	Common	Hypermethylation
RNF32	GT	Common	Hypermethylation
RORA	GT	Common	Hypermethylation
RSPH9	GT	Common	Hypermethylation
SALL1	GT	Common	Hypermethylation
SARM1	GT	Common	Hypermethylation
SCUBE1	GT	Common	Hypermethylation
SEP9	GT	Common	Hypermethylation
SH3GL2	GT	Common	Hypermethylation
SHC3	GT	Common	Hypermethylation
SHISA2	GT	Common	Hypermethylation
SHISA6	GT	Common	Hypermethylation
SHISA9	GT	Common	Hypermethylation
SHROOM2	GT	Common	Hypermethylation
SLC22A16	GT	Common	Hypermethylation
SLC2A10	GT	Common	Hypermethylation
SLC32A1	GT	Common	Hypermethylation
SLC35F1	GT	Common	Hypermethylation
SLC35F3	GT	Common	Hypermethylation
SLC43A3	GT	Common	Hypermethylation
SLC46A2	GT	Common	Hypermethylation
SLC5A8	GT	Common	Hypermethylation
SLC6A15	GT	Common	Hypermethylation
SLC6A17	GT	Common	Hypermethylation
SLC6A3	GT	Common	Hypermethylation
SLIT2	GT	Common	Hypermethylation
SLIT3	GT	Common	Hypermethylation
SNTG2	GT	Common	Hypermethylation
SNX32	GT	Common	Hypermethylation
SOX1	GT	Common	Hypermethylation
SOX21	GT	Common	Hypermethylation
SOX7	GT	Common	Hypermethylation
SPG20	GT	Common	Hypermethylation
SRRM4	GT	Common	Hypermethylation
ST6GAL1	GT	Common	Hypermethylation
ST6GAL2	GT	Common	Hypermethylation
ST8SIA1	GT	Common	Hypermethylation
STOX2	GT	Common	Hypermethylation
SYT14	GT	Common	Hypermethylation
SYT9	GT	Common	Hypermethylation
TBX18	GT	Common	Hypermethylation
TBX2	GT	Common	Hypermethylation
TCEAL2	GT	Common	Hypermethylation
TCERG1L	GT	Common	Hypermethylation
TCF15	GT	Common	Hypermethylation
TFAP2A	GT	Common	Hypermethylation
THBD	GT	Common	Hypermethylation
TIAM1	GT	Common	Hypermethylation
TMEM179	GT	Common	Hypermethylation
TNFRSF8	GT	Common	Hypermethylation
TREX2	GT	Common	Hypermethylation
TRIM67	GT	Common	Hypermethylation
TRIM71	GT	Common	Hypermethylation
UNCX	GT	Common	Hypermethylation
VAT1L	GT	Common	Hypermethylation
VAX2	GT	Common	Hypermethylation
VGLL2	GT	Common	Hypermethylation
VIPR2	GT	Common	Hypermethylation
WTIP	GT	Common	Hypermethylation
ZFP30	GT	Common	Hypermethylation
ZFP82	GT	Common	Hypermethylation
ZFPM2	GT	Common	Hypermethylation
ZNF256	GT	Common	Hypermethylation
ZNF365	GT	Common	Hypermethylation
ZNF570	GT	Common	Hypermethylation
ZNF71	GT	Common	Hypermethylation
ZNF804A	GT	Common	Hypermethylation
ZNF804B	GT	Common	Hypermethylation
PDZRN4	GT	Common	Hypermethylation
TSPYL5	GT	Common	Hypermethylation
AARD	GT	MBD-seq	Hypermethylation
ABCA17P	GT	MBD-seq	Hypermethylation
ABCA3	GT	MBD-seq	Hypermethylation
ABCC4	GT	MBD-seq	Hypermethylation
ABHD16B	GT	MBD-seq	Hypermethylation
ACAD10	GT	MBD-seq	Hypermethylation
ACE	GT	MBD-seq	Hypermethylation
ACP5	GT	MBD-seq	Hypermethylation
ACRC	GT	MBD-seq	Hypermethylation
ACSL6	GT	MBD-seq	Hypermethylation
ACTL7A	GT	MBD-seq	Hypermethylation
ACTL7B	GT	MBD-seq	Hypermethylation
ADAM19	GT	MBD-seq	Hypermethylation
ADAMTS10	GT	MBD-seq	Hypermethylation
ADAMTS19	GT	MBD-seq	Hypermethylation
ADAMTS2	GT	MBD-seq	Hypermethylation
ADAMTS20	GT	MBD-seq	Hypermethylation
ADAMTS5	GT	MBD-seq	Hypermethylation
ADAMTSL3	GT	MBD-seq	Hypermethylation
ADCYAP1	GT	MBD-seq	Hypermethylation
ADD2	GT	MBD-seq	Hypermethylation
ADPRHL1	GT	MBD-seq	Hypermethylation
ADRB1	GT	MBD-seq	Hypermethylation
AFF3	GT	MBD-seq	Hypermethylation
AGAP11	GT	MBD-seq	Hypermethylation
AGAP2	GT	MBD-seq	Hypermethylation
AHNAK	GT	MBD-seq	Hypermethylation
AJAP1	GT	MBD-seq	Hypermethylation
AKAP10	GT	MBD-seq	Hypermethylation
AKAP2	GT	MBD-seq	Hypermethylation
AKR1B1	GT	MBD-seq	Hypermethylation
ALDH1L1-AS2	GT	MBD-seq	Hypermethylation
ALDH2	GT	MBD-seq	Hypermethylation
ALDH3A1	GT	MBD-seq	Hypermethylation
ALDH3B1	GT	MBD-seq	Hypermethylation
ALDH7A1	GT	MBD-seq	Hypermethylation
ALKBH7	GT	MBD-seq	Hypermethylation
ALLC	GT	MBD-seq	Hypermethylation
ALOX12	GT	MBD-seq	Hypermethylation
ALPK3	GT	MBD-seq	Hypermethylation
ALX1	GT	MBD-seq	Hypermethylation
ALX3	GT	MBD-seq	Hypermethylation
ALYREF	GT	MBD-seq	Hypermethylation
AMPD3	GT	MBD-seq	Hypermethylation
AMPH	GT	MBD-seq	Hypermethylation
ANAPC11	GT	MBD-seq	Hypermethylation
ANGPT2	GT	MBD-seq	Hypermethylation
ANGPTL2	GT	MBD-seq	Hypermethylation
ANKRD2	GT	MBD-seq	Hypermethylation
ANKRD20A8P	GT	MBD-seq	Hypermethylation
ANKRD26P1	GT	MBD-seq	Hypermethylation
ANKRD30BL	GT	MBD-seq	Hypermethylation
ANKRD30BP2	GT	MBD-seq	Hypermethylation
ANKRD34B	GT	MBD-seq	Hypermethylation
ANKRD36BP2	GT	MBD-seq	Hypermethylation
ANKRD63	GT	MBD-seq	Hypermethylation
ANKRD7	GT	MBD-seq	Hypermethylation
ANPEP	GT	MBD-seq	Hypermethylation
AOC2	GT	MBD-seq	Hypermethylation
AOX1	GT	MBD-seq	Hypermethylation
AP1G1	GT	MBD-seq	Hypermethylation
AP2A2	GT	MBD-seq	Hypermethylation
APLNR	GT	MBD-seq	Hypermethylation
AR	GT	MBD-seq	Hypermethylation
ARC	GT	MBD-seq	Hypermethylation
ARHGAP20	GT	MBD-seq	Hypermethylation
ARHGDIA	GT	MBD-seq	Hypermethylation
ARHGEF10	GT	MBD-seq	Hypermethylation
ARHGEF18	GT	MBD-seq	Hypermethylation
ARHGEF25	GT	MBD-seq	Hypermethylation
ARHGEF4	GT	MBD-seq	Hypermethylation
ARHGEF40	GT	MBD-seq	Hypermethylation
ARHGEF7	GT	MBD-seq	Hypermethylation
ARL5C	GT	MBD-seq	Hypermethylation
ARL6IP4	GT	MBD-seq	Hypermethylation
ARMCX1	GT	MBD-seq	Hypermethylation
ARMCX4	GT	MBD-seq	Hypermethylation
ARPC2	GT	MBD-seq	Hypermethylation
ARSJ	GT	MBD-seq	Hypermethylation
ARX	GT	MBD-seq	Hypermethylation
ASB9P1	GT	MBD-seq	Hypermethylation
ASCL1	GT	MBD-seq	Hypermethylation
ASIC2	GT	MBD-seq	Hypermethylation
ASPG	GT	MBD-seq	Hypermethylation
ATAD5	GT	MBD-seq	Hypermethylation
ATP5D	GT	MBD-seq	Hypermethylation
ATP6V1G1	GT	MBD-seq	Hypermethylation
ATP8B2	GT	MBD-seq	Hypermethylation
AUTS2	GT	MBD-seq	Hypermethylation
B3GAT2	GT	MBD-seq	Hypermethylation
B3GNT1	GT	MBD-seq	Hypermethylation
B3GNT4	GT	MBD-seq	Hypermethylation
B9D1	GT	MBD-seq	Hypermethylation
BAALC	GT	MBD-seq	Hypermethylation
BACE1	GT	MBD-seq	Hypermethylation
BARHL1	GT	MBD-seq	Hypermethylation
BARHL2	GT	MBD-seq	Hypermethylation
BARX1	GT	MBD-seq	Hypermethylation
BASP1	GT	MBD-seq	Hypermethylation
BCAR1	GT	MBD-seq	Hypermethylation
BCKDK	GT	MBD-seq	Hypermethylation
BCORL1	GT	MBD-seq	Hypermethylation
BDNF	GT	MBD-seq	Hypermethylation
BEGAIN	GT	MBD-seq	Hypermethylation
BEND2	GT	MBD-seq	Hypermethylation
BEND4	GT	MBD-seq	Hypermethylation
BEX4	GT	MBD-seq	Hypermethylation
BHLHB9	GT	MBD-seq	Hypermethylation
BHLHE22	GT	MBD-seq	Hypermethylation
BHMT2	GT	MBD-seq	Hypermethylation
BIN2	GT	MBD-seq	Hypermethylation
BMP6	GT	MBD-seq	Hypermethylation
BMP7	GT	MBD-seq	Hypermethylation
BMX	GT	MBD-seq	Hypermethylation
BNC2	GT	MBD-seq	Hypermethylation
BRAP	GT	MBD-seq	Hypermethylation
BRD1	GT	MBD-seq	Hypermethylation
BREA2	GT	MBD-seq	Hypermethylation
BRF1	GT	MBD-seq	Hypermethylation
BRSK2	GT	MBD-seq	Hypermethylation
BSCL2	GT	MBD-seq	Hypermethylation
BTBD6	GT	MBD-seq	Hypermethylation
C10orf108	GT	MBD-seq	Hypermethylation
C11orf80	GT	MBD-seq	Hypermethylation
C11orf87	GT	MBD-seq	Hypermethylation
C11orf96	GT	MBD-seq	Hypermethylation
C14orf39	GT	MBD-seq	Hypermethylation
C15orf63	GT	MBD-seq	Hypermethylation
C17orf104	GT	MBD-seq	Hypermethylation
C17orf109	GT	MBD-seq	Hypermethylation
C17orf56	GT	MBD-seq	Hypermethylation
C17orf62	GT	MBD-seq	Hypermethylation
C17orf98	GT	MBD-seq	Hypermethylation
C18orf34	GT	MBD-seq	Hypermethylation
C19orf24	GT	MBD-seq	Hypermethylation
C1orf180	GT	MBD-seq	Hypermethylation
C1orf187	GT	MBD-seq	Hypermethylation
C1orf233	GT	MBD-seq	Hypermethylation
C1orf86	GT	MBD-seq	Hypermethylation
C1QTNF1	GT	MBD-seq	Hypermethylation
C1S	GT	MBD-seq	Hypermethylation
C2orf84	GT	MBD-seq	Hypermethylation
C3orf14	GT	MBD-seq	Hypermethylation
C3orf15	GT	MBD-seq	Hypermethylation
C4orf48	GT	MBD-seq	Hypermethylation
C5orf27	GT	MBD-seq	Hypermethylation
C5orf38	GT	MBD-seq	Hypermethylation
C5orf47	GT	MBD-seq	Hypermethylation
C5orf65	GT	MBD-seq	Hypermethylation
C6orf195	GT	MBD-seq	Hypermethylation
C6orf201	GT	MBD-seq	Hypermethylation
C6orf25	GT	MBD-seq	Hypermethylation
C7orf26	GT	MBD-seq	Hypermethylation
C7orf65	GT	MBD-seq	Hypermethylation
C7orf73	GT	MBD-seq	Hypermethylation
C8orf34	GT	MBD-seq	Hypermethylation
C8orf56	GT	MBD-seq	Hypermethylation
C9orf129	GT	MBD-seq	Hypermethylation
C9orf135	GT	MBD-seq	Hypermethylation
C9orf174	GT	MBD-seq	Hypermethylation
C9orf91	GT	MBD-seq	Hypermethylation
CA10	GT	MBD-seq	Hypermethylation
CA3	GT	MBD-seq	Hypermethylation
CABP2	GT	MBD-seq	Hypermethylation
CABP4	GT	MBD-seq	Hypermethylation
CACNA1B	GT	MBD-seq	Hypermethylation
CACNA1D	GT	MBD-seq	Hypermethylation
CACNA1E	GT	MBD-seq	Hypermethylation
CACNB2	GT	MBD-seq	Hypermethylation
CACNG1	GT	MBD-seq	Hypermethylation
CAHM	GT	MBD-seq	Hypermethylation
CALCA	GT	MBD-seq	Hypermethylation
CALML3	GT	MBD-seq	Hypermethylation
CALML5	GT	MBD-seq	Hypermethylation
CARD9	GT	MBD-seq	Hypermethylation
CASP2	GT	MBD-seq	Hypermethylation
CASR	GT	MBD-seq	Hypermethylation
CBLN4	GT	MBD-seq	Hypermethylation
CBS	GT	MBD-seq	Hypermethylation
CCBE1	GT	MBD-seq	Hypermethylation
CCDC140	GT	MBD-seq	Hypermethylation
CCDC144C	GT	MBD-seq	Hypermethylation
CCDC144NL	GT	MBD-seq	Hypermethylation
CCDC151	GT	MBD-seq	Hypermethylation
CCDC166	GT	MBD-seq	Hypermethylation
CCDC17	GT	MBD-seq	Hypermethylation
CCDC57	GT	MBD-seq	Hypermethylation
CCDC67	GT	MBD-seq	Hypermethylation
CCDC73	GT	MBD-seq	Hypermethylation
CCDC88B	GT	MBD-seq	Hypermethylation
CD248	GT	MBD-seq	Hypermethylation
CD81	GT	MBD-seq	Hypermethylation
CD8A	GT	MBD-seq	Hypermethylation
CDC42BPB	GT	MBD-seq	Hypermethylation
CDH11	GT	MBD-seq	Hypermethylation
CDH2	GT	MBD-seq	Hypermethylation
CDH4	GT	MBD-seq	Hypermethylation
CDH7	GT	MBD-seq	Hypermethylation
CDH8	GT	MBD-seq	Hypermethylation
CDO1	GT	MBD-seq	Hypermethylation
CDYL	GT	MBD-seq	Hypermethylation
CELF4	GT	MBD-seq	Hypermethylation
CELSR3	GT	MBD-seq	Hypermethylation
CERS1	GT	MBD-seq	Hypermethylation
CES1	GT	MBD-seq	Hypermethylation
CGREF1	GT	MBD-seq	Hypermethylation
CH25H	GT	MBD-seq	Hypermethylation
CHAD	GT	MBD-seq	Hypermethylation
CHAT	GT	MBD-seq	Hypermethylation
CHN2	GT	MBD-seq	Hypermethylation
CHPF2	GT	MBD-seq	Hypermethylation
CHRM4	GT	MBD-seq	Hypermethylation
CHST2	GT	MBD-seq	Hypermethylation
CHST8	GT	MBD-seq	Hypermethylation
CKMT2	GT	MBD-seq	Hypermethylation
CLDN10	GT	MBD-seq	Hypermethylation
CLDN15	GT	MBD-seq	Hypermethylation
CLEC14A	GT	MBD-seq	Hypermethylation
CLEC4G	GT	MBD-seq	Hypermethylation
CLIP3	GT	MBD-seq	Hypermethylation
CLVS2	GT	MBD-seq	Hypermethylation
CNRIP1	GT	MBD-seq	Hypermethylation
CNTN4	GT	MBD-seq	Hypermethylation
CNTNAP5	GT	MBD-seq	Hypermethylation
COL14A1	GT	MBD-seq	Hypermethylation
COL18A1	GT	MBD-seq	Hypermethylation
COL23A1	GT	MBD-seq	Hypermethylation
COL6A2	GT	MBD-seq	Hypermethylation
COL7A1	GT	MBD-seq	Hypermethylation
COL8A1	GT	MBD-seq	Hypermethylation
COL9A1	GT	MBD-seq	Hypermethylation
COMP	GT	MBD-seq	Hypermethylation
CORO1B	GT	MBD-seq	Hypermethylation
COX7A1	GT	MBD-seq	Hypermethylation
CPEB1	GT	MBD-seq	Hypermethylation
CRHBP	GT	MBD-seq	Hypermethylation
CRHR2	GT	MBD-seq	Hypermethylation
CRMP1	GT	MBD-seq	Hypermethylation
CRYGD	GT	MBD-seq	Hypermethylation
CRYL1	GT	MBD-seq	Hypermethylation
CSNK1G2-AS1	GT	MBD-seq	Hypermethylation
CSNK2A1P	GT	MBD-seq	Hypermethylation
CST3	GT	MBD-seq	Hypermethylation
CT47B1	GT	MBD-seq	Hypermethylation
CTNNBIP1	GT	MBD-seq	Hypermethylation
CXCL14	GT	MBD-seq	Hypermethylation
CXCR5	GT	MBD-seq	Hypermethylation
CYFIP1	GT	MBD-seq	Hypermethylation
CYGB	GT	MBD-seq	Hypermethylation
CYP2E1	GT	MBD-seq	Hypermethylation
CYP7B1	GT	MBD-seq	Hypermethylation
DAB1	GT	MBD-seq	Hypermethylation
DACH2	GT	MBD-seq	Hypermethylation
DAZL	GT	MBD-seq	Hypermethylation
DBX2	GT	MBD-seq	Hypermethylation
DCAF12L1	GT	MBD-seq	Hypermethylation
DCAF12L2	GT	MBD-seq	Hypermethylation
DCAF8L1	GT	MBD-seq	Hypermethylation
DCC	GT	MBD-seq	Hypermethylation
DCXR	GT	MBD-seq	Hypermethylation
DDC	GT	MBD-seq	Hypermethylation
DDI1	GT	MBD-seq	Hypermethylation
DDIT4L	GT	MBD-seq	Hypermethylation
DDX11L2	GT	MBD-seq	Hypermethylation
DDX25	GT	MBD-seq	Hypermethylation
DERL3	GT	MBD-seq	Hypermethylation
DFNB31	GT	MBD-seq	Hypermethylation
DGKD	GT	MBD-seq	Hypermethylation
DGKH	GT	MBD-seq	Hypermethylation
DGKZ	GT	MBD-seq	Hypermethylation
DIO3	GT	MBD-seq	Hypermethylation
DIS3L2	GT	MBD-seq	Hypermethylation
DKK2	GT	MBD-seq	Hypermethylation
DLG3	GT	MBD-seq	Hypermethylation
DLX1	GT	MBD-seq	Hypermethylation
DLX4	GT	MBD-seq	Hypermethylation
DMGDH	GT	MBD-seq	Hypermethylation
DMKN	GT	MBD-seq	Hypermethylation
DMRT3	GT	MBD-seq	Hypermethylation
DMRTA1	GT	MBD-seq	Hypermethylation
DMRTB1	GT	MBD-seq	Hypermethylation
DND1	GT	MBD-seq	Hypermethylation
DNHD1	GT	MBD-seq	Hypermethylation
DNM1L	GT	MBD-seq	Hypermethylation
DNM3	GT	MBD-seq	Hypermethylation
DOK3	GT	MBD-seq	Hypermethylation
DOK5	GT	MBD-seq	Hypermethylation
DOLPP1	GT	MBD-seq	Hypermethylation
DPP7	GT	MBD-seq	Hypermethylation
DPY19L1P1	GT	MBD-seq	Hypermethylation
DPY19L2P4	GT	MBD-seq	Hypermethylation
DPYSL3	GT	MBD-seq	Hypermethylation
DSCAML1	GT	MBD-seq	Hypermethylation
DSG2	GT	MBD-seq	Hypermethylation
DTX1	GT	MBD-seq	Hypermethylation
DTX2	GT	MBD-seq	Hypermethylation
DTX2P1-UPK3BP1-PMS2P11	GT	MBD-seq	Hypermethylation
DUSP21	GT	MBD-seq	Hypermethylation
DUSP22	GT	MBD-seq	Hypermethylation
DYDC1	GT	MBD-seq	Hypermethylation
EDNRA	GT	MBD-seq	Hypermethylation
EEF1G	GT	MBD-seq	Hypermethylation
EEF2	GT	MBD-seq	Hypermethylation
EEPD1	GT	MBD-seq	Hypermethylation
EFCAB1	GT	MBD-seq	Hypermethylation
EFEMP1	GT	MBD-seq	Hypermethylation
EFHD1	GT	MBD-seq	Hypermethylation
EFS	GT	MBD-seq	Hypermethylation
EGFLAM	GT	MBD-seq	Hypermethylation
EGR3	GT	MBD-seq	Hypermethylation
EIF3J	GT	MBD-seq	Hypermethylation
EIF5	GT	MBD-seq	Hypermethylation
ELAVL2	GT	MBD-seq	Hypermethylation
ELAVL3	GT	MBD-seq	Hypermethylation
ELAVL4	GT	MBD-seq	Hypermethylation
ELOVL2	GT	MBD-seq	Hypermethylation
EMBP1	GT	MBD-seq	Hypermethylation
EMILIN2	GT	MBD-seq	Hypermethylation
EMILIN3	GT	MBD-seq	Hypermethylation
EMX2	GT	MBD-seq	Hypermethylation
EMX2OS	GT	MBD-seq	Hypermethylation
EPHA4	GT	MBD-seq	Hypermethylation
EPHA7	GT	MBD-seq	Hypermethylation
EPHB4	GT	MBD-seq	Hypermethylation
EPN2-AS1	GT	MBD-seq	Hypermethylation
ESR1	GT	MBD-seq	Hypermethylation
ESRRG	GT	MBD-seq	Hypermethylation
ETFB	GT	MBD-seq	Hypermethylation
EVC	GT	MBD-seq	Hypermethylation
EVC2	GT	MBD-seq	Hypermethylation
EVX2	GT	MBD-seq	Hypermethylation
EXOC3L4	GT	MBD-seq	Hypermethylation
EYA2	GT	MBD-seq	Hypermethylation
F2	GT	MBD-seq	Hypermethylation
FADS3	GT	MBD-seq	Hypermethylation
FAM107A	GT	MBD-seq	Hypermethylation
FAM115A	GT	MBD-seq	Hypermethylation
FAM123A	GT	MBD-seq	Hypermethylation
FAM159B	GT	MBD-seq	Hypermethylation
FAM165B	GT	MBD-seq	Hypermethylation
FAM166A	GT	MBD-seq	Hypermethylation
FAM178B	GT	MBD-seq	Hypermethylation
FAM181B	GT	MBD-seq	Hypermethylation
FAM19A2	GT	MBD-seq	Hypermethylation
FAM19A5	GT	MBD-seq	Hypermethylation
FAM20A	GT	MBD-seq	Hypermethylation
FAM217A	GT	MBD-seq	Hypermethylation
FAM24B	GT	MBD-seq	Hypermethylation
FAM24B-CUZD1	GT	MBD-seq	Hypermethylation
FAM48B1	GT	MBD-seq	Hypermethylation
FAM48B2	GT	MBD-seq	Hypermethylation
FAM50B	GT	MBD-seq	Hypermethylation
FAM70A	GT	MBD-seq	Hypermethylation
FAM83C	GT	MBD-seq	Hypermethylation
FAM9C	GT	MBD-seq	Hypermethylation
FANK1	GT	MBD-seq	Hypermethylation
FASTK	GT	MBD-seq	Hypermethylation
FAT4	GT	MBD-seq	Hypermethylation
FAXC	GT	MBD-seq	Hypermethylation
FBF1	GT	MBD-seq	Hypermethylation
FBLIM1	GT	MBD-seq	Hypermethylation
FBLL1	GT	MBD-seq	Hypermethylation
FBLN1	GT	MBD-seq	Hypermethylation
FBN1	GT	MBD-seq	Hypermethylation
FBRS	GT	MBD-seq	Hypermethylation
FBXO21	GT	MBD-seq	Hypermethylation
FBXO31	GT	MBD-seq	Hypermethylation
FCER1G	GT	MBD-seq	Hypermethylation
FDX1L	GT	MBD-seq	Hypermethylation
FDXR	GT	MBD-seq	Hypermethylation
FERMT3	GT	MBD-seq	Hypermethylation
FEZF2	GT	MBD-seq	Hypermethylation
FGD1	GT	MBD-seq	Hypermethylation
FGD3	GT	MBD-seq	Hypermethylation
FGF11	GT	MBD-seq	Hypermethylation
FGF13	GT	MBD-seq	Hypermethylation
FGF4	GT	MBD-seq	Hypermethylation
FGF8	GT	MBD-seq	Hypermethylation
FLJ16779	GT	MBD-seq	Hypermethylation
FLJ30403	GT	MBD-seq	Hypermethylation
FLJ31485	GT	MBD-seq	Hypermethylation
FLJ32063	GT	MBD-seq	Hypermethylation
FLJ35024	GT	MBD-seq	Hypermethylation
FLJ40292	GT	MBD-seq	Hypermethylation
FLJ41350	GT	MBD-seq	Hypermethylation
FLJ43390	GT	MBD-seq	Hypermethylation
FLJ45513	GT	MBD-seq	Hypermethylation
FLJ45983	GT	MBD-seq	Hypermethylation
FLRT2	GT	MBD-seq	Hypermethylation
FLT1	GT	MBD-seq	Hypermethylation
FMN2	GT	MBD-seq	Hypermethylation
FN3K	GT	MBD-seq	Hypermethylation
FOXB1	GT	MBD-seq	Hypermethylation
FOXB2	GT	MBD-seq	Hypermethylation
FOXC2	GT	MBD-seq	Hypermethylation
FOXE1	GT	MBD-seq	Hypermethylation
FOXG1	GT	MBD-seq	Hypermethylation
FOXK2	GT	MBD-seq	Hypermethylation
FOXL1	GT	MBD-seq	Hypermethylation
FOXL2	GT	MBD-seq	Hypermethylation
FOXR1	GT	MBD-seq	Hypermethylation
FREM2	GT	MBD-seq	Hypermethylation
FREM3	GT	MBD-seq	Hypermethylation
FRMD1	GT	MBD-seq	Hypermethylation
FRMPD4	GT	MBD-seq	Hypermethylation
FRRS1L	GT	MBD-seq	Hypermethylation
FRZB	GT	MBD-seq	Hypermethylation
FSTL1	GT	MBD-seq	Hypermethylation
FTSJ1	GT	MBD-seq	Hypermethylation
FZD2	GT	MBD-seq	Hypermethylation
FZD7	GT	MBD-seq	Hypermethylation
FZD9	GT	MBD-seq	Hypermethylation
GABRB3	GT	MBD-seq	Hypermethylation
GAL	GT	MBD-seq	Hypermethylation
GALC	GT	MBD-seq	Hypermethylation
GALNTL6	GT	MBD-seq	Hypermethylation
GAS6	GT	MBD-seq	Hypermethylation
GATA3	GT	MBD-seq	Hypermethylation
GBGT1	GT	MBD-seq	Hypermethylation
GDF1	GT	MBD-seq	Hypermethylation
GDF10	GT	MBD-seq	Hypermethylation
GDF7	GT	MBD-seq	Hypermethylation
GDNF	GT	MBD-seq	Hypermethylation
GFI1	GT	MBD-seq	Hypermethylation
GFPT2	GT	MBD-seq	Hypermethylation
GFRA1	GT	MBD-seq	Hypermethylation
GJA9	GT	MBD-seq	Hypermethylation
GJA9-MYCBP	GT	MBD-seq	Hypermethylation
GJD2	GT	MBD-seq	Hypermethylation
GJD3	GT	MBD-seq	Hypermethylation
GLRB	GT	MBD-seq	Hypermethylation
GLT1D1	GT	MBD-seq	Hypermethylation
GLUD1P3	GT	MBD-seq	Hypermethylation
GMEB1	GT	MBD-seq	Hypermethylation
GNAO1	GT	MBD-seq	Hypermethylation
GNAS	GT	MBD-seq	Hypermethylation
GNB1	GT	MBD-seq	Hypermethylation
GNMT	GT	MBD-seq	Hypermethylation
GP5	GT	MBD-seq	Hypermethylation
GPC3	GT	MBD-seq	Hypermethylation
GPC6	GT	MBD-seq	Hypermethylation
GPHA2	GT	MBD-seq	Hypermethylation
GPI	GT	MBD-seq	Hypermethylation
GPR101	GT	MBD-seq	Hypermethylation
GPR12	GT	MBD-seq	Hypermethylation
GPR123	GT	MBD-seq	Hypermethylation
GPR137	GT	MBD-seq	Hypermethylation
GPR143	GT	MBD-seq	Hypermethylation
GPR146	GT	MBD-seq	Hypermethylation
GPR149	GT	MBD-seq	Hypermethylation
GPR25	GT	MBD-seq	Hypermethylation
GPR26	GT	MBD-seq	Hypermethylation
GPR37	GT	MBD-seq	Hypermethylation
GPR50	GT	MBD-seq	Hypermethylation
GPR56	GT	MBD-seq	Hypermethylation
GPR6	GT	MBD-seq	Hypermethylation
GPR75	GT	MBD-seq	Hypermethylation
GPR75-ASB3	GT	MBD-seq	Hypermethylation
GPRASP1	GT	MBD-seq	Hypermethylation
GPRIN2	GT	MBD-seq	Hypermethylation
GPS1	GT	MBD-seq	Hypermethylation
GPT	GT	MBD-seq	Hypermethylation
GPX7	GT	MBD-seq	Hypermethylation
GRAMD4	GT	MBD-seq	Hypermethylation
GRID1	GT	MBD-seq	Hypermethylation
GRIN1	GT	MBD-seq	Hypermethylation
GRM1	GT	MBD-seq	Hypermethylation
GRM2	GT	MBD-seq	Hypermethylation
GRM6	GT	MBD-seq	Hypermethylation
GSDMD	GT	MBD-seq	Hypermethylation
GSPT1	GT	MBD-seq	Hypermethylation
GSTM2	GT	MBD-seq	Hypermethylation
GUCY1A2	GT	MBD-seq	Hypermethylation
GUCY1B3	GT	MBD-seq	Hypermethylation
GUSBP5	GT	MBD-seq	Hypermethylation
H1FNT	GT	MBD-seq	Hypermethylation
H2AFY	GT	MBD-seq	Hypermethylation
HAR1A	GT	MBD-seq	Hypermethylation
HAR1B	GT	MBD-seq	Hypermethylation
HCAR2	GT	MBD-seq	Hypermethylation
HCAR3	GT	MBD-seq	Hypermethylation
HCG4B	GT	MBD-seq	Hypermethylation
HDAC9	GT	MBD-seq	Hypermethylation
HDGFL1	GT	MBD-seq	Hypermethylation
HELT	GT	MBD-seq	Hypermethylation
HHIP	GT	MBD-seq	Hypermethylation
HIST1H2AA	GT	MBD-seq	Hypermethylation
HIST1H2BA	GT	MBD-seq	Hypermethylation
HIST1H2BB	GT	MBD-seq	Hypermethylation
HIST1H3C	GT	MBD-seq	Hypermethylation
HIST1H3E	GT	MBD-seq	Hypermethylation
HIST1H4D	GT	MBD-seq	Hypermethylation
HIST1H4F	GT	MBD-seq	Hypermethylation
HKR1	GT	MBD-seq	Hypermethylation
HLA-DPA1	GT	MBD-seq	Hypermethylation
HLA-DQB2	GT	MBD-seq	Hypermethylation
HLA-J	GT	MBD-seq	Hypermethylation
HLX	GT	MBD-seq	Hypermethylation
HMX3	GT	MBD-seq	Hypermethylation
HORMAD1	GT	MBD-seq	Hypermethylation
HORMAD2	GT	MBD-seq	Hypermethylation
HOXA2	GT	MBD-seq	Hypermethylation
HOXB1	GT	MBD-seq	Hypermethylation
HOXB2	GT	MBD-seq	Hypermethylation
HOXC10	GT	MBD-seq	Hypermethylation
HOXC13	GT	MBD-seq	Hypermethylation
HOXD3	GT	MBD-seq	Hypermethylation
HOXD4	GT	MBD-seq	Hypermethylation
HOXD8	GT	MBD-seq	Hypermethylation
HOXD9	GT	MBD-seq	Hypermethylation
HOXD-AS2	GT	MBD-seq	Hypermethylation
HRASLS	GT	MBD-seq	Hypermethylation
HS3ST1	GT	MBD-seq	Hypermethylation
HS3ST3A1	GT	MBD-seq	Hypermethylation
HSD17B1	GT	MBD-seq	Hypermethylation
HSF2BP	GT	MBD-seq	Hypermethylation
HSF4	GT	MBD-seq	Hypermethylation
HSF5	GT	MBD-seq	Hypermethylation
HSPA2	GT	MBD-seq	Hypermethylation
HSPA7	GT	MBD-seq	Hypermethylation
HSPA9	GT	MBD-seq	Hypermethylation
HTA	GT	MBD-seq	Hypermethylation
HTR1A	GT	MBD-seq	Hypermethylation
HTR1B	GT	MBD-seq	Hypermethylation
HUS1B	GT	MBD-seq	Hypermethylation
HYLS1	GT	MBD-seq	Hypermethylation
HYMAI	GT	MBD-seq	Hypermethylation
HYOU1	GT	MBD-seq	Hypermethylation
IFFO1	GT	MBD-seq	Hypermethylation
IFITM3	GT	MBD-seq	Hypermethylation
IGF2-AS	GT	MBD-seq	Hypermethylation
IGFBP3	GT	MBD-seq	Hypermethylation
IGFBP5	GT	MBD-seq	Hypermethylation
IGSF21	GT	MBD-seq	Hypermethylation
IKBKG	GT	MBD-seq	Hypermethylation
IL1RAPL2	GT	MBD-seq	Hypermethylation
INA	GT	MBD-seq	Hypermethylation
IP6K3	GT	MBD-seq	Hypermethylation
IQSEC1	GT	MBD-seq	Hypermethylation
IQSEC3	GT	MBD-seq	Hypermethylation
IRAK1	GT	MBD-seq	Hypermethylation
IRAK2	GT	MBD-seq	Hypermethylation
IRF2BP1	GT	MBD-seq	Hypermethylation
IRF4	GT	MBD-seq	Hypermethylation
IRS4	GT	MBD-seq	Hypermethylation
IRX1	GT	MBD-seq	Hypermethylation
IRX2	GT	MBD-seq	Hypermethylation
IRX3	GT	MBD-seq	Hypermethylation
ISL1	GT	MBD-seq	Hypermethylation
ISYNA1	GT	MBD-seq	Hypermethylation
ITPRIP	GT	MBD-seq	Hypermethylation
IZUMO1	GT	MBD-seq	Hypermethylation
JAKMIP1	GT	MBD-seq	Hypermethylation
JAM2	GT	MBD-seq	Hypermethylation
KAL1	GT	MBD-seq	Hypermethylation
KANK1	GT	MBD-seq	Hypermethylation
KANK2	GT	MBD-seq	Hypermethylation
KAZALD1	GT	MBD-seq	Hypermethylation
KAZN	GT	MBD-seq	Hypermethylation
KBTBD5	GT	MBD-seq	Hypermethylation
KBTBD7	GT	MBD-seq	Hypermethylation
KCNA3	GT	MBD-seq	Hypermethylation
KCNA5	GT	MBD-seq	Hypermethylation
KCNA6	GT	MBD-seq	Hypermethylation
KCNAB1	GT	MBD-seq	Hypermethylation
KCNAB2	GT	MBD-seq	Hypermethylation
KCNB1	GT	MBD-seq	Hypermethylation
KCNC4	GT	MBD-seq	Hypermethylation
KCND2	GT	MBD-seq	Hypermethylation
KCNF1	GT	MBD-seq	Hypermethylation
KCNG3	GT	MBD-seq	Hypermethylation
KCNH2	GT	MBD-seq	Hypermethylation
KCNH5	GT	MBD-seq	Hypermethylation
KCNIP4	GT	MBD-seq	Hypermethylation
KCNJ11	GT	MBD-seq	Hypermethylation
KCNK9	GT	MBD-seq	Hypermethylation
KCNMA1	GT	MBD-seq	Hypermethylation
KCNN2	GT	MBD-seq	Hypermethylation
KCNN3	GT	MBD-seq	Hypermethylation
KCNQ1DN	GT	MBD-seq	Hypermethylation
KCNQ1OT1	GT	MBD-seq	Hypermethylation
KCNV2	GT	MBD-seq	Hypermethylation
KDM4E	GT	MBD-seq	Hypermethylation
KIAA0146	GT	MBD-seq	Hypermethylation
KIAA0195	GT	MBD-seq	Hypermethylation
KIAA0226	GT	MBD-seq	Hypermethylation
KIAA0895	GT	MBD-seq	Hypermethylation
KIAA0930	GT	MBD-seq	Hypermethylation
KIAA1161	GT	MBD-seq	Hypermethylation
KIAA1217	GT	MBD-seq	Hypermethylation
KIAA1875	GT	MBD-seq	Hypermethylation
KLF12	GT	MBD-seq	Hypermethylation
KLHDC8A	GT	MBD-seq	Hypermethylation
KLHL29	GT	MBD-seq	Hypermethylation
KLHL34	GT	MBD-seq	Hypermethylation
KLHL35	GT	MBD-seq	Hypermethylation
KLHL38	GT	MBD-seq	Hypermethylation
KRT18P55	GT	MBD-seq	Hypermethylation
KRT31	GT	MBD-seq	Hypermethylation
KRT83	GT	MBD-seq	Hypermethylation
KRT86	GT	MBD-seq	Hypermethylation
KRTAP5-3	GT	MBD-seq	Hypermethylation
L1TD1	GT	MBD-seq	Hypermethylation
L3MBTL1	GT	MBD-seq	Hypermethylation
LAMB1	GT	MBD-seq	Hypermethylation
LATS2	GT	MBD-seq	Hypermethylation
LBX1	GT	MBD-seq	Hypermethylation
LECT1	GT	MBD-seq	Hypermethylation
LEPR	GT	MBD-seq	Hypermethylation
LGI4	GT	MBD-seq	Hypermethylation
LHX2	GT	MBD-seq	Hypermethylation
LHX4	GT	MBD-seq	Hypermethylation
LHX5	GT	MBD-seq	Hypermethylation
LHX6	GT	MBD-seq	Hypermethylation
LHX8	GT	MBD-seq	Hypermethylation
LIG4	GT	MBD-seq	Hypermethylation
LIME1	GT	MBD-seq	Hypermethylation
LINC00051	GT	MBD-seq	Hypermethylation
LINC00176	GT	MBD-seq	Hypermethylation
LINC00313	GT	MBD-seq	Hypermethylation
LINC00452	GT	MBD-seq	Hypermethylation
LINC00461	GT	MBD-seq	Hypermethylation
LINC00472	GT	MBD-seq	Hypermethylation
LINC00485	GT	MBD-seq	Hypermethylation
LINC00599	GT	MBD-seq	Hypermethylation
LINGO2	GT	MBD-seq	Hypermethylation
LMF1	GT	MBD-seq	Hypermethylation
LMO1	GT	MBD-seq	Hypermethylation
LMX1A	GT	MBD-seq	Hypermethylation
LOC100127983	GT	MBD-seq	Hypermethylation
LOC100128252	GT	MBD-seq	Hypermethylation
LOC100128398	GT	MBD-seq	Hypermethylation
LOC100128573	GT	MBD-seq	Hypermethylation
LOC100129027	GT	MBD-seq	Hypermethylation
LOC100129636	GT	MBD-seq	Hypermethylation
LOC100129662	GT	MBD-seq	Hypermethylation
LOC100130155	GT	MBD-seq	Hypermethylation
LOC100130348	GT	MBD-seq	Hypermethylation
LOC100130522	GT	MBD-seq	Hypermethylation
LOC100130744	GT	MBD-seq	Hypermethylation
LOC100130872	GT	MBD-seq	Hypermethylation
LOC100130992	GT	MBD-seq	Hypermethylation
LOC100131094	GT	MBD-seq	Hypermethylation
LOC100131096	GT	MBD-seq	Hypermethylation
LOC100131208	GT	MBD-seq	Hypermethylation
LOC100131320	GT	MBD-seq	Hypermethylation
LOC100132077	GT	MBD-seq	Hypermethylation
LOC100132111	GT	MBD-seq	Hypermethylation
LOC100132526	GT	MBD-seq	Hypermethylation
LOC100133991	GT	MBD-seq	Hypermethylation
LOC100190940	GT	MBD-seq	Hypermethylation
LOC100192378	GT	MBD-seq	Hypermethylation
LOC100287216	GT	MBD-seq	Hypermethylation
LOC100287846	GT	MBD-seq	Hypermethylation
LOC100288123	GT	MBD-seq	Hypermethylation
LOC100292680	GT	MBD-seq	Hypermethylation
LOC100499194	GT	MBD-seq	Hypermethylation
LOC100505815	GT	MBD-seq	Hypermethylation
LOC100506409	GT	MBD-seq	Hypermethylation
LOC100506714	GT	MBD-seq	Hypermethylation
LOC100506994	GT	MBD-seq	Hypermethylation
LOC100507066	GT	MBD-seq	Hypermethylation
LOC100507392	GT	MBD-seq	Hypermethylation
LOC100507421	GT	MBD-seq	Hypermethylation
LOC100507472	GT	MBD-seq	Hypermethylation
LOC100631378	GT	MBD-seq	Hypermethylation
LOC100862671	GT	MBD-seq	Hypermethylation
LOC126536	GT	MBD-seq	Hypermethylation
LOC145663	GT	MBD-seq	Hypermethylation
LOC147670	GT	MBD-seq	Hypermethylation
LOC149773	GT	MBD-seq	Hypermethylation
LOC219731	GT	MBD-seq	Hypermethylation
LOC255480	GT	MBD-seq	Hypermethylation
LOC283177	GT	MBD-seq	Hypermethylation
LOC283663	GT	MBD-seq	Hypermethylation
LOC283692	GT	MBD-seq	Hypermethylation
LOC283856	GT	MBD-seq	Hypermethylation
LOC284408	GT	MBD-seq	Hypermethylation
LOC285000	GT	MBD-seq	Hypermethylation
LOC285484	GT	MBD-seq	Hypermethylation
LOC285696	GT	MBD-seq	Hypermethylation
LOC286177	GT	MBD-seq	Hypermethylation
LOC286189	GT	MBD-seq	Hypermethylation
LOC339529	GT	MBD-seq	Hypermethylation
LOC339822	GT	MBD-seq	Hypermethylation
LOC375196	GT	MBD-seq	Hypermethylation
LOC399815	GT	MBD-seq	Hypermethylation
LOC401010	GT	MBD-seq	Hypermethylation
LOC407835	GT	MBD-seq	Hypermethylation
LOC415056	GT	MBD-seq	Hypermethylation
LOC440461	GT	MBD-seq	Hypermethylation
LOC440896	GT	MBD-seq	Hypermethylation
LOC440900	GT	MBD-seq	Hypermethylation
LOC441666	GT	MBD-seq	Hypermethylation
LOC442459	GT	MBD-seq	Hypermethylation
LOC494558	GT	MBD-seq	Hypermethylation
LOC574538	GT	MBD-seq	Hypermethylation
LOC641364	GT	MBD-seq	Hypermethylation
LOC642366	GT	MBD-seq	Hypermethylation
LOC645206	GT	MBD-seq	Hypermethylation
LOC645212	GT	MBD-seq	Hypermethylation
LOC646576	GT	MBD-seq	Hypermethylation
LOC646862	GT	MBD-seq	Hypermethylation
LOC648809	GT	MBD-seq	Hypermethylation
LOC648987	GT	MBD-seq	Hypermethylation
LOC729862	GT	MBD-seq	Hypermethylation
LONRF2	GT	MBD-seq	Hypermethylation
LPPR1	GT	MBD-seq	Hypermethylation
LPXN	GT	MBD-seq	Hypermethylation
LRFN1	GT	MBD-seq	Hypermethylation
LRFN4	GT	MBD-seq	Hypermethylation
LRFN5	GT	MBD-seq	Hypermethylation
LRRC25	GT	MBD-seq	Hypermethylation
LRRC4	GT	MBD-seq	Hypermethylation
LRRN1	GT	MBD-seq	Hypermethylation
LRRTM1	GT	MBD-seq	Hypermethylation
LRTM2	GT	MBD-seq	Hypermethylation
LTB4R	GT	MBD-seq	Hypermethylation
LTB4R2	GT	MBD-seq	Hypermethylation
LTBP2	GT	MBD-seq	Hypermethylation
LTF	GT	MBD-seq	Hypermethylation
LUZP4	GT	MBD-seq	Hypermethylation
LY6K	GT	MBD-seq	Hypermethylation
LYNX1	GT	MBD-seq	Hypermethylation
LYPD1	GT	MBD-seq	Hypermethylation
MAB21L1	GT	MBD-seq	Hypermethylation
MAD2L2	GT	MBD-seq	Hypermethylation
MAFG	GT	MBD-seq	Hypermethylation
MAGEB10	GT	MBD-seq	Hypermethylation
MAP1LC3B	GT	MBD-seq	Hypermethylation
MAP3K13	GT	MBD-seq	Hypermethylation
MAP6	GT	MBD-seq	Hypermethylation
MAPK8IP1	GT	MBD-seq	Hypermethylation
MARK2P9	GT	MBD-seq	Hypermethylation
MARS	GT	MBD-seq	Hypermethylation
MCC	GT	MBD-seq	Hypermethylation
MCF2L	GT	MBD-seq	Hypermethylation
MCM10	GT	MBD-seq	Hypermethylation
MCM7	GT	MBD-seq	Hypermethylation
MDC1	GT	MBD-seq	Hypermethylation
MDFI	GT	MBD-seq	Hypermethylation
MDFIC	GT	MBD-seq	Hypermethylation
MDK	GT	MBD-seq	Hypermethylation
MED18	GT	MBD-seq	Hypermethylation
MEIS1-AS3	GT	MBD-seq	Hypermethylation
MEIS2	GT	MBD-seq	Hypermethylation
MEOX2	GT	MBD-seq	Hypermethylation
MEPCE	GT	MBD-seq	Hypermethylation
METTL11A	GT	MBD-seq	Hypermethylation
MEX3B	GT	MBD-seq	Hypermethylation
MFAP4	GT	MBD-seq	Hypermethylation
MFSD12	GT	MBD-seq	Hypermethylation
MGAT4B	GT	MBD-seq	Hypermethylation
MGC16025	GT	MBD-seq	Hypermethylation
MGC16121	GT	MBD-seq	Hypermethylation
MGC2889	GT	MBD-seq	Hypermethylation
MIER2	GT	MBD-seq	Hypermethylation
MIMT1	GT	MBD-seq	Hypermethylation
MIR10B	GT	MBD-seq	Hypermethylation
MIR1178	GT	MBD-seq	Hypermethylation
MIR1180	GT	MBD-seq	Hypermethylation
MIR1203	GT	MBD-seq	Hypermethylation
MIR1228	GT	MBD-seq	Hypermethylation
MIR1229	GT	MBD-seq	Hypermethylation
MIR1234	GT	MBD-seq	Hypermethylation
MIR1237	GT	MBD-seq	Hypermethylation
MIR124-1	GT	MBD-seq	Hypermethylation
MIR124-2	GT	MBD-seq	Hypermethylation
MIR1247	GT	MBD-seq	Hypermethylation
MIR125B1	GT	MBD-seq	Hypermethylation
MIR127	GT	MBD-seq	Hypermethylation
MIR1286	GT	MBD-seq	Hypermethylation
MIR135A1	GT	MBD-seq	Hypermethylation
MIR136	GT	MBD-seq	Hypermethylation
MIR137	GT	MBD-seq	Hypermethylation
MIR140	GT	MBD-seq	Hypermethylation
MIR181C	GT	MBD-seq	Hypermethylation
MIR181D	GT	MBD-seq	Hypermethylation
MIR1909	GT	MBD-seq	Hypermethylation
MIR1914	GT	MBD-seq	Hypermethylation
MIR193A	GT	MBD-seq	Hypermethylation
MIR1976	GT	MBD-seq	Hypermethylation
MIR2467	GT	MBD-seq	Hypermethylation
MIR2682	GT	MBD-seq	Hypermethylation
MIR26A2	GT	MBD-seq	Hypermethylation
MIR3147	GT	MBD-seq	Hypermethylation
MIR3150A	GT	MBD-seq	Hypermethylation
MIR3150B	GT	MBD-seq	Hypermethylation
MIR3155A	GT	MBD-seq	Hypermethylation
MIR3155B	GT	MBD-seq	Hypermethylation
MIR3187	GT	MBD-seq	Hypermethylation
MIR34A	GT	MBD-seq	Hypermethylation
MIR3650	GT	MBD-seq	Hypermethylation
MIR3665	GT	MBD-seq	Hypermethylation
MIR369	GT	MBD-seq	Hypermethylation
MIR3691	GT	MBD-seq	Hypermethylation
MIR3911	GT	MBD-seq	Hypermethylation
MIR3940	GT	MBD-seq	Hypermethylation
MIR3944	GT	MBD-seq	Hypermethylation
MIR410	GT	MBD-seq	Hypermethylation
MIR424	GT	MBD-seq	Hypermethylation
MIR4269	GT	MBD-seq	Hypermethylation
MIR4281	GT	MBD-seq	Hypermethylation
MIR4292	GT	MBD-seq	Hypermethylation
MIR4296	GT	MBD-seq	Hypermethylation
MIR432	GT	MBD-seq	Hypermethylation
MIR4325	GT	MBD-seq	Hypermethylation
MIR4326	GT	MBD-seq	Hypermethylation
MIR4440	GT	MBD-seq	Hypermethylation
MIR4441	GT	MBD-seq	Hypermethylation
MIR4443	GT	MBD-seq	Hypermethylation
MIR4469	GT	MBD-seq	Hypermethylation
MIR4476	GT	MBD-seq	Hypermethylation
MIR4499	GT	MBD-seq	Hypermethylation
MIR4526	GT	MBD-seq	Hypermethylation
MIR4640	GT	MBD-seq	Hypermethylation
MIR4655	GT	MBD-seq	Hypermethylation
MIR4658	GT	MBD-seq	Hypermethylation
MIR4672	GT	MBD-seq	Hypermethylation
MIR4673	GT	MBD-seq	Hypermethylation
MIR4688	GT	MBD-seq	Hypermethylation
MIR4689	GT	MBD-seq	Hypermethylation
MIR4690	GT	MBD-seq	Hypermethylation
MIR4745	GT	MBD-seq	Hypermethylation
MIR4746	GT	MBD-seq	Hypermethylation
MIR4749	GT	MBD-seq	Hypermethylation
MIR4758	GT	MBD-seq	Hypermethylation
MIR503	GT	MBD-seq	Hypermethylation
MIR572	GT	MBD-seq	Hypermethylation
MIR600HG	GT	MBD-seq	Hypermethylation
MIR602	GT	MBD-seq	Hypermethylation
MIR623	GT	MBD-seq	Hypermethylation
MIR634	GT	MBD-seq	Hypermethylation
MIR637	GT	MBD-seq	Hypermethylation
MIR647	GT	MBD-seq	Hypermethylation
MIR656	GT	MBD-seq	Hypermethylation
MIR661	GT	MBD-seq	Hypermethylation
MIR663B	GT	MBD-seq	Hypermethylation
MIR937	GT	MBD-seq	Hypermethylation
MIR939	GT	MBD-seq	Hypermethylation
MIR941-1	GT	MBD-seq	Hypermethylation
MIR941-2	GT	MBD-seq	Hypermethylation
MIR941-3	GT	MBD-seq	Hypermethylation
MIR941-4	GT	MBD-seq	Hypermethylation
MIR943	GT	MBD-seq	Hypermethylation
MLNR	GT	MBD-seq	Hypermethylation
MMP16	GT	MBD-seq	Hypermethylation
MMP21	GT	MBD-seq	Hypermethylation
MMP23B	GT	MBD-seq	Hypermethylation
MOB3A	GT	MBD-seq	Hypermethylation
MOS	GT	MBD-seq	Hypermethylation
MPPED1	GT	MBD-seq	Hypermethylation
MRC2	GT	MBD-seq	Hypermethylation
MRGPRE	GT	MBD-seq	Hypermethylation
MRPL15	GT	MBD-seq	Hypermethylation
MRPL28	GT	MBD-seq	Hypermethylation
MST1R	GT	MBD-seq	Hypermethylation
MUC1	GT	MBD-seq	Hypermethylation
MUC17	GT	MBD-seq	Hypermethylation
MUC5B	GT	MBD-seq	Hypermethylation
MYADML2	GT	MBD-seq	Hypermethylation
MYF6	GT	MBD-seq	Hypermethylation
MYOD1	GT	MBD-seq	Hypermethylation
NAA60	GT	MBD-seq	Hypermethylation
NADK	GT	MBD-seq	Hypermethylation
NAPRT1	GT	MBD-seq	Hypermethylation
NARR	GT	MBD-seq	Hypermethylation
NARS	GT	MBD-seq	Hypermethylation
NAT14	GT	MBD-seq	Hypermethylation
NBEA	GT	MBD-seq	Hypermethylation
NCAM1	GT	MBD-seq	Hypermethylation
NDNF	GT	MBD-seq	Hypermethylation
NDRG4	GT	MBD-seq	Hypermethylation
NDUFA13	GT	MBD-seq	Hypermethylation
NDUFA3	GT	MBD-seq	Hypermethylation
NDUFAB1	GT	MBD-seq	Hypermethylation
NEFM	GT	MBD-seq	Hypermethylation
NEK6	GT	MBD-seq	Hypermethylation
NELF	GT	MBD-seq	Hypermethylation
NEU1	GT	MBD-seq	Hypermethylation
NEU4	GT	MBD-seq	Hypermethylation
NEUROG3	GT	MBD-seq	Hypermethylation
NFKB2	GT	MBD-seq	Hypermethylation
NGF	GT	MBD-seq	Hypermethylation
NGFR	GT	MBD-seq	Hypermethylation
NID1	GT	MBD-seq	Hypermethylation
NIM1	GT	MBD-seq	Hypermethylation
NIT1	GT	MBD-seq	Hypermethylation
NKAIN4	GT	MBD-seq	Hypermethylation
NKX2-1	GT	MBD-seq	Hypermethylation
NKX2-2	GT	MBD-seq	Hypermethylation
NKX2-3	GT	MBD-seq	Hypermethylation
NKX2-5	GT	MBD-seq	Hypermethylation
NKX6-1	GT	MBD-seq	Hypermethylation
NKX6-2	GT	MBD-seq	Hypermethylation
NLGN1	GT	MBD-seq	Hypermethylation
NLGN4X	GT	MBD-seq	Hypermethylation
NLRP11	GT	MBD-seq	Hypermethylation
NLRP4	GT	MBD-seq	Hypermethylation
NME3	GT	MBD-seq	Hypermethylation
NMNAT2	GT	MBD-seq	Hypermethylation
NOL4	GT	MBD-seq	Hypermethylation
NOM1	GT	MBD-seq	Hypermethylation
NOS1	GT	MBD-seq	Hypermethylation
NOTO	GT	MBD-seq	Hypermethylation
NOX5	GT	MBD-seq	Hypermethylation
NPAS4	GT	MBD-seq	Hypermethylation
NPC1L1	GT	MBD-seq	Hypermethylation
NPTX1	GT	MBD-seq	Hypermethylation
NPTX2	GT	MBD-seq	Hypermethylation
NPY1R	GT	MBD-seq	Hypermethylation
NPY5R	GT	MBD-seq	Hypermethylation
NR2E1	GT	MBD-seq	Hypermethylation
NR5A1	GT	MBD-seq	Hypermethylation
NRBP2	GT	MBD-seq	Hypermethylation
NRK	GT	MBD-seq	Hypermethylation
NRXN1	GT	MBD-seq	Hypermethylation
NRXN2	GT	MBD-seq	Hypermethylation
NSUN7	GT	MBD-seq	Hypermethylation
NTF3	GT	MBD-seq	Hypermethylation
NTRK1	GT	MBD-seq	Hypermethylation
NTRK2	GT	MBD-seq	Hypermethylation
NUCB1	GT	MBD-seq	Hypermethylation
NUDT10	GT	MBD-seq	Hypermethylation
NUDT11	GT	MBD-seq	Hypermethylation
NUDT18	GT	MBD-seq	Hypermethylation
NUP50	GT	MBD-seq	Hypermethylation
NXNL2	GT	MBD-seq	Hypermethylation
NXPH1	GT	MBD-seq	Hypermethylation
OLIG1	GT	MBD-seq	Hypermethylation
OLIG2	GT	MBD-seq	Hypermethylation
OMP	GT	MBD-seq	Hypermethylation
ONECUT1	GT	MBD-seq	Hypermethylation
OPCML	GT	MBD-seq	Hypermethylation
OPLAH	GT	MBD-seq	Hypermethylation
OPN1SW	GT	MBD-seq	Hypermethylation
OPRL1	GT	MBD-seq	Hypermethylation
OR2L13	GT	MBD-seq	Hypermethylation
OR2T11	GT	MBD-seq	Hypermethylation
OSBPL11	GT	MBD-seq	Hypermethylation
OSBPL2	GT	MBD-seq	Hypermethylation
OSBPL5	GT	MBD-seq	Hypermethylation
OTOP1	GT	MBD-seq	Hypermethylation
OTX2	GT	MBD-seq	Hypermethylation
OXER1	GT	MBD-seq	Hypermethylation
P2RY11	GT	MBD-seq	Hypermethylation
P2RY4	GT	MBD-seq	Hypermethylation
P4HB	GT	MBD-seq	Hypermethylation
PADI1	GT	MBD-seq	Hypermethylation
PAFAH1B3	GT	MBD-seq	Hypermethylation
PAK6	GT	MBD-seq	Hypermethylation
PAPOLB	GT	MBD-seq	Hypermethylation
PAQR9	GT	MBD-seq	Hypermethylation
PARM1	GT	MBD-seq	Hypermethylation
PAX3	GT	MBD-seq	Hypermethylation
PAX7	GT	MBD-seq	Hypermethylation
PAX8	GT	MBD-seq	Hypermethylation
PAX9	GT	MBD-seq	Hypermethylation
PC	GT	MBD-seq	Hypermethylation
PCDH11X	GT	MBD-seq	Hypermethylation
PCDH17	GT	MBD-seq	Hypermethylation
PCDH8	GT	MBD-seq	Hypermethylation
PCDH9	GT	MBD-seq	Hypermethylation
PCDHA8	GT	MBD-seq	Hypermethylation
PCDHB15	GT	MBD-seq	Hypermethylation
PCDHB2	GT	MBD-seq	Hypermethylation
PCDHGA10	GT	MBD-seq	Hypermethylation
PCDHGA11	GT	MBD-seq	Hypermethylation
PCDHGA2	GT	MBD-seq	Hypermethylation
PCDHGA7	GT	MBD-seq	Hypermethylation
PCDHGA9	GT	MBD-seq	Hypermethylation
PCDHGB7	GT	MBD-seq	Hypermethylation
PCDHGC4	GT	MBD-seq	Hypermethylation
PCMTD2	GT	MBD-seq	Hypermethylation
PDE4B	GT	MBD-seq	Hypermethylation
PDE6G	GT	MBD-seq	Hypermethylation
PDZD4	GT	MBD-seq	Hypermethylation
PENK	GT	MBD-seq	Hypermethylation
PEX14	GT	MBD-seq	Hypermethylation
PFDN2	GT	MBD-seq	Hypermethylation
PGR	GT	MBD-seq	Hypermethylation
PHACTR3	GT	MBD-seq	Hypermethylation
PHF11	GT	MBD-seq	Hypermethylation
PIK3R1	GT	MBD-seq	Hypermethylation
PIP5K1P1	GT	MBD-seq	Hypermethylation
PITX2	GT	MBD-seq	Hypermethylation
PKP1	GT	MBD-seq	Hypermethylation
PLAGL1	GT	MBD-seq	Hypermethylation
PLCB1	GT	MBD-seq	Hypermethylation
PLCH2	GT	MBD-seq	Hypermethylation
PLD5	GT	MBD-seq	Hypermethylation
PLEC	GT	MBD-seq	Hypermethylation
PLSCR2	GT	MBD-seq	Hypermethylation
PLXNA1	GT	MBD-seq	Hypermethylation
PLXND1	GT	MBD-seq	Hypermethylation
PNMAL2	GT	MBD-seq	Hypermethylation
PODN	GT	MBD-seq	Hypermethylation
POMT1	GT	MBD-seq	Hypermethylation
POTEA	GT	MBD-seq	Hypermethylation
POU3F2	GT	MBD-seq	Hypermethylation
POU4F2	GT	MBD-seq	Hypermethylation
POU4F3	GT	MBD-seq	Hypermethylation
POU5F1B	GT	MBD-seq	Hypermethylation
PP12613	GT	MBD-seq	Hypermethylation
PPIA	GT	MBD-seq	Hypermethylation
PPP1R14A	GT	MBD-seq	Hypermethylation
PPP1R16A	GT	MBD-seq	Hypermethylation
PPP1R27	GT	MBD-seq	Hypermethylation
PRCD	GT	MBD-seq	Hypermethylation
PRDM14	GT	MBD-seq	Hypermethylation
PRDM5	GT	MBD-seq	Hypermethylation
PRDM6	GT	MBD-seq	Hypermethylation
PRDM8	GT	MBD-seq	Hypermethylation
PREX1	GT	MBD-seq	Hypermethylation
PRIC285	GT	MBD-seq	Hypermethylation
PRKAR1B	GT	MBD-seq	Hypermethylation
PRKCDBP	GT	MBD-seq	Hypermethylation
PRKCSH	GT	MBD-seq	Hypermethylation
PRKCZ	GT	MBD-seq	Hypermethylation
PRKD1	GT	MBD-seq	Hypermethylation
PRM3	GT	MBD-seq	Hypermethylation
PRPF4B	GT	MBD-seq	Hypermethylation
PRR14	GT	MBD-seq	Hypermethylation
PRR19	GT	MBD-seq	Hypermethylation
PRR22	GT	MBD-seq	Hypermethylation
PRR23A	GT	MBD-seq	Hypermethylation
PRR23B	GT	MBD-seq	Hypermethylation
PRR23C	GT	MBD-seq	Hypermethylation
PRRG3	GT	MBD-seq	Hypermethylation
PRRT3	GT	MBD-seq	Hypermethylation
PRSS53	GT	MBD-seq	Hypermethylation
PSIMCT-1	GT	MBD-seq	Hypermethylation
PSMD12	GT	MBD-seq	Hypermethylation
PTBP1	GT	MBD-seq	Hypermethylation
PTCHD3	GT	MBD-seq	Hypermethylation
PTHLH	GT	MBD-seq	Hypermethylation
PTP4A3	GT	MBD-seq	Hypermethylation
PTPLAD2	GT	MBD-seq	Hypermethylation
PTPRCAP	GT	MBD-seq	Hypermethylation
PTPRM	GT	MBD-seq	Hypermethylation
PTPRS	GT	MBD-seq	Hypermethylation
PXDN	GT	MBD-seq	Hypermethylation
QRFP	GT	MBD-seq	Hypermethylation
QRICH2	GT	MBD-seq	Hypermethylation
R3HDM4	GT	MBD-seq	Hypermethylation
R3HDML	GT	MBD-seq	Hypermethylation
RAB14	GT	MBD-seq	Hypermethylation
RAB34	GT	MBD-seq	Hypermethylation
RAB39B	GT	MBD-seq	Hypermethylation
RAB40AL	GT	MBD-seq	Hypermethylation
RAB5C	GT	MBD-seq	Hypermethylation
RAB6C	GT	MBD-seq	Hypermethylation
RAD9A	GT	MBD-seq	Hypermethylation
RADIL	GT	MBD-seq	Hypermethylation
RALGDS	GT	MBD-seq	Hypermethylation
RALYL	GT	MBD-seq	Hypermethylation
RAN	GT	MBD-seq	Hypermethylation
RANBP1	GT	MBD-seq	Hypermethylation
RANBP2	GT	MBD-seq	Hypermethylation
RAPGEF3	GT	MBD-seq	Hypermethylation
RARRES1	GT	MBD-seq	Hypermethylation
RARRES2	GT	MBD-seq	Hypermethylation
RASSF2	GT	MBD-seq	Hypermethylation
RAX	GT	MBD-seq	Hypermethylation
RBAK	GT	MBD-seq	Hypermethylation
RBAK-LOC389458	GT	MBD-seq	Hypermethylation
RBM38	GT	MBD-seq	Hypermethylation
RBM47	GT	MBD-seq	Hypermethylation
RBM8A	GT	MBD-seq	Hypermethylation
RBMXL2	GT	MBD-seq	Hypermethylation
RBMXL3	GT	MBD-seq	Hypermethylation
RCN3	GT	MBD-seq	Hypermethylation
RENBP	GT	MBD-seq	Hypermethylation
REXO1L2P	GT	MBD-seq	Hypermethylation
RFNG	GT	MBD-seq	Hypermethylation
RFX8	GT	MBD-seq	Hypermethylation
RGPD3	GT	MBD-seq	Hypermethylation
RGPD8	GT	MBD-seq	Hypermethylation
RGS20	GT	MBD-seq	Hypermethylation
RHBDF2	GT	MBD-seq	Hypermethylation
RIMS1	GT	MBD-seq	Hypermethylation
RIMS4	GT	MBD-seq	Hypermethylation
RIPK1	GT	MBD-seq	Hypermethylation
RIPK3	GT	MBD-seq	Hypermethylation
RIPPLY2	GT	MBD-seq	Hypermethylation
RN5S244	GT	MBD-seq	Hypermethylation
RNF112	GT	MBD-seq	Hypermethylation
RNF113B	GT	MBD-seq	Hypermethylation
RNF126P1	GT	MBD-seq	Hypermethylation
RNF130	GT	MBD-seq	Hypermethylation
RNF150	GT	MBD-seq	Hypermethylation
RNF152	GT	MBD-seq	Hypermethylation
RNF175	GT	MBD-seq	Hypermethylation
RNF26	GT	MBD-seq	Hypermethylation
RNU6-81	GT	MBD-seq	Hypermethylation
ROR2	GT	MBD-seq	Hypermethylation
RPA4	GT	MBD-seq	Hypermethylation
RPAP3	GT	MBD-seq	Hypermethylation
RPL13AP3	GT	MBD-seq	Hypermethylation
RPL22L1	GT	MBD-seq	Hypermethylation
RPLP2	GT	MBD-seq	Hypermethylation
RPRML	GT	MBD-seq	Hypermethylation
RPS10	GT	MBD-seq	Hypermethylation
RPS10-NUDT3	GT	MBD-seq	Hypermethylation
RPS2P32	GT	MBD-seq	Hypermethylation
RPS8	GT	MBD-seq	Hypermethylation
RRP1B	GT	MBD-seq	Hypermethylation
RSPH6A	GT	MBD-seq	Hypermethylation
RSPO2	GT	MBD-seq	Hypermethylation
RTEL1	GT	MBD-seq	Hypermethylation
RTEL1-TNFRSF6B	GT	MBD-seq	Hypermethylation
RTL1	GT	MBD-seq	Hypermethylation
RTN4RL1	GT	MBD-seq	Hypermethylation
RUNX1T1	GT	MBD-seq	Hypermethylation
RXFP3	GT	MBD-seq	Hypermethylation
SALL3	GT	MBD-seq	Hypermethylation
SASH3	GT	MBD-seq	Hypermethylation
SATB2	GT	MBD-seq	Hypermethylation
SBSPON	GT	MBD-seq	Hypermethylation
SCARNA12	GT	MBD-seq	Hypermethylation
SCGB3A1	GT	MBD-seq	Hypermethylation
SCIN	GT	MBD-seq	Hypermethylation
SCRN1	GT	MBD-seq	Hypermethylation
SDC2	GT	MBD-seq	Hypermethylation
SDHAP3	GT	MBD-seq	Hypermethylation
SDK1	GT	MBD-seq	Hypermethylation
SDK2	GT	MBD-seq	Hypermethylation
SEC14L6	GT	MBD-seq	Hypermethylation
SEC31B	GT	MBD-seq	Hypermethylation
SELV	GT	MBD-seq	Hypermethylation
SEP2	GT	MBD-seq	Hypermethylation
SEZ6	GT	MBD-seq	Hypermethylation
SEZ6L	GT	MBD-seq	Hypermethylation
SFMBT2	GT	MBD-seq	Hypermethylation
SFRP1	GT	MBD-seq	Hypermethylation
SH3RF3	GT	MBD-seq	Hypermethylation
SHANK2	GT	MBD-seq	Hypermethylation
SHCBP1L	GT	MBD-seq	Hypermethylation
SHISA8	GT	MBD-seq	Hypermethylation
SHROOM1	GT	MBD-seq	Hypermethylation
SIAH1	GT	MBD-seq	Hypermethylation
SIGIRR	GT	MBD-seq	Hypermethylation
SIM1	GT	MBD-seq	Hypermethylation
SIPA1	GT	MBD-seq	Hypermethylation
SIX1	GT	MBD-seq	Hypermethylation
SIX3	GT	MBD-seq	Hypermethylation
SIX6	GT	MBD-seq	Hypermethylation
SLC10A4	GT	MBD-seq	Hypermethylation
SLC12A5	GT	MBD-seq	Hypermethylation
SLC1A5	GT	MBD-seq	Hypermethylation
SLC22A11	GT	MBD-seq	Hypermethylation
SLC22A20	GT	MBD-seq	Hypermethylation
SLC23A3	GT	MBD-seq	Hypermethylation
SLC25A2	GT	MBD-seq	Hypermethylation
SLC27A4	GT	MBD-seq	Hypermethylation
SLC2A14	GT	MBD-seq	Hypermethylation
SLC2A4RG	GT	MBD-seq	Hypermethylation
SLC30A3	GT	MBD-seq	Hypermethylation
SLC30A8	GT	MBD-seq	Hypermethylation
SLC35C1	GT	MBD-seq	Hypermethylation
SLC35F4	GT	MBD-seq	Hypermethylation
SLC36A4	GT	MBD-seq	Hypermethylation
SLC38A9	GT	MBD-seq	Hypermethylation
SLC39A13	GT	MBD-seq	Hypermethylation
SLC47A1	GT	MBD-seq	Hypermethylation
SLC47A2	GT	MBD-seq	Hypermethylation
SLC4A2	GT	MBD-seq	Hypermethylation
SLC6A5	GT	MBD-seq	Hypermethylation
SLC7A14	GT	MBD-seq	Hypermethylation
SLC8A3	GT	MBD-seq	Hypermethylation
SLCO4A1	GT	MBD-seq	Hypermethylation
SLCO6A1	GT	MBD-seq	Hypermethylation
SLFN12	GT	MBD-seq	Hypermethylation
SLFN12L	GT	MBD-seq	Hypermethylation
SLFN13	GT	MBD-seq	Hypermethylation
SLITRK2	GT	MBD-seq	Hypermethylation
SLITRK4	GT	MBD-seq	Hypermethylation
SLITRK5	GT	MBD-seq	Hypermethylation
SLURP1	GT	MBD-seq	Hypermethylation
SMAD3	GT	MBD-seq	Hypermethylation
SMARCA4	GT	MBD-seq	Hypermethylation
SMTN	GT	MBD-seq	Hypermethylation
SNAP25	GT	MBD-seq	Hypermethylation
SNAP47	GT	MBD-seq	Hypermethylation
SNAP91	GT	MBD-seq	Hypermethylation
SNAR-F	GT	MBD-seq	Hypermethylation
SNCB	GT	MBD-seq	Hypermethylation
SNORA28	GT	MBD-seq	Hypermethylation
SNORA49	GT	MBD-seq	Hypermethylation
SNORA52	GT	MBD-seq	Hypermethylation
SNORA53	GT	MBD-seq	Hypermethylation
SNORA68	GT	MBD-seq	Hypermethylation
SNORD105B	GT	MBD-seq	Hypermethylation
SNORD1A	GT	MBD-seq	Hypermethylation
SNORD1B	GT	MBD-seq	Hypermethylation
SNORD38A	GT	MBD-seq	Hypermethylation
SNORD38B	GT	MBD-seq	Hypermethylation
SNORD41	GT	MBD-seq	Hypermethylation
SNORD46	GT	MBD-seq	Hypermethylation
SNORD55	GT	MBD-seq	Hypermethylation
SOAT2	GT	MBD-seq	Hypermethylation
SOGA1	GT	MBD-seq	Hypermethylation
SOX11	GT	MBD-seq	Hypermethylation
SOX14	GT	MBD-seq	Hypermethylation
SOX15	GT	MBD-seq	Hypermethylation
SOX18	GT	MBD-seq	Hypermethylation
SOX3	GT	MBD-seq	Hypermethylation
SOX5	GT	MBD-seq	Hypermethylation
SOX8	GT	MBD-seq	Hypermethylation
SPAG6	GT	MBD-seq	Hypermethylation
SPDEF	GT	MBD-seq	Hypermethylation
SPECC1	GT	MBD-seq	Hypermethylation
SPESP1	GT	MBD-seq	Hypermethylation
SPG20OS	GT	MBD-seq	Hypermethylation
SPIRE1	GT	MBD-seq	Hypermethylation
SPOCK1	GT	MBD-seq	Hypermethylation
SPOCK3	GT	MBD-seq	Hypermethylation
SPON2	GT	MBD-seq	Hypermethylation
SPSB4	GT	MBD-seq	Hypermethylation
SRD5A1P1	GT	MBD-seq	Hypermethylation
SRF	GT	MBD-seq	Hypermethylation
SRP19	GT	MBD-seq	Hypermethylation
SRPRB	GT	MBD-seq	Hypermethylation
SSBP3	GT	MBD-seq	Hypermethylation
SSH1	GT	MBD-seq	Hypermethylation
SSX8	GT	MBD-seq	Hypermethylation
ST8SIA2	GT	MBD-seq	Hypermethylation
ST8SIA5	GT	MBD-seq	Hypermethylation
STAC2	GT	MBD-seq	Hypermethylation
STARD3	GT	MBD-seq	Hypermethylation
STK19	GT	MBD-seq	Hypermethylation
STK32B	GT	MBD-seq	Hypermethylation
STMN2	GT	MBD-seq	Hypermethylation
STOM	GT	MBD-seq	Hypermethylation
SUMO3	GT	MBD-seq	Hypermethylation
SUN1	GT	MBD-seq	Hypermethylation
SURF6	GT	MBD-seq	Hypermethylation
SVEP1	GT	MBD-seq	Hypermethylation
SYCP2L	GT	MBD-seq	Hypermethylation
SYCP3	GT	MBD-seq	Hypermethylation
SYN2	GT	MBD-seq	Hypermethylation
SYNDIG1	GT	MBD-seq	Hypermethylation
SYNDIG1L	GT	MBD-seq	Hypermethylation
SYT2	GT	MBD-seq	Hypermethylation
SYT6	GT	MBD-seq	Hypermethylation
T	GT	MBD-seq	Hypermethylation
TAC1	GT	MBD-seq	Hypermethylation
TAC4	GT	MBD-seq	Hypermethylation
TACR3	GT	MBD-seq	Hypermethylation
TAF1	GT	MBD-seq	Hypermethylation
TAF1L	GT	MBD-seq	Hypermethylation
TAP1	GT	MBD-seq	Hypermethylation
TAP2	GT	MBD-seq	Hypermethylation
TBC1D12	GT	MBD-seq	Hypermethylation
TBC1D9B	GT	MBD-seq	Hypermethylation
TBCB	GT	MBD-seq	Hypermethylation
TBR1	GT	MBD-seq	Hypermethylation
TBX15	GT	MBD-seq	Hypermethylation
TBX20	GT	MBD-seq	Hypermethylation
TBX21	GT	MBD-seq	Hypermethylation
TBX5	GT	MBD-seq	Hypermethylation
TC2N	GT	MBD-seq	Hypermethylation
TCF24	GT	MBD-seq	Hypermethylation
TCF7L1	GT	MBD-seq	Hypermethylation
TCIRG1	GT	MBD-seq	Hypermethylation
TDRD6	GT	MBD-seq	Hypermethylation
TEAD1	GT	MBD-seq	Hypermethylation
TERT	GT	MBD-seq	Hypermethylation
TET1	GT	MBD-seq	Hypermethylation
TEX34	GT	MBD-seq	Hypermethylation
TFAP2C	GT	MBD-seq	Hypermethylation
TFDP1	GT	MBD-seq	Hypermethylation
TFPI2	GT	MBD-seq	Hypermethylation
THBS4	GT	MBD-seq	Hypermethylation
THPO	GT	MBD-seq	Hypermethylation
TJP2	GT	MBD-seq	Hypermethylation
TLX2	GT	MBD-seq	Hypermethylation
TLX3	GT	MBD-seq	Hypermethylation
TMEM130	GT	MBD-seq	Hypermethylation
TMEM178	GT	MBD-seq	Hypermethylation
TMEM18	GT	MBD-seq	Hypermethylation
TMEM196	GT	MBD-seq	Hypermethylation
TMEM216	GT	MBD-seq	Hypermethylation
TMEM235	GT	MBD-seq	Hypermethylation
TMEM26	GT	MBD-seq	Hypermethylation
TMEM56	GT	MBD-seq	Hypermethylation
TMEM88	GT	MBD-seq	Hypermethylation
TMEM89	GT	MBD-seq	Hypermethylation
TMPRSS3	GT	MBD-seq	Hypermethylation
TMTC1	GT	MBD-seq	Hypermethylation
TNFAIP2	GT	MBD-seq	Hypermethylation
TNFRSF19	GT	MBD-seq	Hypermethylation
TNFRSF25	GT	MBD-seq	Hypermethylation
TNFRSF6B	GT	MBD-seq	Hypermethylation
TNFSF11	GT	MBD-seq	Hypermethylation
TNNI2	GT	MBD-seq	Hypermethylation
TNPO2	GT	MBD-seq	Hypermethylation
TOMM40	GT	MBD-seq	Hypermethylation
TOP1MT	GT	MBD-seq	Hypermethylation
TP53AIP1	GT	MBD-seq	Hypermethylation
TP73	GT	MBD-seq	Hypermethylation
TPST1	GT	MBD-seq	Hypermethylation
TPTE	GT	MBD-seq	Hypermethylation
TPTEP1	GT	MBD-seq	Hypermethylation
TRABD	GT	MBD-seq	Hypermethylation
TRAF1	GT	MBD-seq	Hypermethylation
TRAF5	GT	MBD-seq	Hypermethylation
TRH	GT	MBD-seq	Hypermethylation
TRHDE	GT	MBD-seq	Hypermethylation
TRIL	GT	MBD-seq	Hypermethylation
TRIM15	GT	MBD-seq	Hypermethylation
TRIM58	GT	MBD-seq	Hypermethylation
TRIM59	GT	MBD-seq	Hypermethylation
TRIM65	GT	MBD-seq	Hypermethylation
TRIM66	GT	MBD-seq	Hypermethylation
TRIM9	GT	MBD-seq	Hypermethylation
TRMT2A	GT	MBD-seq	Hypermethylation
TRO	GT	MBD-seq	Hypermethylation
TRPC5	GT	MBD-seq	Hypermethylation
TSSC4	GT	MBD-seq	Hypermethylation
TSSK6	GT	MBD-seq	Hypermethylation
TTC25	GT	MBD-seq	Hypermethylation
TTC28	GT	MBD-seq	Hypermethylation
TTC34	GT	MBD-seq	Hypermethylation
TTC7B	GT	MBD-seq	Hypermethylation
TTLL10	GT	MBD-seq	Hypermethylation
TTLL2	GT	MBD-seq	Hypermethylation
TUB	GT	MBD-seq	Hypermethylation
TUBA3E	GT	MBD-seq	Hypermethylation
TUBGCP2	GT	MBD-seq	Hypermethylation
TULP2	GT	MBD-seq	Hypermethylation
UBE2MP1	GT	MBD-seq	Hypermethylation
UBXN1	GT	MBD-seq	Hypermethylation
UCKL1-AS1	GT	MBD-seq	Hypermethylation
UCN	GT	MBD-seq	Hypermethylation
UFC1	GT	MBD-seq	Hypermethylation
UHRF1	GT	MBD-seq	Hypermethylation
ULBP1	GT	MBD-seq	Hypermethylation
UMODL1	GT	MBD-seq	Hypermethylation
UNC13D	GT	MBD-seq	Hypermethylation
UNC5D	GT	MBD-seq	Hypermethylation
UNC80	GT	MBD-seq	Hypermethylation
USP22	GT	MBD-seq	Hypermethylation
USP29	GT	MBD-seq	Hypermethylation
UTF1	GT	MBD-seq	Hypermethylation
UTS2R	GT	MBD-seq	Hypermethylation
VEGFC	GT	MBD-seq	Hypermethylation
VLDLR	GT	MBD-seq	Hypermethylation
VMO1	GT	MBD-seq	Hypermethylation
VSNL1	GT	MBD-seq	Hypermethylation
VSTM2B	GT	MBD-seq	Hypermethylation
VTN	GT	MBD-seq	Hypermethylation
VWA1	GT	MBD-seq	Hypermethylation
VWC2	GT	MBD-seq	Hypermethylation
WHSC1	GT	MBD-seq	Hypermethylation
WIPI2	GT	MBD-seq	Hypermethylation
WNT10A	GT	MBD-seq	Hypermethylation
WNT11	GT	MBD-seq	Hypermethylation
WT1	GT	MBD-seq	Hypermethylation
WT1-AS	GT	MBD-seq	Hypermethylation
XIST	GT	MBD-seq	Hypermethylation
XKR4	GT	MBD-seq	Hypermethylation
XYLT2	GT	MBD-seq	Hypermethylation
YIF1A	GT	MBD-seq	Hypermethylation
YY2	GT	MBD-seq	Hypermethylation
ZBTB16	GT	MBD-seq	Hypermethylation
ZBTB20-AS1	GT	MBD-seq	Hypermethylation
ZCCHC16	GT	MBD-seq	Hypermethylation
ZCWPW1	GT	MBD-seq	Hypermethylation
ZDBF2	GT	MBD-seq	Hypermethylation
ZDHHC22	GT	MBD-seq	Hypermethylation
ZEB1	GT	MBD-seq	Hypermethylation
ZFAT	GT	MBD-seq	Hypermethylation
ZFHX4	GT	MBD-seq	Hypermethylation
ZFP42	GT	MBD-seq	Hypermethylation
ZFYVE28	GT	MBD-seq	Hypermethylation
ZIC1	GT	MBD-seq	Hypermethylation
ZIC4	GT	MBD-seq	Hypermethylation
ZIM2	GT	MBD-seq	Hypermethylation
ZNF135	GT	MBD-seq	Hypermethylation
ZNF177	GT	MBD-seq	Hypermethylation
ZNF217	GT	MBD-seq	Hypermethylation
ZNF236	GT	MBD-seq	Hypermethylation
ZNF331	GT	MBD-seq	Hypermethylation
ZNF347	GT	MBD-seq	Hypermethylation
ZNF394	GT	MBD-seq	Hypermethylation
ZNF426	GT	MBD-seq	Hypermethylation
ZNF506	GT	MBD-seq	Hypermethylation
ZNF510	GT	MBD-seq	Hypermethylation
ZNF526	GT	MBD-seq	Hypermethylation
ZNF528	GT	MBD-seq	Hypermethylation
ZNF543	GT	MBD-seq	Hypermethylation
ZNF551	GT	MBD-seq	Hypermethylation
ZNF564	GT	MBD-seq	Hypermethylation
ZNF568	GT	MBD-seq	Hypermethylation
ZNF569	GT	MBD-seq	Hypermethylation
ZNF595	GT	MBD-seq	Hypermethylation
ZNF597	GT	MBD-seq	Hypermethylation
ZNF600	GT	MBD-seq	Hypermethylation
ZNF606	GT	MBD-seq	Hypermethylation
ZNF610	GT	MBD-seq	Hypermethylation
ZNF626	GT	MBD-seq	Hypermethylation
ZNF655	GT	MBD-seq	Hypermethylation
ZNF667	GT	MBD-seq	Hypermethylation
ZNF702P	GT	MBD-seq	Hypermethylation
ZNF707	GT	MBD-seq	Hypermethylation
ZNF718	GT	MBD-seq	Hypermethylation
ZNF749	GT	MBD-seq	Hypermethylation
ZNF750	GT	MBD-seq	Hypermethylation
ZNF768	GT	MBD-seq	Hypermethylation
ZNF788	GT	MBD-seq	Hypermethylation
ZNF793	GT	MBD-seq	Hypermethylation
ZNF813	GT	MBD-seq	Hypermethylation
ZNF829	GT	MBD-seq	Hypermethylation
ZNF831	GT	MBD-seq	Hypermethylation
ZNF865	GT	MBD-seq	Hypermethylation
ZNF876P	GT	MBD-seq	Hypermethylation
ZNF90	GT	MBD-seq	Hypermethylation
ZNF99	GT	MBD-seq	Hypermethylation
ZRANB2-AS1	GT	MBD-seq	Hypermethylation
ADAMTS13	GT	MBD-seq	Hypermethylation
ANKRD20A11P	GT	MBD-seq	Hypermethylation
BNC1	GT	MBD-seq	Hypermethylation
C12orf56	GT	MBD-seq	Hypermethylation
FEZ2	GT	MBD-seq	Hypermethylation
GHRL	GT	MBD-seq	Hypermethylation
GPER	GT	MBD-seq	Hypermethylation
HOXD12	GT	MBD-seq	Hypermethylation
LINC00460	GT	MBD-seq	Hypermethylation
PIEZO2	GT	MBD-seq	Hypermethylation
SORCS3	GT	MBD-seq	Hypermethylation
UBXN6	GT	MBD-seq	Hypermethylation
A4GALT	GT	RRBS	Hypermethylation
ADAMTS14	GT	RRBS	Hypermethylation
ADAMTS3	GT	RRBS	Hypermethylation
ANKRD20B	GT	RRBS	Hypermethylation
ARSI	GT	RRBS	Hypermethylation
ATP9B	GT	RRBS	Hypermethylation
BCAN	GT	RRBS	Hypermethylation
BVES	GT	RRBS	Hypermethylation
C10orf93	GT	RRBS	Hypermethylation
C12orf42	GT	RRBS	Hypermethylation
C13orf26	GT	RRBS	Hypermethylation
C13orf38	GT	RRBS	Hypermethylation
C1orf92	GT	RRBS	Hypermethylation
C20orf201	GT	RRBS	Hypermethylation
C2orf74, variant 2	GT	RRBS	Hypermethylation
C6orf147	GT	RRBS	Hypermethylation
C6orf155	GT	RRBS	Hypermethylation
C8orf48	GT	RRBS	Hypermethylation
C9orf4	GT	RRBS	Hypermethylation
CA4	GT	RRBS	Hypermethylation
CA8	GT	RRBS	Hypermethylation
CALCR	GT	RRBS	Hypermethylation
CAND2	GT	RRBS	Hypermethylation
[truncated: 1,037 more rows]
